# Supplementary material for: Genetic Variation in the Staphylococcus aureus 8325 Strain Lineage Revealed by Whole-Genome Sequencing
Source: PLoS One. 2013 Sep 30;8(9):e77122. doi: 10.1371/journal.pone.0077122 (PMC3786944; doi:10.1371/journal.pone.0077122)
Supplement: Sequence S1 — Sequence file 8325-4 fasta format. (FASTA) [file pone.0077122.s006.fasta]

>Contig_1_length_64381
TTGGTATAACGTCATTGCTTTAACAATACTTGTTATTGTATTAAGCTCATTCACAACACCAATGATAGGC
ATTCCAGCTGGTTTATTAGGTGGCTCTTATTATTTAAAACGTCGTGAAGAAAAAGGCAAGTAAGCACATT
CCATCGGTATAGAACATTGCTATGACCTTTCAAGTCAGATTTTAATATCAACAAGTAGCGTTTATCGCTG
CTTGTTTTTTATGGATTGCTTATAAAATCATCATGTTTAAACGATATGTCACTTTGAAAACTAGCAAACA
CCATAAAAGACTACAATTTTTTTATTTTTATAAACCCCTTTAAATCAACGTTTCTAAGGTTTTTAAAAAT
CTTTTTTAATTTATTTTCAAAAAACACTGTACATTATGCCAATATGAGCGTATAGTTGGTCTTACGTAAT
AAAAGCTCGTGAATTAAATTGTAGTGTATTTGTTTAGAATATCCTCTTTTTTAGTTATGAATTTGTTACA
AATATTAAGTGCAAAAGCACACGGAGGTTTTCTATATGAATAACGGTACAGTAAAATGGTTTAACGCAGA
AAAAGGTTTTGGTTTCATCGAACAAGAAAATGGCGGAGACGTATTCGTACATTTCTCAGGTATCGCTAGC
GATGGCTACAAAACTTTAGAAGAAGGTCAAAAAGTTACTTTCGAAATCACTGAAGGTCAACGTGGAGACC
AAGCAGTTAACGTACAAACTGTTTAATCTTACAACATAAAACGACTCATTATAAATGAATCGCTTTGATT
ACCAACAAGGTTCTAAATCTTGTTGGTATTTTTTTATGCTATTTTGGATAATATAAATAATATGAGACGA
TACCACGATGATTTATAAAAACTTATTTGCCAAATACACACTAAGGAAAATTATGAGGCTGAGTATACCA
ATTACTGATATAATAGAAAGCGCATTTGTCATCGTATTTCTAGCTTTAGTCGTTTGTACTTCACTAGGAT
CTTTTCCATTCATAAAAGCAACAATTCGATCGTAGTTGTCCATTTTATGCACTTTTTTTAAATCTTCTAT
TTTCATAGATGCATAAAAACCTATTCCCAAAATGATTGCCACCGTTACACCCCAAGTCCAATTCCAATAA
ACAACTAAAGGTCCCATTAAAATTGCAGCTAATGTCATGAAAATAAGCATCACATATGTCCATAAGTTAA
GACTTCGTTGCGCTTTAATATCAGGTACAAATGGAATGGTCCCTTTTACTAAATCATCTAAAGTTACATT
GAACAATTCACACATCATTAATAAGTTATGTATGTCTGGTAAGCTTTTGTCATTTTCCCAATTAGAAATA
CTCTGCCTAGATACATATAACTTTTCAGCAAGATATTCTTGTGAATAACCATCTCGTTCCCTATACTTTT
TAATTTGTTTACTCAGATTCAATTACATACGCCTCCAGTCAATTAGTACAATCATTACAATCAGACTATC
AGATAAAGTTAAATCAAGTCACCTTTATGATTGACTAAATGTTTTGACATACGACAACATCGGGGTTCGA
AGACTCCCTTAAGACAGACCTGTATGATTACGCGCTTGTAATTTTCTCAATGCCAACTTGAATTTCACTT
ATTAATGATGCAACTTTTCCATGCTATTCAATGCTTGCAAAGTTAGTCCTAGTTAAGAGATTACGTTCAC
ACTATTTACTATTCGATTTTCCAGCTTTCCAACTATGCTTTTCTAATCTTTTTTGTGCTATAAATTCTAC
CGCTTCAAAAATACATACTGCACTGATGAACCAGCTTAGGAAACCAACAACAATGCTAATCAACCACATG
TGCGTCATATGTAACATCATCCATGTAACTAAAATACAAACTAATACCCCTGTCATACCAAACACTGCGC
CACGACTTACATGCACAGCGACTTTATCACCATATTGCATACCTGTAATAAACATAGACACTAAAAATAC
TGCCGGAAACGTTGCAAATATACCGCCAAATTCTTTCCAAGGTAGTGTTACAGATACAATATAACTTAAT
AATACTGCAAATCCCCCCACAAAAAATTTCATTAATGTTAATTTCATGATGTTCTGCCTCCAATAATTTA
TTACTTAATAACTGAATACAACTAATTATCACGCATTTTCCAAACTATAAATGTCTAATACTGAATATTG
CGAGGGAAATGACAAACCAACAAACAACTGTGAATATTGCGCCTTTCCGATAACCTTTATGCTTAATGTA
GAGAGATGTCAAAAATACAGTTAATATACAAGACAGAATACCGACAATTGCTCCAGTACTAAGATTCATC
GACATCTCCACTAATTGCGTACCACGATGATCTAAAGCTAATGCGATAATAGCCGCAAGAAAGACTGCCG
GCATAGTAGCTATAATACCTCCTAACTTACCACCTACCTTATCAGCAATAATTGAAGCTAATGCAACAGC
GATACCACCAATGACAAAATGAAGAATTGCACTTCCAATTGAAAACATCTTCAACGTACCTTTCTATAAT
TAATTCAATACAAAACGTATCATTCACACAAAGTGTAAAACTTAAATTTTCTACTGTAAAGGCAACTCAA
GCGATGTTCATAAAGCTTTCATGATACTTTCATAAACTAGCAATAAAGGGTTCAAATGAAAGTATATCCA
GCTCAAATTAGGGAGTGGGACAGAAATGATATTTTCGCAAAATTTATTTCGTCGTCCCACCCCAGCAAGG
TTGACTAGAATTGAAAAAAGCTTGTTACAAGCGCATTTTCGTTCAGTCAACTACTGCCAATATAACTTCG
TAGAGCATAGAACATTGATTTATGTACCAGCCTGATCAACATATAAATATAAATTTTTATGTTTCACGTA
AAACAAAAAAAAAAGACAAAGCTGTTATGATCTTAGCTTTGTCTTTTATGTGTTAGTCATCATGTATACG
ACATCCTACTACTAACGTTTATATATTCGAATTTTTATTTCATAATAATCTTCATGATCTTTGTCTTTAT
GCTCAACATGTAATCCTGTTTGTTGAATCGCTTGGATACTTTTGCCTACCTCATCTCGTGCTTGAGTGAC
ATCTTGTGCAAAGCGAAGGTTTTGTGCTTTGACTTTTTCGGGCCCCGTTTTTTGGCGTACTCTATCTTCA
GTCTGTTTCACATTTAGCTTTTGTGCAATGACTTGCTCAATCAACGCTTCTTGTTCGCTATCAGACAATG
ATAATACCGCTCTCGCATGACGTTCAGTAATTTTACCTTCTCTTAAGCGAAGTAGTACTTTCGGCGCCAA
CTTCAATAAACGCAACTTATTTGCAATAAAGCTTTGACTTTTACCTAAACTTTTTGCCAATTCACTTTGC
GTTGTATCACCAATTTCCAATAATTTCTTATAGGCTTCCGCTTCTTCAACAACAGACAAATTTTCTCTTT
GAATATTCTCAATTAATGCAACAACAGCCGTCTCTTCATCATCCATATCACGAATAATAACGTCTGCTTG
AGGTAAATTTAGTGATTGTATTGCTCTAAATCGGCGCTCTCCAGCAATAATTTCAAACATATCTTCTTCA
ATCGGTCTTACAACAATAGGTTGTAGTAAACCATGTTCATGTATTGATTCAGCAAGTTCTTTAATTTTAT
TTGGTTCAAACACCTGTCTTGGTTGATAACGGTTGGGAACGATACGTTCAATTTGAATGGATTCAACATT
ACTATTGCGATCTTCTTCAATATGTCCAATGATGTCATCTTTGTTTTTCAAACCAAATAATTTTGAAAAA
GGTTTTTTCATTATCCATTCGCTCCTTTTATGTTAGTTGTAAAGGATTATGCATTATTTTTCAAGTAAAG
GAGTCTTATTAGGCGTCCCTGGTTTTCTTGGATACTTTTTCGGCGTCTGTCTTTTTTTATCAATAATGAA
CATCTGGCGCTCTCCAGCATCTTCTGGCAATTCAAAGGTATGTGTTTCTGTAACATTACCACCTAACACA
CTAATTGCAAATTTTGCTTCTTCTAATTCTTCTTCACCTTTTGAAGATTTTAATGCAACAAACTGTCCAC
CTTTTTTAACTAGCGGTAAACACAATTCACTTAACACGGATAATCTAGCTACTGCTCTTGCAGTAACAAC
ATCATAAGACTCCCTGTAGACACCCTTACCAAATGTTTCTGCTCTATCGTGTATAAAGCTGACATCCTGT
AATTGTAATTCTGACGCTAAATGGTTTAAAAATTGAATACGCTTATTTAATGAATCAACAATCGTCACTT
TTAACTGCGGAAACATTATTTTTAACGGAATACTTGGAAAACCAGCTCCAGCGCCTACATCACATATACT
TATAGGCTGATTAAAATCAAAATAAAAACTAGGTGCAATGGAATCATAAAAATGTTTCAAATATACATCG
TGTTCATCTGTAATACTTGTCAAATTCATCTTTTCATTCCATTCAACAAGTAAACGATAATATGTTTGAA
ACTGTTGTTTTTGAGTCTCAGTTAATTGAATATTATGTTCTTTTAATTGTTCTGCTAACCATTCTACAGT
CATTAGTCACTCACCCTTTGGAGTTTACCTTGTTCTAAGTAAATCAATAATATAGATATGTCTGCTGGAT
TTACCCCTGATATTCTAGAAGCTTGTGCAATATTTAAAGGTTTTACTTCTGATAATTTTTCTCGCGCTTC
AGTCGCCAAACTATCAATCTTACTATAATCTAAGTCTTCTGGAATTTTCTTCTCTTCCATACGCTTAACT
TTCTCAACTTGTTGTAGTGATTTATTGATATAACCTTCATATTTTGTTTGTATTTCTACTTGTTCTTCAA
CATCTGCATTCAATTGATGTTCTTCTTCTAAAAGTTCTAAAATTATATCGTAAGTCATTTCAGGTCTGCG
TAATAAATCGATAGCTAAAATACCATCTTTTAAGCGAGAACCACCATGTTGTTCAATAATCGCTTGCGTA
TGTTCGTTTGGTTTAATACGAATATCTGATAAACGCTTAATTTCCGCATCAATTTGCTGACGTTTTTCAT
TAAAACGTGCATATCTTTCTTCAGAAATCATACCAAGTTCATATCCCATATCCGTCAATCTCAAATCAGC
ATTATCATGACGTAGTAACAAACGATATTCTGCACGTGATGTTAGTAAACGATAAGGTTCATTAGTACCT
TTAGTTACAAGATCATCGATTAAGACACCAATATATGCATCTGAACGACTTAATATCTTTTCGCCTGTGT
TTAACACTTTACCTGCAGCGTTAATACCTGCCATCAATCCTTGTCCTGCTGCTTCTTCATAACCAGATGT
ACCATTAATTTGACCTGCAGTATATAAGTTTTTAATCATTTTCGTTTCAAGTGTAGGCCATAACTGCGTT
GGCACAATCGCATCATATTCAATTGCGTAGCCGGCACGCATCATATCTGCTTTTTCAAGACCTGGTATCG
TCTCTAACATTTGACGTTGCACATGTTCAGGAAGACTTGTAGACAATCCTTGCACATATACTTCATTTGT
ATTACGACCTTCAGGCTCTAAGAAAAGTTGATGTCGCGGCTTATCATTAAATCGAACAAATTTATCTTCA
ATTGAAGGGCAATAACGTGGCCCGGTTCCTTTAATCATCCCTGAATACATTGCAGATAGATGTAAATTAT
CATCGATAACTTTGTGTGTTTCAGCATTAGTATACGTTAGCCAACATGGCAATTGATCTAATATATATTC
TGTTGTTTCAAAGCTGAATGCACGACCTACATCGTCACCTGGTTGTATTTCAGTCTTCGAATAGTCAATT
GTTTTTGAATTTACACGCGGTGGTGTACCTGTTTTAAAACGAACAATATCAAAACCAAGTTCTCTTAAAT
TGTCTGATAATGTGATTGATGGTAATTGGTGATTTGGTCCACTTGAATACTTCATATTACCTAAAATGAT
TTCACCACGTAAAAATGTTCCCGTTGTAATAATTACTGCTTTAGATAAATACTCTGTACCAATATTTGTA
CGTACACCTTTAACTTCATTATCTTCTATAATAAGTTCGTCTACCATACCTTGCATTATATGCAAATTTT
CTTCATCTTCAATCACGCGTTTCATTTCTTGTTGATAAAGTACTTTATCTGCTTGCGCTCTTAGTGCTCT
TACAGCAGGTCCTTTACCTGTATTTAACATTCTCATTTGAATGTGTGTTTTATCGATTGTTTTTGCCATT
TGTCCACCTAAAGCATCAATTTCACGAACAACGATACCTTTAGCTGGTCCACCTACAGATGGGTTACATG
GCATAAATGCAATATTATCTAAATTTATTGTTAGCATTAATGTTTTAGCACCACGTCTTGCAGATGCTAA
ACCTGCTTCTACACCTGCATGTCCCGCACCTATAACGATTACATCATATTCTTGAACCACAATATAAACC
TCCTTATTTGATATCTTACTAGCCTTCTTAAGACGGTATTCCGTCTATTTCAATTACTATTTACCTAAGC
AGAATTGACTGAATAACTGATCGATGAGTTCATCACTTGCAGTCTCACCAATAATTTCTCCTAATATTTC
CCAAGTTCTAGTTAAATCAATTTGTACCATATCCATAGGCACACCAGATTCTGCTGCATCAATCGCATCT
TGTATCGTTTGTCTTGCTTGTTTTAATAATGAAATATGTCTTGAATTAGAAACATAAGTCATATCTTGAT
TTTGTACTTCTCCACCAAAGAACAAATCTCGAATTTGTATTTCTAATTCATCAATACCTTCTTGTTTTAA
CATTGAAGTTTGAATTAATGGCGTATCACCTATCATATCTTTAACTTCATTAATATCTATGTTTTGCTCT
AAATCCATTTTATTAACAATTACGATTACATCTTCATTTTTAACCACTTCATATAATGTGTAATCTTCTT
GAGTCAATGCTTCGTTATTGTTTAATACAAATAAAATTAAGTCTGCTTGGCTAAGAGCCTTTCTAGAGCG
TTCAACACCAATCTTCTCTACTATATCTTCTGTCTCACGTATACCAGCAGTATCAACTAATCTTAATGGC
ACGCCACGAACATTGACGTACTCTTCTAAGACATCTCTAGTAGTACCTGCTACCTCAGTTACAATCGCTT
TATTATCTTGTATTAAATTATTTAACATCGATGATTTACCTACGTTTGGTTTACCAACAATAACTGTAGA
TAAACCTTCACGCATAATTTTACCCTGCGCACCGGTATCTAATAAACGATTAATTTCCTGTTTGATTTCT
TTAGACTGCTCTAAAAGAAATTCAGTAGTCGCATCTTCAACATCATCGTATTCAGGATAATCAATATTCA
CTTCCACTTGAGCGAGTATCTCTAATATAGATTGACGTTGTTTTTTGATTAAGTCACTTAGACGACCTTC
AATTTGATTCATCGCAACTTTAGAAGCTCTATCTGTCTTCGAGCGAATAAAGTCCATAACTGCTTCAGCT
TGAGATAAATCAATACGACCATTTAAAAAGGCACGTTTTGTAAATTCACCTGGCTCAGCCATTCTAGCGC
CATATGTCATAGTAAGTTCCAGCACTCTATTAATCGTTAAAATACCACCATGACAATTAATTTCTATAAT
ATCTTCGCGTGTAAATGTTTTTGGCGCTCTTAACACAGACACCATAACTTCTTCAACCACTTCTTTAGAC
TCTGGATCAATAATATGACCGTAATTAATCGTATGTGATGGAACATCATTTAAAAGATGTTTTCCTTTAT
ATAATTTGTCAGCAATTTCAACGGCTTGCGGTCCAGACAATCGAACAATTCCAATTGCCCCTTCACCCAT
TGGTGTTGAAATACTCGTAATTGTATCTAAATCCATATTGCTACTCGCCTCCTTCAACGATGTGAATACA
TTTTAAAGTAAGTTATTATAACCCTAAGGTCAGTCTTACGTTTGTCTGAGGTAAGACTTCGGGATGTGTT
GAGTGGTTAATGTTTTCCTTCCCCTACCCTATCCTTACTTAATCTTTTTATTAAAAACTTTGGCAATTTT
AAGTACGTGCTCAAGACTATTCTGTATTTGTAAAGTCGTCATATCTTTAGCTGGCTGTCTTGCTATTACA
ATAATATCTTTGGCCAATATATGCGACTTATGTACTTTGAAATTTTCACGTATTGCTCTTTTAATCTTGT
TTCTTAACACTGCATTACCTAGTTTTTTAGAAACACTAATACCTAAGCGAAAATGGTCTATTTCTTTATT
ATTACAAGTGTATACAACAAATTGTCTGTTGGCTACAGAATGACCTTTTTTATATATTCTCTGAAAATCT
GCATTCTTTTTAATTCGGTAAGCTTTTTCCAATAACATCACTCGCTTATTTATCGTTTTTATTTGAAGCT
ATATTTAAACTTCTATTGAGCTTATAACATAAATTTCTATTTATTCTTAATTTAAACGAAAAAAAAGATC
ACTGATGAGTCAGTGATCTTATGCAGATAAAACTTTACGGCCTTTACGACGACGGCGCGCTAAAACTTTA
CGGCCATTTTTTGTGCTCATGCGTTTTCTGAAACCATGAACTTTACTATGTTTACGTTTATTTGGTTGAT
AAGTACGTTTTACCATGCAAAACACCTCCATCTTTATACAGTTATCTAATATACCAGATTATGCAGACTC
TGATCACTTTAATAGATAAGATTTTGCGTTTCTTAGATTAAAATTCTCGTATTAGCTCATTGATTATCTA
GTCATAATTCAAGCAACTACTACAATATAACAAAATCCTATTTATAACGCAAGTTCATTTTATACTACTG
CTCAATTTTTTTACTTTTATCGATTAAAGATAGAAATACACGATGCGAGCAATCAAATTTCATAACATCA
CCATGAGTTTGGTCCGAAGCATGAGTGTTTACAATGTTCGAACACCTTATACAGTTCTTATACATACTTT
ATAAATTATTTCCCAAACTGTTTTGATACACTCACTAACAGATACTCTATAGAAGGAAAAGTTATCCACT
TATGCACATTTATAGTTTTCAGAATTGTGGATAATTAGAAATTACACACAAAGTTATACTATTTTTAGCA
ACATATTCACAGGTATTTGACATATAGAGAACTGAAAAAGTATAATTGTGTGGATAAGTCGTCCAACTCA
TGATTTTATAAGGATTTATTTATTGATTTTTACATAAAAATACTGTGCATAACTAATAAGCAAGATAAAG
TTATCCACCGATTGTTATTAACTTGTGGATAATTATTAACATGGTGTGTTTAGAAGTTATCCACGGCTGT
TATTTTTGTGTATAACTTAAAAATTTAAGAAAGATGGAGTAAATTTATGTCGGAAAAAGAAATTTGGGAA
AAAGTGCTTGAAATTGCTCAAGAAAAATTATCAGCTGTAAGTTACTCAACTTTCCTAAAAGATACTGAGC
TTTACACGATTAAAGATGGTGAAGCTATCGTATTATCGAGTATTCCTTTTAATGCAAATTGGTTAAATCA
ACAATATGCTGAAATTATCCAAGCAATCTTATTTGATGTTGTAGGCTATGAAGTTAAACCTCACTTTATT
ACTACTGAAGAATTAGCAAATTATAGTAATAATGAAACTGCTACTCCAAAAGAAACAACAAAACCTTCTA
CTGAAACAACTGAGGATAATCATGTGCTTGGTAGAGAGCAATTCAATGCCCATAACACATTTGACACTTT
TGTAATCGGACCCGGTAACCGCTTTCCACATGCAGCGAGTTTAGCTGTGGCCGAAGCACCAGCCAAAGCG
TACAATCCATTATTTATCTATGGAGGTGTTGGTTTAGGAAAAACCCATTTAATGCATGCCATTGGTCATC
ATGTTTTAGATAATAATCCAGATGCCAAAGTGATTTACACATCAAGTGAAAAATTCACAAATGAATTTAT
TAAATCAATTCGTGATAACGAAGGTGAAGCTTTCAGAGAAAGATATCGTAATATCGACGTCTTATTAATC
GATGATATTCAGTTCATACAAAACAAGGTACAAACACAAGAAGAATTTTTCTATACTTTTAATGAATTGC
ATCAGAATAACAAGCAAATAGTTATTTCGAGTGATCGACCACCAAAGGAAATTGCACAATTAGAAGACCG
ATTACGTTCACGCTTTGAATGGGGGCTAATTGTTGATATTACGCCACCAGATTATGAAACTCGAATGGCA
ATTTTGCAGAAGAAAATTGAAGAAGAAAAATTAGATATTCCACCAGAAGCTTTAAATTATATAGCAAATC
AAATTCAATCTAATATTCGTGAATTAGAAGGTGCATTAACACGTTTACTTGCATATTCACAATTATTAGG
AAAACCAATTACAACTGAATTAACTGCTGAAGCTTTAAAAGATATCATTCAAGCACCAAAATCTAAAAAG
ATTACCATCCAAGATATTCAAAAAATTGTAGGCCAGTACTATAATGTTAGAATTGAAGATTTCAGTGCAA
AAAAACGTACAAAGTCAATTGCATATCCGCGTCAAATAGCTATGTACTTGTCTAGAGAGCTTACAGATTT
CTCATTACCTAAAATTGGTGAAGAATTTGGTGGGCGTGATCATACGACCGTCATTCATGCTCATGAAAAA
ATATCTAAAGATTTAAAAGAAGATCCTATTTTTAAACAAGAAGTAGAGAATCTTGAAAAAGAAATAAGAA
ATGTATAAGTAGGAAACTTTGGGAAATGTAATCTGTTATATAACAGCACTAATGATAACAATCATTTTTT
ACATTTCTATATGCTAATGTGGCAAGATGAGCAAAACTCATTTTGTGGATAATGTTTAAAAGTCATACAC
ACCATACACAAGTTATCAACATGTGTATAACTTCGCCAAATCTATGTTTTTAAGACTTATCCACCAATCC
ACAGCACCTACTACTATTACTAAGAACTTAAAACCTATATAATTATATATAAACGACTGGAAGGAGTTTT
AATTAATGATGGAATTCACTATTAAAAGAGATTATTTTATTACACAATTAAATGACACATTAAAAGCTAT
TTCACCAAGAACAACATTACCTATATTAACTGGTATCAAAATCGATGCGAAAGAACATGAAGTTATATTA
ACTGGTTCAGACTCTGAAATTTCAATAGAAATCACTATTCCTAAAACTGTAGATGGCGAAGATATTGTCA
ATATTTCAGAAACAGGCTCAGTAGTACTTCCTGGACGATTCTTTGTTGATATTATAAAAAAATTACCTGG
TAAAGATGTTAAATTATCTACAAATGAACAATTCCAGACATTAATTACATCAGGTCATTCTGAATTTAAT
TTAAGTGGCTTAGATCCAGATCAATATCCTTTATTACCTCAAGTTTCTAGAGATGACGCAATTCAATTGT
CGGTAAAAGTGCTTAAAAACGTGATTGCACAAACAAATTTTGCAGTGTCCACCTCAGAAACACGCCCAGT
ACTAACTGGTGTGAACTGGCTTATACAAGAAAATGAATTAATATGCACAGCGACTGACTCACACCGCTTG
GCTGTAAGAAAGTTGCAGTTAGAAGATGTTTCTGAAAACAAAAATGTCATCATTCCAGGTAAGGCTTTAG
CTGAATTAAATAAAATTATGTCTGACAATGAAGAAGACATTGATATCTTCTTTGCTTCAAACCAAGTTTT
ATTTAAAGTTGGAAATGTGAACTTTATTTCTCGATTATTAGAAGGACATTATCCTGATACAACACGTTTA
TTCCCTGAAAACTATGAAATTAAATTAAGTATAGACAATGGGGAGTTTTATCATGCGATTGATCGTGCCT
CTTTATTAGCGCGTGAAGGTGGTAATAACGTTATTAAATTAAGTACAGGTGATGACGTTGTTGAATTGTC
TTCTACATCACCAGAAATTGGTACTGTAAAAGAAGAAGTTGATGCAAACGATGTTGAAGGTGGTAGCCTG
AAAATTTCATTCAACTCTAAATATATGATGGATGCTTTAAAAGCAATCGATAATGATGAGGTTGAAGTTG
AATTCTTCGGTACAATGAAACCATTTATTCTAAAACCAAAAGGTGACGACTCGGTAACGCAATTAATTTT
ACCAATCAGAACTTACTAAAAATAAATATAAATAAAGGATGACGTGATTAATTAAAACGTCATCCTTTAT
TTTTTGGCAAAAATAATTCTAGGTGCGTATGTAAAATAAATTTGGCAGCATTTTAAACAGCAAATAAAAG
ACGCCAATTAAATTTATGACAAATGTATCCAAAATTTAATAAGTGTGCTTATATGCCCTTTAAATTTAAA
ATTTTAATAGTCAATAACAAGTTGAATATAAAAGTTAAACGCCGTTAAATAGCGTTAAAAAATTGAAAAT
GACAGTATTGCCAAAAAATAAGAATTAATTATTTATATGTAAACGGTTTCTACCTCTATTTTAAATGAAA
TTTGTGACAAAAAAAGGTATAATATATTAATGACATACAAAGAAATGGAGTGATTATTTTGGTTCAAGAA
GTTGTAGTAGAAGGAGACATTAATTTAGGTCAATTTCTAAAAACAGAAGGGATTATTGAATCTGGTGGTC
AAGCAAAATGGTTCTTGCAAGACGTTGAAGTATTAATTAATGGAGTGCGTGAAACACGTCGCGGTAAAAA
GTTAGAACATCAAGATCGTATAGATATCCCAGAATTACCTGAAGATGCTGGTTCTTTCTTAATCATTCAT
CAAGGTGAACAATGAAGTTAAATACACTCCAATTAGAAAATTATCGTAACTATGATGAGGTTACGTTGAA
ATGTCATCCTGACGTGAATATCCTCATTGGAGAAAATGCACAAGGAAAGACAAATTTACTTGAATCAATT
TATACCTTAGCTTTAGCAAAAAGTCATAGAACGAGTAATGATAAGGAACTCATACGTTTTAATGCTGATT
ATGCTAAAATAGAAGGTGAGCTTAGTTATAGACACGGCACGATGCCATTAACAATGTTTATAACTAAAAA
AGGTAAACAAGTCAAAGTGAATCACTTAGAGCAAAGTCGTCTAACTCAATATATTGGACACCTCAATGTG
GTTCTATTTGCGCCAGAAGATTTGAATATTGTAAAAGGCTCTCCTCAAATAAGACGACGCTTTATAGATA
TGGAGTTGGGCCAAATTTCTGCTGTTTACTTAAATGATTTAGCTCAATACCAACGTATTTTAAAGCAAAA
GAATAATTACTTAAAGCAGTTACAATTAGGCCAAAAAAAGGACTTAACAATGTTGGAAGTATTAAATCAG
CAGTTTGCTGAATATGCAATGAAAGTAACTGATAAACGTGCACATTTTATTCAAGAGCTAGAGTCGTTAG
CTAAACCGATTCATGCTGGTATCACAAATGATAAAGAAGCGTTGTCGCTGAATTATTTACCTAGTCTTAA
ATTTGATTATGCTCAAAATGAAGCGGCACGACTTGAAGAAATTATGTCTATTCTTAGCGATAATATGCAA
AGAGAAAAAGAACGAGGCATTAGCTTATTCGGACCACATCGAGATGATATAAGTTTTGATGTGAATGGCA
TGGATGCTCAAACATATGGTTCTCAAGGACAGCAACGTACAACGGCTTTGTCCATTAAATTAGCTGAAAT
TGAGTTAATGAATATCGAAGTTGGGGAATATCCCATCTTATTATTAGACGATGTACTCAGTGAATTAGAT
GATTCGCGTCAAACGCATTTATTAAGTACGATTCAGCATAAAGTACAAACATTTGTCACTACGACATCTG
TAGATGGTATTGATCATGAAATCATGAATAACGCTAAATTGTATCGTATTAATCAAGGTGAAATTATAAA
GTAACAGAAAGCGATGGTGACTGCATTGTCAGATGTAAACAACACGGATAATTATGGTGCTGGGCAAATA
CAAGTATTAGAAGGTTTAGAAGCAGTACGTAAAAGACCAGGTATGTATATAGGATCGACTTCAGAGAGAG
GTTTGCACCATTTAGTGTGGGAAATTGTCGATAATAGTATCGATGAAGCATTAGCTGGTTATGCAAATCA
AATTGAAGTTGTTATTGAAAAAGATAACTGGATTAAAGTAACGGATAACGGACGTGGTATCCCAGTTGAT
ATTCAAGAAAAAATGGGACGTCCAGCTGTCGAAGTTATTTTAACTGTTTTACATGCTGGTGGTAAATTTG
GCGGTGGCGGATACAAAGTATCTGGTGGTTTACATGGTGTTGGTTCATCAGTTGTAAACGCATTGTCACA
AGACTTAGAAGTATATGTACACAGAAATGAGACTATATATCATCAAGCATATAAAAAAGGTGTACCTCAA
TTTGACTTAAAAGAAGTTGGCACAACTGATAAGACAGGTACTGTCATTCGTTTTAAAGCAGATGGAGAAA
TCTTCACAGAGACAACTGTATACAACTATGAAACATTACAGCAGCGTATTAGAGAGCTTGCTTTCTTAAA
CAAAGGAATTCAAATCACATTAAGAGATGAACGTGATGAAGAAAACGTTAGAGAAGACTCCTATCACTAT
GAGGGCGGTATTAAATCGTACGTTGAGTTATTGAACGAAAATAAAGAACCTATTCATGATGAGCCAATTT
ATATTCATCAATCTAAAGATGATATTGAAGTAGAAATTGCGATTCAATATAACTCAGGATATGCCACAAA
TCTTTTAACTTACGCAAATAACATTCATACGTATGAAGGTGGTACGCATGAAGACGGATTCAAACGTGCA
TTAACGCGTGTCTTAAATAGTTATGGTTTAAGTAGCAAGATTATGAAAGAAGAAAAAGATAGACTTTCTG
GTGAAGATACACGTGAAGGTATGACAGCAATTATATCTATCAAACATGGTGATCCTCAATTCGAAGGTCA
AACGAAGACAAAATTAGGTAATTCTGAAGTGCGTCAAGTTGTAGATAAATTATTCTCAGAGCACTTTGAA
CGATTTTTATATGAAAATCCACAAGTCGCACGTACAGTGGTTGAAAAAGGTATTATGGCGGCACGTGCAC
GTGTTGCTGCGAAAAAAGCGCGTGAAGTAACACGTCGTAAATCAGCGTTAGATGTAGCAAGCCTTCCAGG
TAAATTAGCCGATTGCTCTAGTAAAAGTCCTGAAGAATGTGAGATTTTCTTAGTCGAAGGGGACTCTGCC
GGGGGGTCTACAAAATCTGGTCGTGACTCTAGAACGCAGGCGATTTTACCATTACGAGGTAAGATATTAA
ATGTTGAAAAAGCACGATTAGATAGAATTTTGAATAACAATGAAATTCGTCAAATGATCACAGCATTTGG
TACAGGAATCGGTGGCGACTTTGATCTAGCGAAAGCAAGATATCACAAAATCGTCATTATGACTGATGCC
GATGTGGATGGAGCGCATATTAGAACATTGTTATTAACATTCTTCTATCGATTTATGAGACCGTTAATTG
AAGCAGGCTATGTGTATATTGCACAGCCACCGTTGTATAAACTGACACAAGGTAAACAAAAGTATTATGT
ATACAATGATAGGGAACTTGATAAACTTAAATCTGAATTGAATCCAACACCAAAATGGTCTATTGCACGA
TACAAAGGTCTTGGAGAAATGAATGCAGATCAATTATGGGAAACAACAATGAACCCTGAGCACCGCGCTC
TTTTACAAGTAAAACTTGAAGATGCGATTGAAGCGGACCAAACATTTGAAATGTTAATGGGTGACGTTGT
AGAAAACCGTAGACAATTTATAGAAGATAATGCAGTTTATGCAAACTTAGACTTCTAAGCGCTGTGAACT
GAACTTTTGAAGGAGGAACTCTTGATGGCTGAATTACCTCAATCAAGAATAAATGAACGAAATATTACCA
GTGAAATGCGTGAATCATTTTTAGATTATGCGATGAGTGTTATCGTTGCTCGTGCATTGCCAGATGTTCG
TGACGGTTTAAAACCAGTACATCGTCGTATACTATATGGATTAAATGAACAAGGTATGACACCGGATAAA
TCATATAAAAAATCAGCACGTATCGTTGGTGACGTAATGGGTAAATATCACCCTCATGGTGACTCATCTA
TTTATGAAGCAATGGTACGTATGGCTCAAGATTTCAGTTATCGTTATCCGCTTGTTGATGGCCAAGGTAA
CTTTGGTTCAATGGATGGAGATGGCGCAGCAGCAATGCGTTATACTGAAGCGCGTATGACTAAAATCACA
CTTGAACTGTTACGTGATATTAATAAAGATACAATAGATTTTATCGATAACTATGATGGTAATGAAAGAG
AGCCGTCAGTCTTACCTGCTCGATTCCCTAACTTATTAGCCAATGGTGCATCAGGTATCGCGGTAGGTAT
GGCAACGAATATTCCACCACATAACTTAACAGAATTAATCAATGGTGTACTTAGCTTAAGTAAGAACCCT
GATATTTCAATTGCTGAGTTAATGGAGGATATTGAAGGTCCTGATTTCCCAACTGCTGGACTTATTTTAG
GTAAGAGTGGTATTAGACGTGCATATGAAACAGGTCGTGGTTCAATTCAAATGCGTTCTCGTGCAGTTAT
TGAAGAACGTGGAGGCGGACGTCAACGTATTGTTGTCACTGAAATTCCTTTCCAAGTGAATAAGGCTCGT
ATGATTGAAAAAATTGCAGAGCTCGTTCGTGACAAGAAAATTGACGGTATCACTGATTTACGTGATGAAA
CAAGTTTACGTACTGGTGTGCGTGTCGTTATTGATGTGCGTAAGGATGCAAATGCTAGTGTCATTTTAAA
TAACTTATACAAACAAACACCTCTTCAAACATCATTTGGTGTGAATATGATTGCACTTGTAAATGGTAGA
CCGAAGCTTATTAATTTAAAAGAAGCGTTGGTACATTATTTAGAGCATCAAAAGACAGTTGTTAGAAGAC
GTACGCAATACAACTTACGTAAAGCTAAAGATCGTGCCCACATTTTAGAAGGATTACGTATCGCACTTGA
CCATATCGATGAAATTATTTCAACGATTCGTGAGTCAGATACAGATAAAGTTGCAATGGAAAGCTTGCAA
CAACGCTTCAAACTTTCTGAAAAACAAGCTCAAGCTATTTTAGACATGCGTTTAAGACGTCTAACAGGTT
TAGAGAGAGACAAAATTGAAGCTGAATATAATGAGTTATTAAATTATATTAGTGAATTAGAAGCAATCTT
AGCTGATGAAGAAGTGTTATTACAGTTAGTTAGAGATGAATTGACTGAAATTAGAGATCGTTTCGGTGAT
GATCGTCGTACAGAAATTCAATTAGGTGGATTTGAAGACTTAGAGGACGAAGACTTAATTCCAGAAGAAC
AAATAGTAATTACACTAAGCCATAATAACTACATTAAACGTTTGCCGGTATCTACATATCGTGCTCAAAA
CCGTGGTGGTCGTGGTGTTCAAGGTATGAATACATTGGAAGAAGATTTTGTCAGTCAATTGGTAACTTTA
AGTACACATGACCATGTATTGTTCTTTACTAACAAAGGTCGTGTATACAAACTTAAAGGTTACGAAGTGC
CTGAGTTATCAAGACAGTCTAAAGGTATTCCTGTAGTGAATGCTATTGAACTTGAAAATGATGAAGTCAT
TAGTACAATGATTGCTGTTAAAGACCTTGAAAGTGAAGACAACTTCTTAGTGTTTGCAACTAAACGTGGT
GTCGTTAAACGTTCAGCATTAAGTAACTTCTCAAGAATAAATAGAAATGGTAAGATTGCGATTTCGTTCA
GAGAAGATGATGAGTTAATTGCAGTTCGCTTAACAAGTGGTCAAGAAGATATCTTGATTGGTACATCACA
TGCATCATTAATTCGATTCCCTGAATCAACATTACGTCCTTTAGGCCGTACAGCAACGGGTGTGAAAGGT
ATTACACTTCGTGAAGGTGACGAAGTTGTAGGGCTTGATGTAGCTCATGCAAACAGTGTTGATGAAGTAT
TAGTAGTTACTGAAAATGGTTATGGTAAACGTACGCCAGTTAATGACTATCGCTTATCAAATCGTGGTGG
TAAAGGTATTAAAACAGCTACGATTACTGAGCGTAATGGTAATGTTGTATGTATCACTACAGTAACTGGT
GAAGAAGATTTAATGATTGTTACTAATGCAGGTGTCATTATTCGACTAGATGTTGCAGATATTTCTCAAA
ATGGTCGTGCAGCACAAGGTGTTCGCTTAATTCGCTTAGGTGATGATCAATTTGTTTCAACGGTTGCTAA
AGTAAAAGAAGATGCAGAAGATGAAACGAATGAAGATGAGCAATCTACTTCAACTGTATCTGAAGATGGT
ACTGAACAACAACGTGAAGCGGTTGTAAATGATGAAACACCAGGAAATGCAATTCATACTGAAGTGATTG
ATTCAGAAGAAAATGATGAAGATGGACGTATTGAAGTAAGACAAGATTTCATGGATCGTGTTGAAGAAGA
TATACAACAATCATCAGATGAAGAATAATAAAAAATAAGACTTCCCTATATGTAGGGGAGTCTTATTTTT
ATGCTAGAAAGTAATGCTTTACTATATTCAATGATTAGTAATGACTAACTTTCTAATTGTTTCATTGCGT
AAGGTATTTCATTGATAAGTCTTGATGGTGGCACCACATACATATCTTTTGCAAGGTTTTCGCCAATAAA
ACTATGTGTATATGTGGCACTCATAACCGCTTCTTTTAAGTTATCAAATTGACCGACAAAGCTTGTAATC
ATACCAGCAAGTGTATCGCCCATACCACCAGTCGCCATTGCTGGGCTACCGATTGTCAATTTAAAGTCTT
CATCTTTAAAGAAAATTTCAGTACCATGTTTTTTAAGTACAACAGTTGCACCTAAACGATCAACTGCTTC
ACGATTACGCTCATATGTCTGTTCCTCAATAGGAATACCACTTAATCGTTCCCATTCTTTGAGGTGTGGT
GTAAAGATCACACGACATGTAGGTAATTGCGGTTTCAGTTTACTAAAGATTGTAATCGCATCGCCGTCTA
CGATTAAATTTTGATGCGGTTGTATATTTTGTAGTAGGAATGTAATGGCATTATTTCCTTTGAAATCAAC
GCCAAGACCTGGACCAATTAGTATACTGTCAGTCATTTCAATCATTTTCGTCAACATTTTCGTATCATTA
ATATCAATAACCATCGCTTCTGGGCAACGAGAATGTAATGCTGAATGATTTGTTGGATGTGTAGCTACAG
TGATTAAACCACTACCGCTAAATACACATGCACGAGCCGCTAACATAATGGCACCACCTAAGTTAGCAGA
TCCACCAATTAATAAAATTTTGCCATAATCACCTTTATGTGAATCTTCTTTACGCTTAGGAATGTTAATA
GAATTTAACGTTTCCATAGTGATATAACCTCCCATGTAAAAGCCTTTTCCGAATTTATTCAATTTTAAAA
ATATATAGTAACTTTTAACAAAATGTATTATAAATTTCTGAATTCATTATTATTTGTCGTTAAATACAAT
AGAAAATACTATACCTGTATATGCAATTCGTCAATAGATAAATTATTAAATATGCTTACAACAATCTTAA
TATCCTTTAACGCACTACAATAGTGCTCTGATAATAGGTTATAAATGTACGTAAAACCATTGTTTCAATA
AAAATGAAAACGTATACTTCAAGAAGGATGGGTTACTTAATATAAACAAGGGGGTAACATATATGACTTT
ATATTTAGATGGTGAAACACTAACAATTGAGGATATTAAATCATTTTTACAACAACAATCAAAGATTGAA
ATTATTGATGATGCGTTAGAACGTGTCAAAAAAAGTAGAGCGGTAGTTGAACGTATTATTGAAAATGAGG
AAACGGTTTACGGTATTACTACAGGTTTTGGGTTATTTAGTGATGTACGTATAGACCCGACGCAATATAA
TGAATTACAAGTGAATCTGATACGCTCACATGCCTGTGGACTAGGTGAGCCATTTTCAAAAGAAGTAGCA
TTAGTCATGATGATTTTACGATTGAATACATTATTAAAAGGTCATTCAGGTGCCACTTTAGAATTAGTGA
GACAATTACAATTTTTTATAAATGAACGTATTATACCGATAATCCCACAGCAAGGCTCTCTCGGTGCATC
AGGAGATTTAGCGCCATTATCACATTTAGCATTAGCATTAATTGGTGAAGGGAAAGTATTGTACAGAGGG
GAAGAAAAGGATAGTGACGATGTATTAAGAGAATTAAATAGACAACCTTTGAACCTTCAGGCTAAAGAAG
GTTTAGCATTGATTAATGGTACGCAAGCTATGACAGCTCAAGGTGTCATTAGTTATATAGAAGCAGAAGA
TTTAGGTTACCAATCTGAATGGATTGCTGCATTAACGCATCAGTCTCTTAATGGCATTATAGATGCATAT
CGACATGATGTGCACGCAGTTCGTAATTTTCAAGAACAGATTAATGTGGCAGCGCGTATGCGTGATTGGT
TAGAAGGATCAACATTAACGACGCGACAATCAGAAATACGTGTACAAGATGCATATACGTTGCGTTGTAT
ACCACAAATCCATGGCGCGAGTTTTCAAGTATTCAATTATGTTAAACAGCAATTAGAATTTGAAATGAAT
GCGGCTAATGATAATCCACTTATATTTGAGGAAGCAAATGAAACGTTTGTTATTTCAGGTGGTAACTTCC
ATGGACAACCTATTGCTTTTGCATTAGATCATCTTAAATTAGGTGTAAGTGAATTAGCAAACGTATCGGA
ACGTCGTCTAGAGCGACTAGTAAATCCTCAATTAAATGGTGATTTACCAGCATTTCTTAGTCCAGAGCCA
GGATTGCAAAGTGGCGCGATGATTATGCAATATGCTGCTGCAAGTCTCGTTTCTGAAAATAAAACTTTAG
CGCATCCAGCGAGTGTTGATTCTATCACTTCATCTGCGAACCAAGAAGATCACGTATCTATGGGAACTAC
AGCTGCTAGACATGGTTATCAAATTATTGAAAATGCAAGACGTGTGCTGGCAATCGAATGTGTTATTGCA
TTACAAGCAGCAGAGTTAAAAGGTGTTGAAGGATTATCACCAAAAACACGTCGCAAGTATGATGAGTTTC
GAAGTATCGTGCCATCCATTACACATGATCGTCAATTTCATAAAGATATTGAAGCGGTTGCACAGTATTT
AAAGCAATCAATTTATCAAACGACTGCATGTCACTAAATCGACATGAGTGATGTTTGAAATCGTTACTTG
AAAAAGCAAATATAGTTTGCTATATTAAAAATAACTTAATAAGACATTGTTCGTAGGACAAGTAATATAT
AGTGTTCGATATCAGAGAGCTTGTGGTTAGTGTGAACAAGAATCAACATATATATGAATCTACCTACTTA
ATTTAAAAGAACAATCGGTGATAACCGTTATTTTAGTGAAGTGCAATTTAGGTTTAGTGTATCTTTATAA
CTTAAATTGTTAAATAGGGTGGCAACGCGTAGACCACGTCCCTTGTAGGGATGTGGTCTTTTTTTATTTT
CTAAAAAATAAAGACGTACGTCATTCCATAATAAATGATAATTATTTGGGAAAGGATGAAGGTTAATGTT
AGACATTAGATTATTCAGAAATGAGCCTGACACAGTTAAGAGCAAAATTGAATTACGTGGAGATGATCCA
AAAGTTGTAGATGAAATTTTAGAATTGGATGAGCAACGACGTAAATTAATTAGTGCAACAGAAGAAATGA
AAGCACGTCGTAATAAAGTAAGCGAAGAAATCGCATTAAAAAAACGTAATAAAGAAAATGCTGATGATGT
GATTGCTGAAATGCGCACATTAGGTGACGATATTAAAGAAAAAGATAGTCAATTAAATGAAATTGATAAT
AAAATGACAGGTATCCTTTGTCGTATTCCAAATTTAATAAGTGATGATGTACCTCAAGGTGAATCTGATG
AAGATAACGTTGAAGTTAAAAAGTGGGGTACACCACGTGAGTTTTCATTTGAACCCAAAGCACATTGGGA
TATTGTAGAAGAATTGAAAATGGCTGATTTTGATCGTGCAGCAAAAGTTTCAGGTGCGCGTTTTGTATAT
TTAACAAATGAAGGTGCGCAATTAGAGCGTGCTTTAATGAACTATATGATTACAAAACATACAACACAAC
ATGGTTATACAGAAATGATGGTACCACAGCTTGTGAACGCAGATACAATGTATGGTACAGGTCAATTACC
TAAATTTGAAGAAGATTTATTTAAAGTAGAAAAAGAAGGATTATATACAATTCCAACTGCTGAAGTACCA
TTAACGAATTTCTACCGTAATGAAATTATTCAACCAGGTGTACTTCCTGAAAAATTCACTGGTCAATCTG
CATGTTTCCGTAGTGAAGCAGGATCAGCAGGTAGAGATACAAGAGGATTAATTCGTTTACATCAATTCGA
TAAAGTGGAAATGGTACGTTTTGAACAACCTGAAGATTCATGGAATGCTTTAGAAGAAATGACAACAAAC
GCAGAAGCAATTCTAGAAGAGTTAGGTTTACCATACCGTCGTGTTATTTTATGTACAGGTGATATTGGAT
TTAGTGCAAGCAAAACATATGATTTAGAAGTTTGGTTACCAAGCTACAATGATTATAAAGAAATTAGTTC
ATGCTCAAACTGTACGGATTTCCAAGCGCGTCGTGCTAACATCCGCTTCAAGCGTGACAAAGCAGCTAAA
CCAGAATTAGCACATACATTAAATGGTAGTGGTTTAGCAGTTGGACGTACATTTGCTGCTATTGTTGAAA
ATTACCAAAATGAAGATGGAACAGTAACAATTCCAGAAGCATTAGTACCATTTATGGGTGGTAAAACACA
AATTTCAAAACCAGTTAAATAAAGGCTTTAGCTACAAGCTTTAAAAAGTATATATCTACGTATACTTAAA
GCAAGGGCAAGATACTTTAAATAATATTTTAAAAAGTGGTGACGAAGCTGTCGCCACTTTTTTTGTGCTG
TAAAAATATAATAGTGAGCCAATGCACATAACAACAATAAATTAAGTTTGTGGTTTAATGGGGTGAACGC
ATTTCATTATAGCAACAATACGGGATAATTATGATGAACTAAAACAATCTAAAACGTAACAAGTTTGAGC
ATCACTAATATAGGAAAGGAAGCGATAAAATACTGATTTCGTTGATATGTAGTATGAGTTATATCGATGG
AGTAGGGTAGGGGGAGGGGATGATTATAAGGGAGTGGTACATGAATCAATATCCCAGACTCATCATCAGA
TATAAAAATTTATAAAATTGATACTTAAAAACAACTACAAATCCATAGAAAATATGGAGGTAGTCTTAAA
TAAAAAATTGAAAATTCTCAAAAATAAAAAGTTAATATGAAGCTGACTAAAGACTCCGGAATGTCTAACC
TCAGACAAACTGATGTCTAATGTTATTGCTTAGGGTATAGAACTGTATTAGACTAGGTATATTATTTTTT
CGTAATTATATAAATATAAAGTGGCAAAGGAGGTAATTGAGATGACAACACATTTAAGTTTTAGACAAGG
CGTGCAAGAGTGTATCCCAACATTATTGGGTTATGCCGGTGTTGGTATTTCATTTGGTATTGTGGCTTCG
TCTCAAAACTTTAGTATTTTAGAAATTGTCTTGTTATGTCTTGTTATATATGCCGGTGCTGCGCAATTTA
TTATGTGCGCGTTGTTTATAGCAGGTACACCTATATCAGCGATTGTACTAACTGTATTTATCGTAAATTC
AAGAATGTTCCTTTTAAGTATGTCGCTTGCACCAAACTTCAAGACATATGGGTTTTGGAACCGTGTTGGA
TTAGGTTCATTAGTAACTGACGAAACGTTTGGCGTCGCCATTACACCTTATTTAAAAGGAGAAGCTATCA
ATGATCGTTGGATGCATGGTCTTAACATCACAGCATATTTATTTTGGGCAATTTCATGTGTAGCTGGGGC
TTTATTTGGCGAATATATCTCAAATCCGCAAACGCTAGGGTTAGATTTTGCTATCACGGCTATGTTTATC
TTTTTGGCCATTGCGCAATTTGAATCAATTACTAAATCGCGATTAAGAATTTACATAGTACTCATTATTG
CCGTCATAGTAATGATGTTATCGCTAAGTATGTTTATGCCTTCATATCTAGCAATATTAATTGCAGCCAC
AATTTCAGCAGCGTTAGGAGTGATGATGGAACAATGATAACTCATATGAACATGTTAATACTTATTTTAT
TGTGTGGTATCGTAACGCTATTAATTCGAATTATACCTTTTATCATGATTTCAAAAGTGCAATTGCCTGA
TGTCGTGGTTCGATGGCTATCATTTATCCCAATCACACTATTTACGGCACTTGTCATTGACAGCATTATT
CAACAGACGCCTCATGGTGAGGGGTATACATTAAACATCCCTTACATTATCGCGCTCATTCCGACGGTTA
TTTTATCTATAATCACGCGTAGTTTAACTATTACAATTATTAGTGGGATTGTTATCATGGCAGCATTACG
ATTTTTCTTTTAAAAATAACTGAAAATCATTGAACAGATATTTAAACTTAGGTAAACTGTTAGTAATCAG
AAAATTCTGATATACAAATCGTCTATGTTAAGATTGGGAATCGTGTATACGTAAGCGATTTGGCTAACGC
ATGACAATGATAACAACATTTTAAATGATAAAAGTAATTCATCACTGAATCTCAACTAACACATAACAAT
TTCATATTTCTTATTGTGAGAAGTTGAGGGACTTGGCCCTGTGATACTTCAGCAACCGACTTTATAGCAC
GGTGCTAAAACCAACGAGTTACTCGAATGATAAGTATAAAGACTTCTTACTTTTCAATAGGGTGAGAAGT
TTTTTTGTTTAAGGAGGAAAGAACAATGACAAATTACACAGTAGATACTTTAAATTTAGGGGAATTTATT
ACAGAATCTGGGGAAGTCATAGATAACTTGCGTTTGAGATATGAGCATGTCGGTTATCATGGACAACCAT
TAGTTGTAGTTTGTCATGCATTAACTGGCAATCATTTAACATATGGAACAGATGATTATCCGGGTTGGTG
GCGAGAAATTATTGATGGGGGATATATACCCATTCACGATTATCAATTTTTAACATTTGATGTTATTGGT
AGTCCTTTCGGTTCAAGTTCACCTTTAAACGACCCTCATTTTCCTAAAAAATTAACATTAAGAGATATAG
TCAGAGCGAATGAACGAGGTATACAAGCCCTTGGTTATGATAAGATTAATATTTTAATAGGGGGAAGTCT
TGGAGGTATGCAAGCAATGGAACTACTCTACAATCAACAGTTTGAAGTAGATAAAGCCATTATCCTTGCT
GCAACAAGTCGAACATCATCTTATAGTAGAGCTTTCAATGAAATTGCAAGGCAAGCCATTCATCTTGGTG
GTAAGGAAGGTCTAAGTATTGCACGCCAATTAGGTTTTTTGACATATCGATCATCAAAAAGTTATGATGA
ACGTTTTACGCCGGATGAAGTAGTCGCATACCAACAACATCAAGGTAATAAATTTAAAGAACATTTTGAT
TTGAATTGTTATCTGACACTGCTAGATGTATTGGATAGTCACAACATTGACCGAGGTCGCACAGACGTAA
CGCATGTTTTTAAAAATTTAGAAACAAAAGTGTTAACGATGGGGTTCATAGATGATTTGCTATATCCGGA
TGATCAAGTTCGTGCATTAGGTGAACGTTTTAAATATCATCGTCATTTCTTCGTGCCTGATAATGTTGGG
CATGATGGATTCCTACTAAACTTTAGTACCTGGGCACCTAACTTATATCATTTCTTAAATTTAAAGCATT
TTAAGCGTAAGTAATAATATATATTTTCAAAGAATGAAGCCACTAAATCACAGTTATCATATTCAAAAAC
ATCTAGAGTACATGAGAGTGGAAATGTATTGTAAATCTAAATCAAGCTTGATTGCTATGTAGTGGGATTA
AATAATCATGTTGAAAATGAAAGCACACAAAAGCGATTCAAATGAGTATGTTAATTACTTATAAAACATG
AAAGTTATTATTCAATTAAATGAAATAGAAGCATACAATCTATAAATTGTTAATTTTCATTAAAGAGGTT
AAAATAATAGCTATAGTTAAAAATATGGGAGTGGCTTATGTGTTTTCAAAAATACAACCTAAAGCAACAA
TAATTGCAACGATTGCGTTGGTATTTGTCGCTTTAGCTTTATATCTAGTGCCTGGTTTAGGACTAATATT
TGCATTATTTGCAACCATACCAGGTATCGTTTTATGGAATAAATCAATACAATCTTTCGGGATTAGTGCA
CTTATTACAGTAATTATAACAACTGTTTTAGGTAATACTTTCGTTTTAAGTGCCATCATATTAGTCTTAA
TTGCAAGTTTAATTATTGGTCAATTGCTCAAAGAAAGAACGTCTAAAGAAAGAATATTATACGTAACAAC
AGTAGCGATGAGCTTAATTTCATTAATCGCTTTTATGTTACTACAAACATTCGGAAGGATTCCACCATCA
GCGAGCATAGTAAAACCTTTCAAGCAAACATTACATGAAGCGATTACGATGAGCGGTGCCGATGCGAATA
TGACCCAAATATTAGAAGAAGGGTTTAGACAAGCGACCGTTCAATTACCAGGTTTCATCATTATCATTAC
ATTTTTAATCGTCTTAATTAACTTAATCGTTACATTTCCGATTTTACGAAAATTTAAAATCGCTACACCT
GTATTTAAGCCACTTTTCGCGTGGCAAATGAGCGGTATTTTATTATGGATATACATTATTGTTATCATAT
GTTTATTATTTACAGGTCAACCGAGTGTGTTCCAGAGCATTCTTTTAAACTTCCAACTTGTGTTATCATT
AGTAATGTATATTCAAGGTTTAAGTGTTATTCATTTCTTTGGTAAAGCGAAAGGTTTGCCGAATGCAGTA
ACGATTTTACTATTGGTTATCGGTACAATACTGACACCTACGACACATATTGTAGGACTACTTGGTGTTA
TCGATTTAAGTTTGAATTTGAAGCGAATCATGAAAAATAATTCTAAAAAGTGAATAGAGGTGGAATAATG
AATCGGCAGTCCACTAAGAAAGCTTTACTAATACCATTTGTCATCATGATCATCACAGCAATTGTTTTAA
TGGGTGTATGGTTTATCTTTAATAGTCTTATAGCACTAATTGCATCTATCGTTCTTGTCGTGATGATTAT
TGTTAGCATCATTTTATTCAGACAAGCTTTAATGAAAATGGATAGTTATGTAGATGGTTTGAGTGCTCAA
ATTTCAACAACAAATAATAAAGCAATCAAACATTTACCAATTGGTATCATTGTTTTAGATGAAAATGATC
ACATCGAATGGGTTAACCAATTTATGACAGATCATATGGAAGCGAATGTCATTTCTGAATCTGTAAATGA
AGTATTTCCAAACATTTTAAAGCAATTAGATAGAGTGAAATCCGTTGAAATAGAATATAATCAGTATCAT
TTCCAAGTACGTTATTCTGAGAATGATCACTGCCTCTATTTCTTTGATATAACTGAACAAGTACAAACAA
ATGAACTATATGAAAATTCTAAACCAATCATTGCGACATTATTTTTAGATAACTACGATGAGATTACGCA
AAATATGAATGATACGCAGCGTTCGGAAATCAACTCAATGGTAACGCGTGTCATTAGTCGATGGGCAACT
GAGTATAATATATTTTTCAAAAGATACAGTTCCGATCAATTCGTAGCCTATTTAAATCAAAAAATATTAG
CTGACTTAGAAGAATCTAAATTTGATATCTTGAGTCAATTACGTGAAAAAAGTGTTGGTTATCGTGCCCA
ATTAACATTAAGTATCGGTGTTGGTGAAGGTACTGAAAATTTAATCGACTTAGGTGAATTATCACAATCA
GGCCTAGACTTAGCATTAGGACGCGGTGGCGACCAAGTTGCAATTAAAAGTATTAATGGTAATGTGCGTT
TCTATGGCGGTAAGACTGACCCGATGGAGAAACGTACTCGTGTAAGAGCACGTGTGATCTCACATGCGTT
AAAAGATATCCTTGCAGAGGGTGACAAAGTCATTATCATGGGACATAAACGTCCTGACTTAGATGCAATT
GGTGCAGCAATCGGTGTGTCTAGATTTGCAATGATGAATAATTTAGAAGCATACATCGTATTAAATGAGA
CTGACATTGATCCAACATTACGACGCGTGATGAACGAAATAGATAAAAAGCCAGAGTTAAGAGAGCGATT
TATTACATCAGATGATGCTTGGGATATGATGACATCTAAGACAACCGTAGTGATTGTTGATACGCATAAA
CCGGAACTGGTTTTAGATGAAAATGTCTTAAATAAAGCAAACCGTAAAGTTGTTATCGATCATCATAGAC
GTGGTGAAAGCTTCATCTCTAATCCATTGTTGATATATATGGAACCATACGCAAGTTCGACAGCTGAATT
GGTAACAGAGTTACTGGAATATCAACCAACAGAACAACGTTTAACACGTCTTGAATCAACAGTGATGTAT
GCAGGTATTATTGTAGATACAAGAAACTTTACATTACGAACAGGATCAAGAACATTCGATGCAGCGAGTT
ATTTACGTGCACATGGTGCAGATACGATTTTAACGCAACATTTCTTAAAAGATGATGTGGATACTTACAT
TAATCGATCTGAATTAATTCGAACTGTAAAAGTTGAAGATAATGGCATAGCCATTGCGCATGGTTCAGAC
GATAAAATTTATCATCCAGTAACAGTTGCACAAGCAGCAGATGAACTGTTAAGTTTAGAAGGTATTGAAG
CATCATATGTTGTTGCGAGACGTGAAGATAATCTGATTGGTATATCTGCGCGTTCACTCGGTTCAGTAAA
TGTCCAGTTAACAATGGAAGCACTTGGTGGCGGTGGACATTTAACCAATGCGGCAACACAACTTAAAGGT
GTGACAGTCGAAGAGGCGATAGCACAATTACAACAAGCAATTACAGAACAATTAAGTAGGAGTGAAGATG
CATGAAAGTAATTTTTACACAAGATGTTAAAGGTAAAGGTAAAGGTAAAAAAGGTGAAGTTAAAGAAGTA
CCAGTAGGTTATGCAAATAACTTCTTATTGAAAAAGAATTATGCTGTAGAAGCAACACCAGGTAACCTTA
AACAATTAGAGTTACAGAAAAAACGTGCAAAACAAGAACGCCAACAAGAAATTGAAGATGCTAAAGCATT
AAAAGAAACGTTATCAAACATTGAAGTTGAAGTATCAGCAAAAACTGGTGAAGGTGGTAAATTGTTTGGG
TCAGTAAGTACAAAACAAATTGCCGAAGCACTAAAAGCACAACATGATATTAAAATTGATAAACGTAAAA
TGGATTTACCAAATGGAATTCATTCCCTAGGATATACGAATGTACCTGTTAAATTAGATAAAGAAGTTGA
AGGTACAATTCGCGTACACACAGTTGAACAATAAAGTTGGATTGAAATAAGAGGTGTAACCATTCATGGA
TAGAATGTATGAGCAAAATCAAATGCCGCATAACAATGAAGCTGAACAGTCTGTCTTAGGTTCAATTATT
ATAGATCCAGAATTGATTAATACTACTCAGGAAGTTTTGCTTCCTGAGTCGTTTTATAGGGGTGCCCATC
AACATATTTTCCGTGCAATGATGCACTTAAATGAAGATAATAAAGAAATTGATGTTGTAACATTGATGGA
TCAATTATCGACGGAAGGTACGTTGAATGAAGCGGGTGGCCCGCAATATCTTGCAGAGTTATCTACAAAT
GTACCAACGACGCGAAATGTTCAGTATTATACTGATATCGTTTCTAAGCATGCATTAAAACGTAGATTGA
TTCAAACTGCAGATAGTATTGCCAATGATGGATATAATGATGAACTTGAACTAGATGCGATTTTAAGTGA
TGCAGAACGTCGAATTTTAGAGCTATCATCTTCTCGTGAAAGCGATGGCTTTAAAGACATTCGAGACGTC
TTAGGACAAGTGTATGAAACAGCTGAAGAGCTTGATCAAAATAGTGGTCAAACACCAGGTATACCTACAG
GATATCGAGATTTAGACCAAATGACAGCAGGGTTCAACCGAAATGATTTAATTATCCTTGCAGCGCGTCC
ATCTGTAGGTAAGACTGCGTTCGCACTTAATATTGCACAAAAAGTTGCAACGCATGAAGATATGTATACA
GTTGGTATTTTCTCGCTAGAGATGGGTGCTGATCAGTTAGCCACACGTATGATTTGTAGTTCTGGAAATG
TTGACTCAAACCGCTTAAGAACGGGTACTATGACTGAGGAAGATTGGAGTCGTTTTACTATAGCGGTAGG
TAAATTATCACGTACGAAGATTTTTATTGATGATACACCGGGTATTCGAATTAATGATTTACGTTCTAAA
TGTCGTCGATTAAAGCAAGAACATGGCTTAGACATGATTGTGATTGACTACTTACAGTTGATTCAAGGTA
GTGGTTCACGTGCGTCCGATAACAGACAACAGGAAGTTTCTGAAATCTCTCGTACATTAAAAGCATTAGC
CCGTGAATTAAAATGTCCAGTTATCGCATTAAGTCAGTTATCTCGTGGTGTTGAACAACGACAAGATAAA
CGTCCAATGATGAGTGATATTCGTGAATCTGGTTCGATTGAGCAAGATGCCGATATCGTTGCATTCTTAT
ACCGTGATGATTACTATAACCGTGGCGGCGATGAAGATGATGACGATGATGGTGGTTTCGAGCCACAAAC
GAATGATGAAAACGGTGAAATTGAAATTATCATTGCTAAGCAACGTAACGGTCCAACAGGCACAGTTAAG
TTACATTTTATGAAACAATATAATAAATTTACCGATATCGATTATGCACATGCAGATATGATGTAAAAAA
GTTTTTCCGTACAATAATCATTAAGATGATAAAATTGTACGGTTTTTATTTTGTTCTGAACGGGTTGATA
TATGTTAAGTTTGTGTATTGAAAGTGATAAATTAGTACTGTCAACGCCTCTGTTAAAGGGTTTTTAGGAC
GTTGAAAACGATTTGTTAAAATGATTTTTCTTTTAAAAAGGCCGAAAATCAATGTTCGATTTTTATTTGC
ATTATGGTCTCGATATTGGTAGAATATCAAATGGTTAAATGAGAAAAACTTGGAGGTGCTCACATGTCAT
CAATCGTAGTAGTTGGGACACAATGGGGAGACGAAGGAAAAGGAAAAATAACGGATTTCTTGGCAGAACA
GTCAGATGTTATCGCGCGTTTTTCAGGTGGTAATAATGCAGGCCATACCATTCAATTTGGCGGAGAAACA
TATAAATTACATTTAGTACCATCTGGTATCTTTTACAAAGACAAATTAGCGGTAATCGGTAACGGAGTCG
TTGTTGATCCAGTTGCACTATTGAAAGAATTAGACGGATTAAATGAACGTGGCATTCCTACAAGTAATTT
ACGTATATCTAATCGTGCGCAAGTGATTTTACCATATCACTTAGCACAAGATGAATATGAAGAACGTTTA
CGTGGTGACAATAAGATTGGTACAACTAAAAAAGGTATCGGTCCAGCATATGTAGACAAAGTTCAACGTA
TCGGTATTCGTATGGCAGATTTACTTGAAAAAGAAACATTCGAAAGATTATTAAAATCAAACATTGAATA
TAAACAAGCATATTTCAAAGGTATGTTTAACGAAACATGTCCATCATTTGATGATATCTTTGAAGAATAT
TATGCAGCAGGTCAACGTCTAAAAGAATTTGTAACAGACACATCAAAAATCTTAGACGATGCATTTGTAG
CAGATGAAAAGGTACTTTTCGAAGGTGCGCAAGGTGTAATGTTAGATATCGACCATGGTACATATCCATT
CGTTACATCAAGTAATCCAATTGCAGGTAACGTTACTGTTGGTACAGGTGTAGGTCCTACATTCGTTTCA
AAGGTAATTGGTGTATGTAAAGCTTATACATCACGTGTTGGTGATGGTCCATTCCCTACTGAATTATTCG
ATGAAGATGGACATCATATTAGAGAGGTTGGTCGTGAATACGGTACAACAACAGGACGTCCACGTCGTGT
AGGTTGGTTTGATTCAGTTGTATTACGTCACTCTCGTCGTGTAAGTGGTATTACAGATTTATCTATTAAC
TCAATCGATGTTTTAACAGGCCTAGACACAGTGAAAATCTGTACAGCTTATGAATTAGACGGTAAAGAAA
TTACTGAGTACCCAGCAAACTTAGATCAATTAAAACGTTGTAAACCAATCTTTGAAGAGTTACCAGGTTG
GACAGAAGACGTAACAAATGTGCGTACTTTAGAAGAATTACCTGAAAATGCACGTAAATATTTAGAGCGT
ATTTCAGAATTATGTAATGTACAAATTTCTATCTTCTCAGTTGGTCCAGATAGAGAACAAACAAACCTAT
TAAAAGAATTGTGGTAGAACTTTATATAAGTCATACACAATGATTATAAATACATGAGCCTTCTATCTTT
ATTGGTAGGAGGCTTTTGTTATGCTTGCTTCTGTATCGATTCGATTATTTAGATAAAAAATACTAACGTA
AAGGCGATATTTGCTAGTCATAATTTAGAAGATTAGATGATATTTAACGAAAATTAAGATGAAATACTTG
AATGTAAGAAGTCTGATGTCGAAAATAGCTATTAAAATAGAGTAGACGTAAGTGTAAATGAAAGCACCTA
AAATAGAAAAATTTCAAAAATAGCGTAATTATTATAATAAATAGACTGCCAATAAAATGCAATTTTTCAC
TTATAACATTCTTCAAAAAATAATAGCAAAATTATGTAAAAAATATCTTGTCATGGCAAGATTGGCTGTG
CTATAATCTATCTTGTGCTTAAGAACGGCTCCTTGGTCAAGCGGTTAAGACACCGCCCTTTCACGGCGGT
AACACGGGTTCGAGTCCCGTAGGAGTCACCATTTTTTAGGTCTCGTAGTGTAGCGGTTAACACGCCTGCC
TGTCACGCAGGAGATCGCGGGTTCGATTCCCGTCGAGACCGTACAAATGCCTATCCAAGAGGATAGGCAT
TTTTTTGCGTTTAATATTATATTAATAAAAGATATATGGACGAATGATAATCATATTGATTTATCTGTTC
GTCCATTTTCTTTAAAATGTATGAACCTCAAGTAACTTAGTGGTTGGATATGAAAGATAAACGTAGACAA
TAAAATCTTTATTAGACGTACAAACATATGCTACTGTCAACATATTTCTTCGTTGTGATATGCCACCAGT
CCTCCATAACATCAATTGTTAAAGTAACGAATAACGAATAATGATATTTATTTTCTGAGCAATGACGTGC
AACTAGAAGTTGCCATTATCCTAATTTTATTATTGGAATAGAGACCTCATCATTGTGTTAAATATCATTG
TCACAATCCGCCGTGAGAAACTAATAAAAAATAGTAATATATAAGTTTATATTGGAAAATAGAATTAATA
GCTTATAAATGGTAAATTATATAATAGGTTACTATACGTTATAAGACGGAAAATGCGCACAATAACAAAA
ATAGTAAGCGACATCCTGTGATTTTTTACACAAACATAAACGATAAAGAACAAAAAATGATAAAATAATA
TTAATGATTTAAGAAAAGAGGTTTATGCAAATGGCTAGAAAAGTTGTTGTAGTTGATGATGAAAAACCGA
TTGCTGATATTTTAGAATTTAACTTAAAAAAAGAAGGATACGATGTGTACTGTGCATACGATGGTAATGA
TGCAGTCGACTTAATTTATGAAGAAGAACCAGACATCGTATTACTAGATATCATGTTACCTGGTCGTGAT
GGTATGGAAGTATGTCGTGAAGTGCGCAAAAAATACGAAATGCCAATAATAATGCTTACTGCTAAAGATT
CAGAAATTGATAAAGTGCTTGGTTTAGAACTAGGTGCAGATGACTATGTAACGAAACCGTTTAGTACGCG
TGAATTAATCGCACGTGTGAAAGCGAACTTACGTCGTCATTACTCACAACCAGCACAAGACACTGGAAAT
GTAACGAATGAAATCACAATTAAAGATATTGTGATTTATCCAGACGCATATTCTATTAAAAAACGTGGCG
AAGATATTGAATTAACACATCGTGAATTTGAATTGTTCCATTATTTATCAAAACATATGGGACAAGTAAT
GACACGTGAACATTTATTACAAACAGTATGGGGCTATGATTACTTTGGCGATGTACGTACGGTCGATGTA
ACGATTCGTCGTTTACGTGAAAAGATTGAAGATGATCCGTCACATCCTGAATATATTGTGACGCGTAGAG
GCGTTGGATATTTCCTCCAACAACATGAGTAGAGGTCGAAACGAATGAAGTGGCTAAAACAACTACAATC
CCTTCATACTAAACTTGTAATTGTTTATGTATTACTGATTATCATTGGTATGCAAATTATCGGGTTATAT
TTTACAAATAACCTTGAAAAAGAGCTGCTTGATAATTTTAAGAAGAATATTACGCAGTACGCGAAACAAT
TAGAAATTAGTATTGAAAAAGTATATGACGAAAAGGGCTCCGTAAATGCACAAAAAGATATTCAAAATTT
ATTAAGTGAGTATGCCAACCGTCAAGAAATTGGAGAAATTCGTTTTATAGATAAAGACCAAATTATTATT
GCGACGACGAAGCAGTCTAACCGTAGTCTAATCAATCAAAAAGCGAATGATAGTTCTGTCCAAAAAGCAC
TATCACTAGGACAATCAAACGATCATTTAATTTTAAAAGATTATGGCGGTGGTAAGGACCGTGTCTGGGT
ATATAATATCCCAGTTAAAGTCGATAAAAAGGTAATTGGTAATATTTATATCGAATCAAAAATTAATGAC
GTTTATAACCAATTAAATAATATAAATCAAATATTCATTGTTGGTACAGCTATTTCATTATTAATCACAG
TCATCCTAGGATTCTTTATAGCGCGAACGATTACCAAACCAATCACCGATATGCGTAACCAGACGGTCGA
AATGTCCAGAGGTAACTATACGCAACGTGTGAAGATTTATGGTAATGATGAAATTGGCGAATTAGCTTTA
GCATTTAATAACTTGTCTAAACGTGTACAAGAAGCGCAGGCTAATACTGAAAGTGAGAAACGTAGACTGG
ACTCAGTTATCACCCATATGAGTGATGGTATTATTGCAACAGACCGCCGTGGACGTATTCGTATCGTCAA
TGATATGGCACTCAAGATGCTTGGTATGGCGAAAGAAGACATCATCGGATATTACATGTTAAGTGTATTA
AGTCTTGAAGATGAATTTAAACTGGAAGAAATTCAAGAGAATAATGATAGTTTCTTATTAGATTTAAATG
AAGAAGAAGGTCTAATCGCACGTGTTAACTTTAGTACGATTGTGCAGGAAACAGGATTTGTAACTGGTTA
TATCGCTGTGTTACATGACGTAACTGAACAACAACAAGTTGAACGTGAGCGTCGTGAATTTGTTGCCAAT
GTATCACATGAGTTACGTACACCTTTAACTTCTATGAATAGTTACATTGAAGCACTTGAAGAAGGTGCAT
GGAAAGATGAGGAACTTGCGCCACAATTTTTATCTGTTACCCGTGAAGAAACAGAACGAATGATTCGACT
GGTCAATGACTTGCTACAGTTATCTAAAATGGATAATGAGTCTGATCAAATCAACAAAGAAATTATCGAC
TTTAACATGTTCATTAATAAAATTATTAATCGACATGAAATGTCTGCGAAAGATACAACATTTATTCGAG
ATATTCCGAAAAAGACGATTTTCACAGAATTTGATCCTGATAAAATGACGCAAGTATTTGATAATGTCAT
TACAAATGCGATGAAATATTCTAGAGGCGATAAACGTGTCGAGTTCCACGTGAAACAAAATCCACTTTAT
AATCGAATGACGATTCGTATTAAAGATAATGGCATTGGTATTCCTATCAATAAAGTCGATAAGATATTCG
ACCGATTCTATCGTGTAGATAAGGCACGTACGCGTAAAATGGGTGGTACTGGATTAGGACTAGCCATTTC
GAAAGAGATTGTGGAAGCGCACAATGGTCGTATTTGGGCAAACAGTGTAGAAGGTCAAGGTACATCTATC
TTTATCACACTTCCATGTGAAGTCATTGAAGACGGTGATTGGGATGAATAATAAGGAGCATATTAAATCT
GTCATTTTAGCACTACTCGTCTTGATGAGTGTCGTATTGACATATATGGTATGGAACTTTTCTCCTGATA
TTGCAAATGTCGACAATACAGATAGTAAGAAGAGTGAAACGAAACCTTTAACGACACCTATGACAGCCAA
AATGGATACAACTATTACGCCATTTCAGATTATTCATTCGAAAAATGATCATCCAGAAGGAACGATTGCG
ACGGTATCTAATGTGAATAAACTGACGAAACCTTTGAAAAATAAAGAAGTGAAGTCCGTGGAACATGTTC
GTCGTGATCATAACTTGATGATTCCTGATTTGAACAGTGATTTTATATTATTCGATTTTACGTATGATTT
ACCGTTATCAACATATCTTGGTCAAGTACTGAACATGAATGCGAAAGTACCAAATCATTTCAATTTCAAT
CGTTTGGTCATAGATCATGATGCTGATGATAATATCGTGCTTTATGCTATAAGCAAAGATCGCCACGATT
ACGTAAAATTAACAACTACAACGAAAAATGATCATTTTTTAGATGCATTAGCAGCAGTGAAAAAAGATAT
GCAACCATACACAGATATCATCACAAACAAAGATACAATTGATCGTACGACGCATGTTTTTGCACCAAGT
AAACCTGAAAAGTTAAAAACATATCGCATGGTATTTAACACGATTAGTGTTGAGAAAATGAATGCTATAC
TATTTGACGATTCAACCATCGTTCGTAGTTCAAAGAGTGGTGTTACAACCTACAACAATAATACAGGTGT
CGCAAACTATAACGATAAAAATGAAAAATATCATTATAAAAACCTGTCCGAAGATGAAGCGAGTTCCAGC
AAAATGGAAGAAACGATTCCAGGAACCTTTGATTTTATTAATGGTCATGGTGGTTTCTTAAACGAAGACT
TTAGATTGTTTAGTACGAATAATCAGTCAGGCGAGTTAACATATCAACGTTTCCTTAATGGTTATCCAAC
GTTTAATAAAGAAGGTTCTAATCAAATTCAAGTCACTTGGGGTGAAAAAGGCGTCTTTGACTATCGTCGT
TCGTTATTACGCACCGACGTTGTTTTAAATAGTGAGGATAATAAATCGTTGCCGAAATTAGAGTCTGTAC
GTTCAAGCTTAGCGAACAATAGTGATATTAATTTTGAAAAAGTAACAAACATCGCTATCGGTTACGAAAT
GCAGGATAATTCAGATCATAATCACATTGAAGTGCAGATTAACAGTGAACTCGTACCGCGTTGGTATGTA
GAATATGATGGCGAATGGTATGTTTATAACGATGGGAGGCTTGAATAAATGAACTGGAAACTGACAAAGA
CACTTTTCATTTTCGTGTTTATTCTTGTCAACATCGTGTTAGTATCGATTTATGTTAATAAAGTCAATCG
CTCACACATTAATGAAGTCGAGAGTAACAATGAAGTTAATTTTCAGCAAGAAGAAATTAAAGTACCGACT
AGTATATTGAATAAATCAGTTAAAGGTATAAAATTAGAGCAAATTACAGGGCGATCAAAAGACTTTAGTT
CTAAAGCTAAAGGCGATTCGGATTTGACCACATCAGATGGTGGAAAATTATTGAATGCGAACATTAGTCA
ATCGGTAAAGGTCAGTGACAATAACTTAAAAGATTTGAAAGATTATGTTAACAAGCGCGTATTTAAAGGT
GCTGAATATCAATTAAGCGAGATTAGTTCAGATTCTGTAAAATATGAACAAACGTATGATGATTTTCCGA
TTTTAAATAACAGTAAAGCGATGTTAAACTTTAATATAGAAGATAACAAAGCGACTAGTTATAAACAATC
AATGATGGATGACATTAAGCCCACAGATGGTGCAGATAAGAAGCATCAAGTGATTGGTGTGAGAAAAGCA
ATCGAGGCATTATATTATAATCGTTACTTGAAAAAAGGTGATGAAGTCATTAATGCTAGACTCGGTTACT
ACTCAGTCGTGAATGAAACGAATGTTCAATTGTTACAACCAAACTGGGAAATTAAAGTGAAGCATGACGG
TAAGGATAAAACGAATACTTACTATGTCGAAGCGACAAATAATAACCCTAAAATTATTAATCATTAATAT
GAATCGTAATAAGCTAGCATTGCAAGCTCATCATATGTGAGAAGCGGTGCTAGCTTTTTTGCTGGTACGG
TTTATTATGGCTGATGTTTTTGCGTCTCCAACGTGCGCATTTATTCATATTTTAAGTAGAACCGCATTGT
AAAATTAGTGTAACTGTTATTTTAAAAACTTTAGTATTTGTCTAATCATTGTTATAATAATTAAGAAATT
CATTGCACGTGATTATCAAAATTTAAATATAAGAAACCGGTCGATGAACTAAAGTTACATAATAGGAAAG
GTATACAAAACAGCTAATATACTGATAGTTTCTGTAGGGAAAATCGTATATTTGCACTGATGTATATTGC
AGTCATATAGAGAGATTGACTGTTTAAAGAGAAAGGATGAGCCGCTTGATACGCATGAGTGTATTAGCAA
GTGGTAGTACAGGTAACGCCACTTTTGTAGAAAATGAAAAAGGTAGTCTATTAGTTGATGTTGGTTTGAC
TGGAAAGAAAATGGAAGAATTGTTTAGTCAAATTGACCGTAATATTCAAGATTTAAATGGTATTTTAGTA
ACCCATGAACATATTGATCATATTAAAGGATTAGGTGTTTTGGCGCGTAAATATCAATTGCCAATTTATG
CGAATGAAAAAACTTGGCAGGCAATTGAAAAGAAAGATAGTCGCATCCCTATGGATCAGAAATTCATTTT
TAATCCTTATGAAACAAAATCTATTGCAGGTTTCGATGTTGAATCGTTTAACGTGTCACATGATGCAATA
GATCCGCAATTTTATATTTTCCATAATAACTATAAGAAGTTTACGATTTTAACGGATACGGGTTACGTGT
CTGATCGTATGAAAGGTATGATACGTGGCAGCGATGCGTTTATTTTTGAGAGTAATCATGACGTCGATAT
GTTGAGAATGTGTCGTTATCCATGGAAGACGAAACAACGTATTTTAGGCGATATGGGTCATGTATCTAAT
GAGGATGCGGCTCATGCAATGACAGACGTGATTACAGGTAACACGAAACGTATTTACCTATCGCATTTAT
CACAAGACAATAACATGAAAGATTTGGCGCGTATGAGTGTTGGCCAAGTATTGAACGAACACGATATTGA
TACGGAAAAAGAAGTATTGCTATGTGATACGGATAAAGCTATTCCAACGCCAATATATACAATATAAATG
AGAGTCATCCGATAAAGTTCCGCATTGCTGTGAGACGACTTTATCGGGTGCTTTTTTATGTTGTTGGTGG
GAAATGGCTGTTGTTGAGTTGAATCGGCTTGATTGAAATGTGTAAAATAATTCGATATTAAATGTAATTT
ATAAATAATTTACATAAAATCAATCATTTTAATATAAGGATTATGATAATATATTGGTGTATGACAGTTA
ATGGAGGGAACGAAATGAAAGCTTTATTACTTAAAACAAGTGTATGGCTCGTTTTGCTTTTTAGTGTAAT
GGGATTATGGCAAGTCTCGAACGCGGCTGAGCAGCATACACCAATGAAAGCACATGCAGTAACAACGATA
GACAAAGCAACAACAGATAAGCAACAAGTACCGCCAACAAAGGAAGCGGCTCATCATTCTGGCAAAGAAG
CGGCAACCAACGTATCAGCATCAGCGCAGGGAACAGCTGATGATACAAACAGCAAAGTAACATCCAACGC
ACCATCTAACAAACCATCTACAGTAGTTTCAACAAAAGTAAACGAAACACGCGACGTAGATACACAACAA
GCCTCAACACAAAAACCAACTCACACAGCAACGTTCAAATTATCAAATGCTAAAACAGCATCACTTTCAC
CACGAATGTTTGCTGCTAATGCACCACAAACAACAACACATAAAATATTACATACAAATGATATCCATGG
CCGACTAGCCGAAGAAAAAGGGCGTGTCATCGGTATGGCTAAATTAAAAACAGTAAAAGAACAAGAAAAG
CCTGATTTAATGTTAGACGCAGGAGACGCCTTCCAAGGTTTACCACTTTCAAACCAGTCTAAAGGTGAAG
AAATGGCTAAAGCAATGAATGCAGTAGGTTATGATGCTATGGCAGTCGGTAACCATGAATTTGACTTTGG
ATACGATCAGTTGAAAAAGTTAGAGGGTATGTTAGACTTCCCGATGCTAAGTACTAACGTTTATAAAGAT
GGAAAACGCGCGTTTAAGCCTTCAACGATTGTAACAAAAAATGGTATTCGTTATGGAATTATTGGTGTAA
CGACACCAGAAACAAAGACGAAAACAAGACCTGAAGGCATTAAAGGCGTTGAATTTAGAGATCCATTACA
AAGTGTGACAGCGGAAATGATGCGTATTTATAAAGACGTAGATACATTTGTTGTTATATCACATTTAGGA
ATTGATCCTTCAACACAAGAAACATGGCGTGGTGATTACTTAGTGAAACAATTAAGTCAAAATCCACAAT
TGAAGAAACGTATTACAGTTATTGATGGTCATTCACATACAGTACTTCAAAATGGTCAAATTTATAACAA
TGATGCATTGGCACAAACAGGTACAGCACTTGCGAATATCGGTAAGATTACATTTAATTATCGCAATGGA
GAGGTATCGAATATTAAACCGTCATTGATTAATGTTAAAGACGTTGAAAATGTAACACCGAACAAAGCAT
TAGCTGAACAAATTAATCAAGCTGATCAAACATTTAGAGCACAAACTGCAGAGGTAATTATTCCAAACAA
TACCATTGATTTCAAAGGAGAAAGAGATGACGTTAGAACGCGTGAAACAAATTTAGGAAACGCGATTGCA
GATGCTATGGAAGCGTATGGCGTTAAGAATTTCTCTAAAAAGACTGACTTTGCCGTGACAAATGGTGGAG
GTATTCGTGCCTCTATCGCAAAAGGTAAGGTGACACGCTATGATTTAATCTCAGTATTACCATTTGGAAA
TACGATTGCGCAAATTGATGTAAAAGGTTCAGACGTCTGGACGGCTTTCGAACATAGTTTAGGCGCACCA
ACAACACAAAAGGACGGTAAGACAGTGTTAACAGCGAATGGCGGTTTACTACATATCTCTGATTCAATCC
GTGTTTACTATGATATAAATAAACCGTCTGGCAAACGAATTAATGCTATTCAAATTTTAAATAAAGAGAC
AGGTAAGTTTGAAAATATTGATTTAAAACGTGTATATCACGTAACGATGAATGACTTCACAGCATCAGGT
GGCGACGGATATAGTATGTTCGGTGGTCCTAGAGAAGAAGGTATTTCATTAGATCAAGTACTAGCAAGTT
ATTTAAAAACAGCTAACTTAGCTAAGTATGATACGACAGAACCACAACGTATGTTATTAGGTAAACCAGC
AGTAAGTGAACAACCAGCTAAAGGACAACAAGGTAGCAAAGGTAGTAAGTCTGGTAAAGATACACAACCA
ATTGGTGACGACAAAGTGATGGATCCAGCGAAAAAACCAGCTCCAGGTAAAGTTGTATTGTTGCTAGCGC
ATAGAGGAACTGTTAGTAGCGGTACAGAAGGTTCTGGTCGCACAATAGAAGGAGCTACTGTATCAAGCAA
GAGTGGGAAACAATTGGCTAGAATGTCAGTGCCTAAAGGTAGCGCGCATGAGAAACAGTTACCAAAAACT
GGAACTAATCAAAGTTCAAGCCCAGAAGCGATGTTTGTATTATTAGCAGGTATAGGTTTAATCGCGACTG
TACGACGTAGAAAAGCTAGCTAAAATATATTGAAAATAATACTACTGTATTTCTTAAATAAGAGGTACGG
TAGTGTTTTTTTATGAAAAAAAGCGATAACCGTTGATAAATATGGGATATAAAAACGAGGATAAGTAATA
AGACATCAAGGTGTTTATCCACAGAAATGGGGATAGTTATCCAGAATTGTGTACAATTTAAAGAGAAATA
CCCACAATGCCCACAGAGTTATCCACAAATACACAGGTTATACACTAAAAATCGGGCATAAATGTCAGGA
AAATATCAAAAACTGCAAAAAATATTGGTATAATAAGAGGGAACAGTGTGAACAAGTTAATAACTTGTGG
ATAACTGGAAAGTTGATAACAATTTGGAGGACCAAACGACATGAAAATCACCATTTTAGCTGTAGGGAAA
CTAAAAGAGAAATATTGGAAGCAAGCCATAGCAGAATATGAAAAACGTTTAGGCCCATACACCAAGATAG
ACATCATAGAAGTTCCAGACGAAAAAGCACCAGAAAATATGAGTGACAAAGAAATTGAGCAAGTAAAAGA
AAAAGAAGGCCAACGAATACTAGCCAAAATCAAACCACAATCCACAGTCATTACATTAGAAATACAAGGA
AAGATGCTATCTTCCGAAGGATTGGCCCAAGAATTGAACCAACGCATGACCCAAGGGCAAAGCGACTTTG
TTTTCGTCATTGGCGGATCAAACGGCCTGCACAAGGACGTCTTACAACGCAGTAACTACGCACTATCATT
CAGCAAAATGACATTCCCACATCAAATGATGCGGGTTGTGTTAATTGAACAAGTGTACAGAGCATTTAAG
ATTATGCGAGGAGAGGCGTATCATAAGTAAAACTAAAAAATTCTGTATGAGGAGATAATAATTTGGAGGG
TGTTAAATGGTGGACATTAAATCCACGTTCATTCAATATATAAGATATATCACGATAATTGCGCATATAA
CTTAAGTAGTAGCTAACAGTTGAAATTAGGCCCTATCAAATTGGTTTATATCTAAAATGATTAATATAGA
ATGCTTCTTTTTGTCCTTATTAAATTATAAAAGTAACTTTGCAATAGAAACAGTTATTTCATAATCAACA
GTCATTGACGTAGCTAAGTAATGATAAATAATCATAAATAAAATTACAGATATTGACAAAAAATAGTAAA
TATACCAATGAAGTTTCAAAAGAACAATTCCAAGAAATTGAGAATGTAAATAATAAGGTCAAAGAATTTT
ATTAAGATTTGAAAGAGTATCAATCAAGAAAGATGTAGTTTTTTAATAAACTATTTGGAAAATAATTATC
ATAATTTAAAAACTGACAATTTGCGAGACTCATAAAATGTAATAATGGAAATAGATGTAAAATATAATTA
AGGGGTGTAATATGAAGATTAATATTTATAAATCTATTTATAATTTTCAGGAAACAAATACAAATTTTTT
AGAGAATCTAGAATCTTTAAATGATGACAATTATGAACTGCTTAATGATAAAGAACTTGTTAGTGATTCA
AATGAATTAAAATTAATTAGTAAAGTTTATATACGTAAAAAAGACAAAAAACTATTAGATTGGCAATTAT
TAATAAAGAATGTATACCTAGATACTGAAGAAGATGACAATTTATTTTCAGAATCCGGTCATCATTTTGA
TGCAATATTATTTCTCAAAGAAGATACAACATTACAAAATAATGTATATATTATACCTTTTGGACAAGCA
TATCATGATATAAATAATTTGATTGATTATGACTTCGGAATTGATTTTGCAGAAAGAGCAATCAAAAATG
AAGACATAGTTAATAAAAATGTTAATTTTTTTCAACAAAACAGGCTTAAAGAGATTGTTAATTATAGAAG
GAATAGTGTAGATTACGTTAGACCTTCAGAATCTTATATATCAGTCCAAGGACATCCACAGAATCCTCAA
ATTTTTGGAAAAACAATGACTTGTGGTACAAGTATTTCATTGCGTGTACCGAATAGAAAGCAGCAATTCA
TAGATAAAATTAGTGTGATAATCAAAGAAATAAACGCTATTATTAATCTTCCTCAAAAAATTAGTGAATT
TCCTAGAATAGTAACTTTAAAAGACTTGAATAAAATAGAAGTATTAGATACTTTATTGCTAAAAAAACTA
TCGAATTCTTCAACTACAGAAAATATATCTATAGATATATCAAGATTTTTAGAACTAAGTAATATGATAC
TCTTGTTAGATGATATGCTCGACGTCAATATATATATAAATTCTTTTAAAAATAATACATTAGAGACATT
TGATGCGACTGATCCTGAAGTTGATTACATCACTGAAATAGGAGATTACTTATTAAAATATGACGTTAAT
TCTATAAATGATGTCAGAATTGAAGTGATAGATAATTTGGGGCATTCAAATAATATGCTACTAAAAACGA
TACTACATGCAGAAGTTGAAATGGAAGATGGAAAGAAATATTTATTACAAAATGGGAAATGGGGTTATTT
TAATAGAGAATTTTTTGACCTTTTGAATGATCATTTGAATGAGATAGAAATTAGGTATAACACACTAACT
CCCACAGGTTTAGTATTTAAAGAAGGAGAAGAAGGATATATAAAAGAAATAGTAGGAAGATTGCCAGAAG
AATATTTAATGTTACATAAAAAATTCATAAAACCAATAAATAAGAATTTTATAGTAAAAGGAAATGGAAT
AGAGTTGGCAGACTTATACAATATTAAAAACAAAGAGCTTTTCACGATTAAAAGAGGAATTAATACATCT
TTATCTCTTTATAGTCTAGAACAGAATATAATAGCAATTAACGCCTTAAAATATCCAGAATCATATAATT
TTGAAGAATTAATAGAAGCTATTCCTGATAACTCGGAAAATATATTTAATGATATACAACGGAGTACAAA
TTTTAGTATAGTATGGATTTTACCGATATCATCTATTGATAATATGCCCATAAAAGATATGGTTCATACT
AGTAACGTAATAAATAAAAACTTTCAATTAACTAATTTAGGTTCAGTATTACTTAAAAATAAATTAGTAG
AGTGGTCTCTCTATTTAAAAGATCAAAGAATTAATCCAATTATTTATATGGAAACGCCAACTGAAGATAG
AAATTAAACTTTTATTTTAAATCACCCTAGTTCATACCTAAAAGACTTTCACACAAACAAAGGAGGAAAC
TTAAATTCCTCCTTTCCCTTATTACTCATACTATAATTCAATTTTAACGTCTTCGTCCATTTGGGCTTCA
AATTCATCTAGTAGTGCTCGTACTTCTGCAATTGATTGTGTGTTCATCAATTGATGGCGAAGTTCGCTAG
CGCCTCTTATGCCACGCACATAGATTTTAAAGAATCTACGCAAACTCTTGAATTGTCGTATTTCATCTTT
CTCATATTTGTTAAACAATGATAGATGCAATCTCAACAAATCTAATAGTTCTTTGCTTGTGTGTTCGCGT
GGTTCTTTTTCAAAAGTGAATGGATTGTGGAAAATGCCTCTACCAATCATGATGCCATCAATACCATATT
TTTCTGCAAGTTCAAGTCCTGTTTTTCTATCGGGAATATCATCGTTAATTGTTAACAATGTGTTTGGTGC
AATTTCGTCACGTAAATTTTTAATAGCTTCGATTAATTCCCAATGTGCATCTACTTTACTCATGCGTTTG
ATAAAAACTTAAATAATATTAATTCGGTCATCAGTGGCGTTAAATCTTTTATCATTTTTAGTTATAGTTG
ATAAATTTATATTTATAAGCATATATGGATATTTCATCAAAAATTTTTATTTATATAAATCCGAACTGCA
TACATATTTGTTTAAATAAGAGGTATTATTTTTCGGGAAATTGCTGTCTGAGTTAAAAGGATTAGTTTTA
TAAAATGAGTTGAACTATAGCAAAAACGATTAAAATACTGATAATCCATTTTTGTATTATGTTAGGGACT
TTTTTACTTAATTTTAACCCTATTGGAGCAAATATAATACTCCCTATTATAAGGAATAAGGCGTCATATA
AAGGGATATAACCTTGAATAAGTTTGATGACAAAAGCACCAATTGAAGATATAAAAGCAATTACTATACT
ATTAGCGACTACAGTATTCATTGGTAATTTGAATAAAACCAATAATATAGGAATAATAATGAAGGCACCA
CCTGCACCTACTATACCTGAAATAATACCAATGAAAAGGCCAATGATAACTAATAAATATTTATTAAATG
AAGACTTTTCGGAACTAGGTTTCACTTTAATAAACATTAATGTTAATGCAAGTAAAGCAATAATGATATA
TACCGTATTTACAAATGTAGCATCAAATAAATTTGCTAGAAATGCACCTAACATACTCCCTATAATCATG
CCGCCACCCATATAAAGAACTAATTGTGGCGAGAACTCTGTTTTTTTTCGAGCTTTTAATGAGCCACTTA
ATGTACTGAAAAAGACTTGGCTAGAAGTAAGACCTGATGCGATATATGCGCTATATGCAGGGGCTCCGAA
TAATGGTGGTAATAATAAAATAGCTGGATAAATAATGATAGCACCACCTACGCCTACTAGACCAGATATG
AACCCACCGAATACCCCAATGAGTAACATGATAACTATATTAACAATATCCATTACTTACTTTTCACCAA
TAAGTTTACAGCTTCATTAATTAACTCTTGGGAGCTTTCTTCATCATCCGCAGCTGCTTTTACACATTCT
ATTAAATTCTCACTAATAATGATACCCATCAAGCGTTGGAGTGAACTCTTTGATGCACTTATTTGTGTAA
TGACATCTTTACAGTCTTTTCCTTCCTCCATCATTTTAATAATTCCATTTAGTTGCCCTTGTATTCTATT
AATACGATTAATCATTTTTTTATCATAATTCATAGTCATACCTCCACTTTTAATTGAATAAAAATATATT
AATAGATAAACACAAATGTGTCAAATACCCCTAGAGGTATTTGACAAGTTCCATCCAACTGTTTAAAATA
CCCCTACAGGTATTTTTAGGGAGGTTATTATGAAACAATACGGAGAAAAGTTTATCGATGAATTTAGTAA
AGCAGAATTGGAAAAACTAGCCAAGCAAGGGCAATTAATTGACGTTAGAACAGAAGAGGAGTATGCATTA
GGACATATCAATGGTTCCATACTTCATCCTGTTGATGAGATTGAGTCATTCAATAAAGAAAAAAATAAAA
CCTATTATGTAATCTGTAGAAGTGGTAACAGAAGTGCTAATGCTAGTAAATATTTAGCTAAACAAGGTTA
TAACGTTATAAATCTTGATGGTGGTTATAAAGCTTATGAAGAAGAAAACGATAGTTATGATACACAAGAA
GAATATAAAAGTATAGAAATTAAAGCAGATCGTAAACAATTTAACTATCGTGGTCTTCAATGTCCAGGGC
CAATTGTAAAAATTAGTCAAGAAATGAAGAATATTGAAGTAGGTGACCAAATTGAAGTCAAAGTCACAGA
CCCTGGATTCCCTAGTGACATTAAAAGTTGGGTGAAACAAACAAGGCATACTTTAGTTAAGCTTGATGAA
AATAACAATGGAATTAATGCGATTATTCAAAAAGAAAAAGCAAAAGATTTAGATATAAATTATTCTGCTA
AAGGTACTACAATTGTATTATTTAGTGGAGAATTAGACAAAGCTGTAGCAGCGTTGATTATTGCAAATGG
TGCTAGAGCTGCTGGAAAAGATGTAACTATCTTCTTTACTTTTTGGGGGCTTAATGCATTAAAAAAAGTG
CAAACAGTTAATGTTAAAAAGCAAGGTATTGCAAAAATGTTTGATTTAATGTTGCCCAAAAAGAATATAC
GAATGCCTCTTTCCAAAATGAATATGTTTGGTTTAGGAAATATGATGATGCGCTACGTAATGAAAAAGAA
AAATGTTGATTCATTACCAACACTTATCAATCAAGCTATTGAGCAAAATATCAAATTAATCGCTTGTACG
ATGAGTATGGATGTCATGGGTATTCAGAAAGAAGAACTTAGAGATGAAGTTGAGTACGGTGGTGTAGGCA
CTTATATTGGTGCTACTGAAAATGCGAATCATAATTTATTTATCTAATTAAATCTATTAATAAAAGGAGT
TGTTATCATGTTTTTTAAACAGTTTTACGATAATCATTTATCTCAAGCATCATATTTAGTGGGTTGTCAA
CGTACAGGAGAGGCAATAATAATAGACCCTGTTCGTGATTTATCGAAATATATAGAAGTTGCAGATTCTG
AAGGTTTAACAATTACACAAGCTACAGAAACACATATTCATGCTGATTTTGCTTCAGGAATTCGTGATGT
GGCTAAACGCTTAAATGCAAATATATATGTGTCTGGCGAAGGTGAAGATGCATTAGGGTATAAAAATATG
CCATCAAAAACACAATTTGTTAAACATGGAGATATCATTCAAGTAGGCAATGTTAAATTAGAAGTTCTGC
ATACTCCAGGACACACGCCTGAAAGTATTAGCTTTTTACTCACTGATTTAGGTGGTGGTTCAAGTGTTCC
GATGGGATTATTTAGTGGTGACTTTATTTTTGTTGGTGATATAGGTAGACCTGATTTATTAGAAAAATCT
GTTCAAATAAAGGGTTCTACAGAAATTAGCGCGAAACAAATGTATGAGTCCGTTCAAAATATTAAAAATT
TACCAGACTATGTTCAAATCTGGCCGGGTCATGGTGCTGGAAGCCCTTGTGGTAAAGCATTAGGTGCCAT
ACCTATATCTACAATAGGTTATGAGAAAATTAATAACTGGGCATTTAATGAAATTGATGAGACTAAATTT
ATTGAATCATTAACATCAAATCAACCAGCACCACCGCATCATTTTGCACAAATGAAACAAGTTAATCAGT
TTGGTATGAATTTATATCAATCATATGATGTTTATCCTAGTTTAGATAATAAGAGAGTAGCATTTGATCT
TCGTAGCAAAGAGGCCTTTCACGGTGGCCACACAAAAGGAACAATCAATATACCATACAACAAAAACTTT
ATTAATCAAATTGGTTGGTACTTAGATTTTGAAAAAGATATAGATGTAATTGGAGATAAATCTACTGTTG
AGAAAGCGAAACACACTTTACAATTAATTGGGTTTGATAAGGTAGCAGGCTATCGTTTGCCAAAATCAGG
CATTTCAACCCAGTCCGTTCATAGCGCTGATATGACAGGTAAAGAAGAACATGTATTAGACGTACGTAAT
GATGAAGAGTGGAATAATGGACACTTAGATCAAGCAGTTAATATTCCGCATGGTAAATTATTAAATGAAA
ATATTCCTTTTAATAAAGAGGATAAAATATATGTACATTGTCAGTCAGGTGTTAGAAGTTCAATTGCAGT
GGGTATATTGGAAAGCAAAGGTTTTGAAAATGTGGTGAATATTAGAGAAGGCTATCAAGATTTTCCAGAA
TCATTAAAATAATTTAAGGATGTGGAAAAAATGAATAAGCATTATCAAATTGTTATTATTGGTGGCGGTA
CAGCAGGTGTTACCGTAGCATCAAGACTATTAAGAAAAAATCAAAACTTAAAAGAGAAAATAGCAATTAT
AGATCCAGCAGACCATCATTACTATCAACCATTATGGACGTTGGTTGGTGCAGGGGTATCTAGTTTGAAA
AGTTCTCGTAAAGATATGGAAAGTGTTATACCTGAAGGTGCTAACTGGATAAAACAGGCTGTTTCAAGTT
TTCAACCTGAAAATAATAGCGTTATTTTAGGAGATAATACAGTCGTTTATTATGATTTTTTAGTAGTAGC
TCCAGGATTACAGATTAATTGGTCTTCAATTAAAGGACTAAAAGAAAATATAGGTAAAAATGGTGTTTGC
TCTAACTATTCACCTGACTATGTTAACGAAACTTGGAACCAAATTTCTAATTTTAAACAAGGAAATGCCA
TTTTTACGCATCCAAACACTCCTATAAAGTGTGGAGGTGCGCCTATGAAAATTATGTATTTAGCTGAAGA
TTATTTTAGGAAACATAAAATCCGTTCTAACGCTAATGTGATATATGCAACGCCAAAAGATGCTTTATTT
GACGTAGGAAAATATAATAAAGAATTAGAAAGGATTGTTGAAGAAAGAAATATAACAGTCAATTATAATT
ATAACCTTGTTGAAATCGACGGTGACAAAAAAGTGGCTACATTCGAACATATCAAAGCATACGATAGAAA
AACAATAAGTTATGATATGTTACATGTAACACCACCTATGGGTCCCTTAGATGTAGTAAAAGAAAGTACA
CTTTCAGATAGTGAGGGTTGGGTAGATGTTAACCCAACCACATTACAGCATAAAAGCTACTCTAATGTAT
TTGCACTTGGTGATGCTTCAAATGTACCTACTTCAAAAACAGGCGCAGCTATTCGTAAGCAAGCACCTAT
CGTCGCTAATAATTTATTGCAAGTGATGAATAATCAAATGTTAACGCATCATTATGATGGTTATACTTCA
TGCCCTATTGTTACTGGATATAATAGGTTAATACTTGCAGAGTTTGATTATAATAAAAATACTAAAGAAA
CAATGCCGTTTAATCAGGCCAAAGAACGTAGAAGTATGTATATATTTAAGAAAGATTTATTACCTAAAAT
GTATTGGTACGGCATGCTAAAAGGATTAATATAATAAAGTACAGAAAACAATAAATTTTTAATGAAAAAT
CTTTTACTATAAAAGATTAAGTATTTAAATGACGTGTCAGTGTTGTGTTTATATGTCGTGAATTTTTAGC
TCTAAATAGTATAAGATTGAAAAAGTTGTTACTGTTTTAAATGATCACGATGAAGTCATTCAATAAGAAT
GATTATGAAAATAGAAACAGCAGTAAGATATTTTCTAATTGAAAATCATCTCACTGCTGTTTTTTAAAGG
TTTATACCTCATCCTCTAAATTATTTAAAAATAATTAATGGTATTTGAGCACGTTTAGCGACTTTATGAC
TGACATTACCAATTTCCATTTCTTGCCAGATATTCAAACCACGTGTACTCAAAATGATAGCTTGGTATGT
ACCTCCAATAGTAATTTCAATAACTTTGTCTGTTGAACACTAAGAGCAATTTTAATTTCATAATGTGTTG
TAAACATTTTTTTTGATTGGAGTTTTTTTCTGAGTTAAACGATATCCTGATGTATTTTTAATTTTGCACC
ATTTCCAAAAGGATAAGTGACATAAGTAAAAAGGCATCATCGGGAGTTATCCTATCAGGAAAACCAAGAT
AATACCTAAGTAGAAAGTGTTCAATCCGTGTTAAATTGGGAAATATCATCCATAAACTTTATTACTCATA
CTATAATTCAATTTTAACGTCTTCGTCCATTTGGGCTTCAAATTCATCGAGTAGTGCTCGTGCTTCTGCA
ATTGATTGTGTGTTCATCAATTGATGTCGAAGTTCGCTAGCGCCTCTTATGCCACGCACATAGATTTTAA
AGAATCTACGCAAGCTCTTGAATTGTCGTATTTCATCTTTTTCATATTTGTTAAACAATGATAAATGCAA
TCTCAATAGATCTAATAGTTCCTTGCTTGTGTGTTCGCGTGGTTCTTTTTCAAAAGCGAATGGATTGTGG
AAAATGCCTCTACCAATCATGACGCCATCAATGCCATATTTTTCTGCCAGTTCAAGTCCTGTTTTTCTAT
CGGGAATATCACCGTTAATTGTTAACAATGTATTTGGTGCAATTTCGTCACGTAAATTTTTAATAGCTTC
GATTAATTCCCAATGTGCATCTACTTTACTCATTTCTTTACGTGTACGAAGATGAATAGATAAATTGGCA
ATGTCTTGTTCGAAGACGTGCTTCAACCAATCTTTCCATTCATCGATTTCATAGTAGCCAAGGCGTGTTT
TAACACTTACCGGAAGCCCACCTGCTTTAGTCGCTTGAATAATTTCGGCAGCAACGTCAGGTCTTAAGAT
TAAGCCGGAACCCTTACCCTTTTTAGCAACATTTGCTACAGGACATCCCATATTTAAGTCTATGCCTTTA
AAGCCCATTTTAGCTAATTGAATACTCGTTTCACGGAACTGTTCTGGCTTATCTCCCCATATATGAGCGA
CCATCGGCTGTTCATCTTCACTAAAAGTTAAGCGTCCGCGCACACTATGTATGCCTTCAGGGTGGCAAAA
GCTTTCAGTATTTGTAAATTCAGTGAAAAACACATCCGGTCTAGCTGCTTCACTTACAACGTGTCGAAAG
ACGATATCTGTAACGTCTTCCATTGGCGCCAAAATAAAAAATGGACGTGGTAATTCACTCCAAAAATTTT
CTTTCATAATATATTTATACCCTCTTTATAATTAGTATCTCGATTTTTTATGCATGATGATATTACCACA
AAAGCCTAACTTATACAAAAGGAATTTCAATAGATGCAACCATTTGAAAGGGAAGTCTAAGAGTAGTCTA
AAATAAATGTTGTGGTAAGTTGATCAATACAAAGATCAAGGATTATAGTATTAAATTGTTCATTATTAAT
GATACACTACTTATGAATATGATTCAGAATTTTCTTTGGCTACTTTTACAGTAAAGCGATTTTTTAGTTA
TCTTATAACAAAGACAAATTTATAAAGGTGATATTATGGAAGGTTTAAAGCATTCTTTAAAAAGTTTAGG
TTGGTGGGATTTATTTTTTGCGATACCTATTTTTCTGCTATTCGCATACCTTCCAAACTATAATTTTATA
ACTATATTTCTTAACATTGTTATCATTATTTTCTTTTCCATAGGTTTGATTTTAACTACGCATATAATTA
TAGATAAAATTAAGAGCAACACGAAATGAATCATTAATACGAATGTGATTAAACATAAAACTGAAGGAGC
GATTACAATGGCGACTAAGAAAGATGTACATGATTTATTTTTAAATCATGTGAATTCAAACGCGGTTAAG
ACAAGAAAGATGATGGGAGAATATATTATTTATTATGATGGCGTGGTTATAGGTGGTTTGTATGATAATA
GATTATTGGTCAAGGCGACTAAAAGTGCCCAGCAGAAATTGCAAGATAATACATTAGTTTCGCCATATCC
AGGTTCTAAAGAAATGATATTAATTCTAGACTTTACCGAAGCAACAAATCTCACTGATTTATTTAAGACC
ATAAAAAATGATTTGAAAAAGTGAAGTAGTGAAGTGTGGGTGCAGAGAGAACTAAGCCCATCGATAAATG
GTCGCTTGTTAAAGAAGAGTGACGGTCACTCTTCTTTATGTGCATATTTTATTTTGTCTGTTTTGTTAAC
AAGCAGCAGTGTAACAAATATGAGTAAGGATAAAATGAGTATAATATAGAAACCGAATTTATCATTAATT
TCATTAATCCATCTTCCTAAAAATGGAGCAATTAAACTTTGCAGTAACAATGAAATTGACGTCCATATCG
TAAATGAGCGACCGACATATTTATCTGAAACAGTGTTCATTATAGCTGTATTCATATAAATTCTGATTGA
TGAAATTGAGTAGCCTAGTATAAATGATCCTATGAATAAGTAAAATGCTGAGTTTATCCAAATAAATAGT
GCTGAATTTATGACTAATATGAAATATAACAAAAATATCAATACTTTAGTTGAGATTTTCTTCGAAAGAA
TAGCTGAAATTAAACCTGCACATAATCCTCCAATGCCATATAACATATCTGAAAAACCAAATTGTACAGA
CGAAAGTTTTAAAACATTATAAACATATCCTGGTAATGATATGTTAAAGATCATTGTAAACACCATTGGT
ATGATTGAAATAACTCCAAAAATAAATATCATCATGTTGTCTTTTAAAAATTTCCATCCTAATAAATATT
CTTGCAATAAGCTATTTGTTGATTCTTCCTCTGAATGAGTTGGTTTATCTACATGCAATCTAAATAACAT
AAAAATGCTGATTAGAAACATCATTATAGTCATCGCTATAATTAGAGTGAATCCATTTATTTTATATAAT
ATTCCTGATAATCCACCTGCAATAAACATACCTGTTTGCAAACTAATCTCTAATAGAGAATTTGCATCTG
TATATTGATCTGGTTTTAATATCTGTTTAACTAAACTTCTAGATGTTGCCATATACGTAGTCCAACCTAT
CCCATTAACAATCGCAAATCCAATCACTAAATAGGTCTCAAATCCTATCATTACGAGTGCTATGACAATG
AGTAAATATAATATTACCTGAAGAAGATAGGTGATTAAAATAATATTTCGTCTATTATATTTATCGGCTA
GTCCACCTATTATAGGAGAAGCTAAGAAACCGGATAATACATTTAAAGCTAACATAATACCTAATAGTTG
GGAGTCGTTAGTTTTGTCGATTAAATACCAATTAGCCCCAACTGTACTAATTCCAACTCCGAATGCTGAA
ATTATTTCTGCTAAAAAGAACAATCTGAAGTTTTTAATTTTCAACAAATCAGTCATAAATATCACCTTTT
TTCAATGCAAGATTTATATTTGCGAGCTCTTCTATAAATTGAGAGTCGTTTAAAATATCGAATGGTTTAT
TGCCTTCGCCGATCAAAAATCTATAGTTAGTAATATTCATAAACTCAAATATTAATTTGAATTGGTTGAC
TAAAGGTTGTGCTTTGGTATGCGGATTGTCGCCACCTATGATTAAAATCAAATACTTTTTTTGTGACATG
ATTTCTTTGAAGTTGTCTATTTGCGTATCTCGCAATGACTCGGTCCATCTATCAATGAAGAGTTTTAAAG
ACGCACTCATGGAGTACCAATAGAGTGGTGTTGAAAAAATAATAATATCTGATTCTAAAACTTTGATTAA
AATTTGTTCGTAATCATCATTATGAAAGTTGGCACCTTTGCTATGACGATTATCTGTAACCTTTTCAATG
TTGCTTTGATATAAATTCACAAAGTTGACTTTTAAATTCTTCAATAGATTCTCTACTGCGATAGCTGAAT
TGCCATCTTTTCTACTACTTCCAAATAAACAAGTAATCATAGTCATAACTCCTTTCGATTTACCTTAATA
ATAATATTTAATATATTATTATTAAATCAGAATTCTTAGAATTCAGGATTCGATAAAAGGGAACCCTAAA
GGAGGTACTACTTTGAACTTAAACATTTTAAAATCATTTTTAGTAACTAGTGAAACAAAGAACCTTACTA
AAGCATCAGAGTTACTTAACTATTCACAGTCAACTGTATCTACACATATTGAAAAATTAGAAAGGCAATT
AGATGTTAAATTATTTTATAGAAAAAAATATGGTATGGAACTAACGGAAGAAGGCTTAGCATACGTTAAA
TATGCTAAAGTGATTTTAGATAGTAATAGCGAATACGAGAGAGAAATAAAAGGACTTTACAATAAGAAGG
TAAATATAAGTATTAACATGCAAGAAAGTCAGTATTTGTATCGCTACTATAATAAGATTAGTGAATGGTT
AGCTGAACACCCATATGTAAACTTGAAGTTTAAATCCGCACATTCTAATTTCTATATTAAAGAAGAAATT
GCTAATTTCAAATCGGATATTAGCCTTATCACAGACGAAAAGATTATTAATAGTAACTTAACTGCTATTC
CTATAACTGAAGAACGTTTAATATTTGTTACTAACAAAGAGATGAAAGATTTCAAATTAAACGATATTCA
AAACCATACATTACTTGTTACTGAAAAAGGGTGTAGTTACAGAGAACAGTTAGAAATGATTTTATATAAA
TATAGCTTTTCAACAAAACAAATGATTGAATTTCTAGGAATTGAGTCATTAAAAAAACACTTGAAAAATT
CAGGTGGGATTGCGCTATTGCCGGAATTTATTGTTGCAGATGAATTAGAAAATAAAAGTTTGTTTCAAAT
AGACGTAGATGTCGATATTCCGAATTTAGAAACAACATTGATAATTAATCCTGAATCGAATAAGCAAGTA
CTTGAATCTTTTGTAAAAGATGTTTTTTTATAATTATTGGTGAAAACGTGTAGTTATGGTGAAACTCAAA
GATAATAATTTAAATGAGATGTTAATGAAAAAGTAATTCAATATAAAAACAGGTGATTTATATCTTTAAT
AAGGATTATTTCTAGTTGAAATTTCAAATTGCGGGCATTCATTTTCAAAATAGTAAAGAATTTAATAGAT
GAAAACCTTTGAATCATACTAGTTAGTATGGATTGATTAATATTTTAACCTGCTAAATGAGTAGCTTATG
TATTTTAAATAGCTGTCATCTAGCAGGTTCTTTATTATTAATAAGTTCAGATAAATTATTTTAGTCTGTT
TTCTAATGTTGATAATAATAACTTTAAATCTGTACTTTCATTGTGAGATATATAGTACATCATAAATTTT
TATATTTGGATTGAGACTCTTTGGAAGATTTTCAATAAATGAATATTTCACAAACTTCCACTTATCAGGA
TTATAAATTATAATTTCTGCAACTGCATTATCGAAGATTCTAAACAATTTTTTGATTTCTATTTCTTTTA
GAGATAAAGTAGGGAAAATGTCGATATATTCTTCAAGCGCATAAAGACTATGTTTAACAGAATCGGTTAT
GTTCATTGAATATATCACACCAATATTTATATTTTGCCATCCAAAAGAAGAAATAACATTATCATAAAAT
CCATTGAATATAAATTCAGTCATCCCCTCTGAACTTCTCCATAAATATAATGGTGAATAAGTATTTGTAA
TGCAATTAGTAGTTGTTTGACTTATTAAATAAGCTTTTATAATTAAATTTTTAAATCCATCAGTCTTATA
ACCATTTAATCGAACTCTATCTCTAATTATTTCCATATTGTAATCACTAGGCAACTTAACATGATATTGC
ATTGCATGCATTTAGCATACCCCCTTTTATAAAAAGGATAGCAATAATAAGTAAAATCTCATATTATCCA
ATTGTGATATAGTTATCATAAAAAGTGATAGGTGATTAAATTGAACTTTAATGATTTGGAAATTTTTATA
ACTGTATGTGAAGAAGCATCTATCAATAAAGCTGCAATTAAACTTAGATATGCACAATCTAATATATCTC
AAAGAATTAGCAAGCTTGAAAATGAATTAGGTGTAGTTTTGCTTTTTAGAAATCAAAAAGGTGCTAAGGC
AACTAAAGCAGGCGAAGAATTCTTAGCGTATAGCAAAAAAGTATTAAGAGATACAGAGACTATAAAAAAT
AAAATGAAAAATAATACTATGTCTATTTTATGCTCAGAACTGTTATTTAATTATTTATCTGAGAGCGAAG
AAATTATGATGTCGAATAACTCAATTAATTTTATTTCTAGTGGAAATATTAGAAAAGCTATAGAAAAAAA
TAATTATGATAAGGTTATTTCATTCATAAAAATTAACGACTCAAATTATAGACTTAGTAATGTTGATACT
ATGAAAGTAACGCTTTACAGTAATGGAAGTAATTATGATAAAGAGGCTTTACTAATAAATAAAGATGAGT
TTTGTCCTTTAAGGAAAATAACTTTAGATAATAAGCTTGATTCACAACGGGTAATGGAAATTGATTCATT
GGCAGCAATAATAAACTTAGTTAAACAAGGAAAAGGAAAGGCTTTATTACCTATGACTTTTGAGAATAAA
AGAGATATAGTACAGGACATTTCTAAGATATTTGAAGTTAACTACTATACTTATAATCATATTATGCATC
ATTAATTGAAAGTTGATTGAGTTTAAATTACAGGAACGATTTTAAAAGTCTAGTAGTTAGAATGAGCGAT
GTGACAGAAAAGAAATTATGCCTTTTATTTTGTAAATTCGTTGTTTTAAAGTAAAGGTCCTTGTAGTATA
GGAAAAAGTGGATGACTTCTCCGCCTTTACCACCCTTTCAAGCATAATGATAACTGCTAAATATTGATTA
TAGCACCATTGCAAAACTAATCATTAATTGTCATATTCAACTATTTTGAAAAGTATCAATTTCACATTAT
CAAATTATTGAGTATCTCAATTTATTGTTATACACAAACAGTATTTTTGTTATCATAGAGTTAATAAATA
TAATAAATTAAACAAGTAACTTTACAAAAATTAGAATGATTCAATTCAATCATAATTGTTTGAAAATAGA
GGTGAGCAGGTGAACGATATGTTAATTAGTCTTGTAATCCCAGTTTTTGCTTTGTTAGTTATTGGTGGTA
TTATTTGGATGATTATAGAAGGTATAGTACATATTTCAAAAAAGAATAAAGCAATTGATAACTTTTTTAA
CCAAGTTAATAAAGTAAGTGAGACATATAAATTCGCTACTACTTTTTTATTTCTAATCTTGGCTACGGCT
GGTATTTCTCAATTTTATCTATATTATATAGTATCAGCGTTTCTTTTTTGGCTTGTCATACTTACCTTTG
GCATTGCAGGTATCATTTTTTTAATGCCATATGGATTATGTTTTCTACCGTTTTATAAGCAAAAAAAGAA
AAAACAGACATTTAAAAAATACATGGTTTACACTACGATTGGTTTGTCAATTTGTCTAGGCTTATCTCTA
GTTTTGGTTCACACTACGAAAATTTATATGGACGAAGGTGGCGTAAGATACTATTACGGTAGTTTTGTAA
TGAAACAAGCGGGCGGTTATGCTTATTTAGCTTTAGCGGTACTTTCAACGTTGTTAATTGTTGCGAAAAA
AGCTACAAATAAAAATAAAGAAATCGAAACCGTCGACAATACAAATATAACGGAAAGATAATTAAGGGAG
TGCTCATTCAGGAGTGCTCTTTTTTGATGTCCAAATTTAGTTGCAAATGAAGGCATAGAAGAAATTTTTA
TAGTCATTTATTGGATAATGAATTATGGTCATATCGATTAATTTTATTAGTGAGGATTTTACAAACATTT
GTTGAATAAATATGGTAATGATAATATATGAATATTTTTGAAAAAACACTAATATGATTAAATTATTTGT
TAAAATAGCATTAAGTAAAAAACAAATAGGGAACAAGGTGGGATTTCATGAGTCAATTGCTAAATGATAC
GTTATCGGCTTGGTTGTTAATTGAATCTTTAAGTCCAGGAGAAGTAAATTTTACAGCGGAAGATATACTC
TCAGCTGAACATTTTAAAAATGGTGCAAAGCAAGCACAACTTCAAAGTTTTGATGAATATTTTGAAATAT
GGAATGCTGAACGCTTTATTATATCAGAAGAAAAATCAGAGACTGGGGAACTTATATTTAAATTTTATAG
ACATTGCTTCCGCTATAATGAAATTAATTTGAAAATTCAGGATATTTTTGATGATTATTCTGAGATTCAT
AATCCAAATGGGACACACTGTTATGGTTACACATTTAACACAGATAAACACGGCAAAGTGATAGTTGATT
CTATACATATTCCGATGATTATGAGTGCATTAAAAGAAATTGAAAAGAACAAAAATGCCAATATAGAAGA
AAAATTTAATGATTCTGTTGAAAAATTTGTTCAAAAAGTAAAAGAAATTTTAGCAGATGAACCAATTAAT
GAATTTAAATTGAAGAAGATGGACAAAGCTTATGATGAGTACTTTTCTGTATTAAATTCAAAGAAAGATG
GATTATTTGGACATTATGTAGCAATAGAATATGTGAAAGATAGTGATTTACCACAGCCGGAATTTAACAG
CTTCTTCATAAGTGATATTGAGAAAGCAAGAAAATCTCCCAACCAAACTTTAATTGATTACATTGAAGGT
GTAGAAGAAAGTCAGCGCATAGAAGTAGATGAAAATAAAGAAATGTTTGACAAATTTTTACATCCTTCAC
GTTTGCCTGATGGACGATGGCCATCACAGACTGAGTTTAGATTGTCTTTAATGCAACAACTTGCTGTAAA
CCAAATTACGAGTGGTAATGAAAGAATAAGTTCAGTTAATGGGCCACCAGGTACAGGTAAGACTACTTTA
TTAAAAGATATATTTGCTCATCTAGTAGTTGAAAGAGGTAAAGAGTTAGCTAAACTAAATAATCCTAAAG
ATGCATTTGTCAAAACAAAAATTCATGAAACGGATGATAAATACGTATACTTACTAAAGGAATCTATTGC
CAAATATAAGATGGTAGTCGCATCTAGTAATAATGGAGCTGTTGAAAATATATCTAAAGATTTACCGAAA
ATTGAAGAAATTATAAGAAATCCCGAAAAATGTAAATTCCCTAAATATGAACAGAATTATGCAAATTTAG
CACATGAATTAAAAGATTTTGCTGAAATAGCTGAAGATTTGATTGGTGAAAGTGCCTGGGGCTTATTTTC
TGGAGTTTTTGGTAAAAGTACTAATATTAACCAAGTATTGAGTCATATGTTAAAACAAGATGCGAATGAT
ATTGGCTTTGCTAAATTACTACAAAATGAGAATAATCGTATGAGTTATAACGAGTTAATGAGTGAATGGC
AATCACATCAACGTGCATTTTTAGAAGAGTTGAGGCATGTTGAAATGTTAAAAGAAGAATCTATTAGAGC
ATATGATGTTTATAAAAATTGTGAGTCTTTCTCTAAGATTGAACAGGTTATTAATAGTGAAAAAACAAGT
ATTGAAGAACAGGTATATCATTTAGATAATGAAACGTTACGAGACAATAAAGAAATAGAAGATTTGGATA
ATCGAATTAATTATATTGTTAAGCAAATAGAAACTTTAAATGAGTTAATTAAATCCATCAAAGAAAGCAA
CAAAGGTTTTATTAACAAACTGAAAGCGATGTTTAATTCAGAAGAAGATGAAAGCTATAAAGATCATAAT
AAAGAGAAGCAACAATTATTAACACAACAGTTAGAGTTAGAGAAATGTAAAAAAAACAAACATGAAGACC
TTGTTAGCAAACTAAAAGAAAAAGAGAAATTAATTAAACAATTAACTAAAGTACAGTTGCAATTAGACGA
GTTAAATTCACAGTTACAAGAGTTAGAAGCATATCGTATTGAGTCAAAAATTACAATTCCAGAAAAAGAT
TTTTGGAGTGACAACAATTATGATGAGCGCCAAGTTACTAATCTGTGGACGAGTGACGAACTTCAATACA
GACGTGCCATGCTCTTTTTAAGAGCAATGATATTGCATAAATTATTATTGATTGCTAATAATACAACTAT
TTATTATGCGATTAATGATTTTAAAGATAGAAGGAAATTAATTGATGCAAATCCAGATAAAGTACACAAC
GCATGGAATGTGATGCATTTAATATTTCCAGTAGTTAGTACGACGTTTGCAAGCTTTAAATCTATGTATG
GGGGCATACCAAAAGATTTCATAGACTACTTATTTATTGATGAAGCAGGACAAGCAATACCTCAAGCAGC
TGTGGGAGCATTATATCGTTCAAAAAAAGTTGTAGCTGTAGGTGATCCGATTCAAATAGAACCGGTTGTG
ACTTTAGAAAGTCATTTAATTGATAACATTCGTAAAAATTATCATGTTCCGGAATATCTAGTTTCTAAAG
AAGCTTCTGTGCAGTCTGTTGCAGACAACGCCAATCAATATGGTTTTTGGAAATCTGATGCTACTGATAG
TAATCAAAAAACCTGGATAGGCATACCTTTATGGGTGCACAGACGATGTTTAAAACCTATGTTCACGATA
GCTAACCAAATCGCTTATAATAATAAAATGGTGTTGCCAAGTAATATTACAAAAGTAGGTAAAACAGGTT
GGTATGACGTTAAAGGAAACGCAGTTCAAAAACAATTTGTGAAAGAGCATGGTGAAAAAGTAGTGGGATT
ATTAGCTGATGATTGGATTGAAGCAATTAAGGAAGGTAAAAATGAACCGAGCTCATTTGTAATATCGCCT
TTTTCAGCAGTACAGCAACAGATTAAACGTATGTTAAAGCAACAACTACCGACTAGAATTGATATTGAAC
GTACAAAAATTAATCAATGGGTCGATAAATCCATTGGTACTGTTCATACTTTTCAAGGTAAAGAGGCTCA
GAAGGTGTATTTTGTAATAGGTACTGATAATACCCAAGATGGTGCTGTGAACTGGTCATGCGAAAAACCA
AACTTGTTAAACGTTGCAGTGACAAGAGCTAAGAAAGAGTTTTATGTAATTGGCGACATGCAAAGAATAC
AGATGAAACCATTTTATGAGACGATTTTTAAAGAAAGAAATGTAAAATAACATACAAAAAAGTATATAGA
GGAAGTTATACATTTTAAAAGGAGCAAAATTGAATAATGGAGAAATTTAACAACTGGATATTAAATGCAA
TAAGTGGATCTCAAACAGACAAGAATGAAACAACTGAAGAATTAAAAGGGGCAAAATTTATCATTTTATA
TGCATATTCAATGCTCGTTTTGCTTGCGTTAGTAATTTCTAACATATTCATTCACATTTTGGAGCCTAAA
CTATCAATCACCACTCAAATCATCATCGTTTTGATTTTAATTGAAGCACTAATTGGACTGCGTTTCTTGA
AAGCGTACGATGTTAAGCGTGGCAAAGATAAAGAAAATAAGAAAAATAGTAAGGATTTCGTTAAACTAAA
ATCAATTTTAGTAGCAATTTTATTTACATCATTGGCGCTGACAGCAGGTACTGTAGCTGATATATACGGT
TTCACTGACTTAGGAAATACTAGAAGTGATTTAATCGTTTGGAGCATAGGTGGTATTATATTTGGCCTCG
TATGTTACACAATGGAAGATAAAAGATAACGATAAGGAGCTGGCGATTATAAAGCTAGCTCCTTTTTTAA
CTTATATATGTAAAGAACTATCCTAAGGGTTTTTAATCATATGTCAATAATTTCTATAATACATTATTAA
AACATCAATTAAATAAGTTTTAAAATTTTACACATATTTTTATTTAAAAAAGATGTATAATTAATGTATT
AAATATAGAAAGAAGTTGATATTATGAAAAAGTGTATTAAGACTTTGTTTTTAAGTATCATTTTAGTAGT
GATGAGTGGTTGGTATCATTCAGCACATGCGTCAGATTCGTTGAGTAAAAGTCCAGAAAATTGGATGAGT
AAACTTGATGATGGAAAACATTTAACTGAGATTAATATACCGGGTTCACATGATAGTGGCTCATTCACTT
TAAAGGATCCAGTAAAATCAGTTTGGGCAAAGACTCAAGATAAAGATTACCTTACCCAAATGAAGTCGGG
AGTCAGGTTTTTTGATATTAGAGGTAGAGCAAGTGCTGATAATATGATTTCAGTTCATCACGGCATGGTT
TATTTGCATCATGAATTAGGAAAATTTCTCGATGATGCTAAATATTACTTGAGTGCTTATCCAAACGAAA
CAATTGTGATGTCTATGAAAAAGGACTACGATAGCGATTCTAAAGTTACGAAGACATTTGAAGAAATTTT
TAGAGAATATTATTATAATAACCCGCAATATCAGAATCTTTTTTACACAGGAAGTAATGCGAATCCTACT
TTAAAAGAAACGAAAGGTAAAATTGTCCTATTCAATAGAATGGGGGGTACGTACATAAAAAGTGGTTATG
GTGCTGACACGTCAGGTATTCAATGGGCAGACAATGCGACATTTGAAACGAAAATTAATAATGGTAGCTT
AAATTTAAAAGTACAAGATGAGTATAAAGATTACTATGATAAAAAAGTTGAAGCTGTTAAAAATTTATTG
GCTAAAGCTAAAACGGATAGTAACAAAGACAATGTATATGTGAATTTCTTGAGTGTAGCGTCTGGAGGCA
GCGCATTTAATAGTACTTATAACTATGCATCACATATAAATCCTGAAATTGCAAAAACGATTAAAGCAAA
TGGGAAAGCTAGAACGGGTTGGCTGATTGTTGACTATGCAGGATATACGTGGCCTGGATATGATGATATC
GTAAGTGAAATTATAGATAGTAATAAATAAGGATTCAATAATGATATTAAGACGAGTATGAAAATAGTTA
GATTCTAATTATTTTCACTACTCGTTTTTATTTTGAAAATAAGTAATAATTCAACAATATTATAAATTGA
ACAGATTGTTTGTGAAATTTTTGATAATATTAAAGTGAAAAAGTGTTATAAATTGATAAATATATGTAAT
TAACAAAAACAAATCATTTTAAAAAGAAGAGAGTTGTAAGATGATGAAACGATTAAACAAATTAGTGTTA
GGCATTATTTTTCTGTTTTTAGTCATTAGTATCACTGCTGGTTGTGGCATA
>Contig_2_length_1738
GATGATGAAACGATTAAACAAATTAGTGTTAGGCATTATTTTTCTGTTTTTAGTCATTAGTATCACTGCT
GGTTGTGGCATAGGTAAAGAAGCGGAAGTTAAGAAAAGCTTTGAAAAAACATTGAGTATGTACCCTATTA
AAAATCTAGAGGATTTATACGATAAGGAAGGCTATCGTGATGATCAGTTTGATAAAAATGATAAAGGTAC
ATGGATTATAAATTCTGAAATGGTTATTCAACCTAATAATGAAGATATGGTAGCTAAAGGCATGGTTCTA
TATATGAATAGAAATACCAAAACAACAAATGGTTACTACTATGTCGATGTGACTAAGGACGAGGATGAAG
GAAAACCGCACGACAATGAAAAAAGATATCCGGTTAAAATGGTCGATAATAAAATCATTCCAACAAAAGA
AATTAAAGATGAAAAAATAAAAAAAGAAATCGAAAACTTTAAGTTCTTTGTTCAATATGGCGACTTTAAA
AATTTGAAAAATTATAAAGACGGAGATATTTCATATAATCCAGAGGTGCCGAGTTATTCGGCTAAATATC
AATTAACTAATGATGATTATAATGTAAAACAATTACGCAAAAGATATGATATACCGACGAGTAAAGCTCC
AAAGTTATTGTTAAAAGGTTCAGGGAATTTAAAAGGCTCATCAGTTGGATATAAAGATATTGAATTTACG
TTTGTAGAGAAAAAAGAAGAAAATATATACTTTAGTGATAGCTTAGATTATAAAAAAAGCGGAGATGTAT
AATCATGGCTCAATCAGAATATGAAATCAATCCCGGAAAAAGAGAGTGATGAAATGATAAAACGTGTAAA
TAAATTAGTGCTTGGTATTAGTCTTCTGTTTTTAGTCATTAGTATCACTGCTGGTTGTGGCATGGGTAAA
GAAGCGGAAATAAAGAAAAGTTTTGAAAAAACATTGAGTATGTATCCGATTAAAAATCTAGAGGATTTAT
ACGATAAAGAAGGATATCGTGATGATCAATTTGATAAAAATGATAAGGGAACATGGATTGTAAATTCTCA
AATGGCAATTCAAAATAAAGGAGAAGCTCTAAAAATAAAAGGCATGCTTTTGAAGATAGATAGAAATACA
AGAAGTGCAAAAGGATTTTACTATACTAATGAAATAAAGACGGAGAAATACGAAGTAGCTCAGGATAATC
AAAAAAAATATCCAGTTAAAATGATTAATAATAAATTCATTTCTACTGAGGAAGTTAAAGAAGAAAACAT
AAAAAAAGAAATCGAAAACTTTAAGTTTTTTGCGCAATATAGCAATTTTAAAGATTTAATGAATTATAAA
GATGGAGATATATCATATAATCCAGAGGTGCCGAGTTATTCAGCTCAATATCAATTAACTAATGATGATT
ATAATGTAAAACAATTACGTAAAAGATATGACATACCAACAAATAAAGCGCCGAAGCTGTTGTTGAAAGG
TACAGGGAATTTAAAAGGTTCATCAGTTGGATATAAAAAAATTGAATTTACTTTTTTAGAGAATAAAAAT
GAAAATATTTACTTTACTGATAGTCTACATCTTGAACCGAGCGAGGATAAATAATCATCTTTTAACCAGA
ATATGAAATCAATCTAGGACAACCTAATAAAAGGAGAGAGTTGTAAGATGATGAAACGATTAAACAAATT
AGTGTTAGGCATTATTTTTCTGTTTTTAGTCATTAGTATCACTGCTGGTTGTGGCATA
>Contig_3_length_212
GATGATGAAACGATTAAACAAATTAGTGTTAGGCATTATTTTTCTGTTTTTAGTCATTAGTATCACTGCT
GGTTGTGGCATAGGTAAAGAAGCGAAAATAAAGAAAAGTTTTGAGAAGACATTGAGTATGTATCCGATTA
AAAATCTAGAGGATTTATACGATAAAGAAGGTTATCGTGATGACGAATTTGATAAAAATGATAAAGGTAC
AT
>Contig_4_length_907
AAAAATCTAGAGGATTTATACGATAAAGAAGGTTATCGTGATGACGAATTTGATAAAAATGATAAAGGTA
CATGGATTATTGGTTCTGAAATGGCAACTCAAAATAAGGGGGAAGCTCTGAAAGTTAAAGGTATGGTCTT
GTATATGAATAGAAATACCAAAACAACAAAAGGATATTATTATGTAAATGCAATAAAGAATGATAAAGAC
GGAAGACCCCAAGAGAATGAAAAAAGGTACCCAGTTAAAATGGTCGATAATAAAATCATTCCAACAAAAG
AAATTAAAGATAAAAACATAAAAAAAGAAATCGAAAACTTTAAGTTCTTTGTTCAATATGGAAACTTTAA
AGATTTGTCGAAGTATAAAGACGGAGATATTTCATATAATCCAGAGGTGCCGAGTTATTCGGCTAAATAT
CAATTAACTAATGATGATTACAATGTAAAGCAATTACGTAAAAGATATGACATACCAACAAATAAAGCAC
CGAAGTTGTTGTTGAAGGGTACAGGGAATTTAAAAGGTTCATCAGTTGGATATAAAGACATTGAATTTAC
GTTTGTAGAGAAAAAAGAAGAGAACATTTACTTTAGTGATGGGTTAATTTTTAAACCAAGTGAGGATAAA
TAATCATGACTCGATCAAAATATGAAATCAATCCAGGAAAGATAATAAGAAGAATAGGATTGTGAAATTA
TGAAACGATTAAACAAATTGGTATTGTATATTAGTTTTTTGATATTAGTCATTAGTTTCACTGCTGGTTG
TGGCATAGGTAAAGAAGCGGAAGTTAAGAAAAGCTTTGAAAAAACATTGAGTATGTATCCGATTAAAAAT
CTAGAGGATTTATACGATAAAGAAGGTTATCGTGATGACGAATTTGATAAAAATGATAAAGGTACAT
>Contig_5_length_46689
AAAAATCTAGAGGATTTATACGATAAAGAAGGTTATCGTGATGACGAATTTGATAAAAATGATAAAGGTA
CATGGATTATTGGTTCTGAAATGGTTGTTCAACCTAAAGGGGAACGTATGAAATCAAAAGGTATGGTTCT
ATATATGAATAGAAACACTAAGACTACAACCGGGAAGTATATAGTGAGTGAAACACTTCATGATGAAGAT
GGTAGACCTAAGAGTAAAGATAAAGAATATCCCGTTAAAATGGTAGACAATAAAATCATTCCAACTAAAG
GTATCAAAGACGAAAATATAAAAAAAGAAATCGAGAATTTTAAGTTCTTCGCGCAATATGGCAGCTTTAA
AGATTTGTCGAAGTACAAAGACGGCGATATATCATATAATCCAGAGGTACCGAGTTATTCAGCAAAATAT
CAATTAACTAATGATGACTATAATGTAAAACAATTACGAAAAAGATATAAAATACCAACGAATAAAGCAC
CAAAGTTATTGTTGAAAGGTTCGGGAGACTTAAAAGGTTCATCAGTTGGATATAAAGACATTGAATTTAC
TTTTGTGGAGAAAAAAGGTGAAAATACTTTTTTTACTGATAGTCTACATCTTGAACCGAGTGAGGATAAA
TAATCATCCACACACACGATTCAATATGAAATTCAAATATGTTGCTGTAAAATAATGTAAAATAAACGTA
TTCATATTACTGAATTGAGGGATAGTATGCAACGTGATTATTTAATTCGAGTAGAAACTGAGAGTATGTC
AGATTTCAAAAGGCTCAATAGTTTAATGATTGGTTTTGTTATTAAAGGTGAGGCACACATTTATGATGAA
AATAATATGACGCAATGCAACAGTGGCGACATTTTCATCATTAACCACCGCGACTTGTATCGATTTCAAC
TTCAACAAGATGGCATCATATGTTATATCCAATTCCAAATGAAATATTTAGCAGACAAGTTTGATGATGT
GCATTGTCTATATTTTCACTTAACAGATGCGACCACAACAAAGAATATACATCAACTGAGAAATATAATG
GCAAGACTGGTTTCAACACATATCCGACATAATGAGTTGTCTAAATTGACTGAGCAACAACTTGTGATTC
AGTTGCTTATGCATATGATTCATTATGTCCCGCGTACATATCATTCGAACCAAAGTATCTTAAATGATGA
TAAAGTGAATCAAGTATGCGACTATATCGAGTTACATTTTCATGAAGATTTAAGCCTTTCAGAATTAAGC
GAATACGTTGGGTGGTCAGAGAGCCATCTGTCTAAAAAGTTTACAGAATCGCTAGGTGTAGGATTCCATC
ATTTCTTAAATACGACGCGAATTGAGCATGCGAAACTCGATTTGACATACACAGATGAAACCATTACTGA
TATTGCATTGCAAAATGGCTTTTCAAGTGCAGCGAGCTTTGCGAGAACATTTAAACACTTTACGCATCAA
ACACCTAAACAATATCGAGGTGATCGTCCAGCAATCACTGAAAACCAGCAATCGGCACAACATGATTATC
ACGACCGTGAATTGATATTACTTTTAAATGACTACATTGAAGAAATGAATCATTTTATTGAAGATATTGA
AAAGATGAACTATAAAGAGATTGCCTTTCAACCAACCAATCACCAACTAAATCAATTTAATCATATTATT
CAAGTGGGCTATTTGAGGAATTTGCTCAATACACAGTATCAATCACAGTTGCTTACATGTCATCATGATT
TTCAAGTCAATGAAGTATTAGCATATGATGTGATTCCATATATCATGAAAAAGCTCAATGCGCCATTCAC
GTATGATGCAGAAATTTCGAATATATTTTATGATATTGATTTGTGTTTAGACTTTTTATTAGATCATAAC
TTTAGTTTGACCATGCATTTGGATCAGTATGACTCACGTGATTATATCGATGCATTTAAAATTTTTATCC
ATCACGTTGCCCTGCATGTCAGTCATAGAAAAGATTTGAAGTTCAACTTGTATGTGACGACATTGCACAC
GTCTTTGATTGAAATGATTGATTATTTTAAAGCATTATTCCCTAATGGTGGCTTGTACATTCACTTAGAT
CAAGCTACGGAAAGACATCTACCATTATTGAAACGACTTGAGCCACACATCGACCATTTTGTATTTGATG
CCAATTCAAATGACGCTGTTGATTTTAATAAAATGAATGATGATGAATTTAAAACCGCGAGTCAAATGAT
TATTAATAAAACGAATTACCTTATCGACTTAATGCATCGTCATCGCCTAAAGCGTCCACTCATTTTACTC
AATTGGAATACATTGACGGGTGATACATTTATTACAAACGGCGAATATTTTAGAGGTGGTATCATCATTG
AGCAATTATTAAAATTAAGTTCTAAAGTAGAGGGTATCGGGTATTGGTTGAATTATGATTTGCACGTCAG
TCATTGTAAAAATGAACGGGATTATATGAATTCTATTGAACTATTTCATCAATATAATGGAAAACGTCCG
GTCTATTTCACGGCATTGCTATTTAATAAATTAACAAGCAATATTTTGTATTCTGATGATACATGTATTG
TCACGGGGACTGATTCAAATTTTCAAATATTGTTATATGATGCAAAGCATTTTAATCCGTACTTAGCGTT
GGACAATCAAATGAATATGCGTGCGACGGAAATGATTCATTTGAACATTAATGCCCTGGAAGAAGGTATG
TATAAGATTAAACATTTTACCTTAGATAAAGAAAATGGTGCGTTATTTAATCTTTGGCGCAAACATCATA
CGATACATGGCATGGACAAGGACTCTATAGATTACGTTAATCGAATGAGTTTTCCGAAATTAGAAGTATA
TGATATAGATATCACGGACACACTGGCATTAAACATTAAAATGATTACGAATGGGATTCACTTAATTGAA
GTAAAACGTTACCCAAGTTCATAAAATGATCACAAATCACAAATTTTGATATACATAATTTGTGATTTTT
TATATTCAAAGCTAAAATTGCAAAAAATTAATGGTTAACATCTCTGTTGTTGGCAATATAAATAATGATT
AATCATTTATGATGTAACTAAGGAGATGAAGGATATGAATCAACAATTAATTGAAACTTTAAAATCTAAA
GAAGGCAAAATGATTGAGATCAGACGTTATTTACATCAGCATCCAGAATTATCTTTTCATGAAGATGAAA
CGGCGAAATACATCGCTGAATTTTACAAAGGTAAAGATGTGGAAGTAGAAACGAATGTCGGACCACGTGG
AATTAAAGTAACGATTGATTCAGGGAAACCTGGTAAAACATTAGCAATCCGTGCAGACTTTGACGCATTA
CCCATTACTGAAGATACAGGATTATCTTTTGCATCACAAAATAAAGGTGTTATGCACGCATGTGGTCACG
ATGCACATACAGCATACATGCTTGTATTAGCAGAGACGCTTGCTGAAATGAAAGATAGTTTTACAGGAAA
AGTCGTTGTGATACATCAACCAGCTGAAGAAGTACCACCAGGTGGTGCTAAAACAATGATTGAAAATGGT
GTATTAGACGGTGTTGATCATGTATTAGGTGTACACGTCATGAGCACAATGAAAACAGGTAAAGTGTATT
ACAGACCTGGTTATGTTCAAACAGGACGCGCATTCTTCAAATTGAAAGTTCAAGGTAAAGGTGGTCATGG
TTCATCACCACATATGGCCAATGATGCCATTGTTGCAGGTAGCTACTTCGTCACAGCGTTACAAACAGTT
GTATCTAGACGACTAAGTCCATTTGAAACCGGTGTTGTCACAATCGGTTCATTTGACGGTAAAGGTCAAT
TCAATGTCATTAAAGATGTTGTTGAAATTGAAGGTGATGTACGTGGATTAACAGATGCTACAAAAGCAAC
AATTGAAAAAGAAATTAAACGTTTATCAAAAGGATTAGAGGATATGTATGGTGTAACTTGCACCTTAGAA
TATAACGATGATTATCCAGCATTATATAATGATCCAGAGTTTACTGAGTACGTGGCTAAGACGTTGAAAG
AAGCAAACCTTGATTTTGGTGTTGAAATGTGTGAACCACAACCACCTTCAGAAGACTTTGCATATTATGC
TAAAGAACGCCCAAGTGCCTTTATTTATACAGGTGCAGCGGTGGAAAATGGTGAAATTTACCCACATCAT
CATCCTAAATTTAACATTTCAGAAAAATCATTACTTATTTCTGCAGAAGCAGTAGGGACAGTTGTTTTAG
ATTACCTTAAAGGAGATAACTAACATGAATGAAACGTATCGCGGGGGCAACAAGTTAATCTTAGGTATTG
TATTAGGTGTTATTACATTTTGGTTGTTTGCACAATCACTTGTAAATGTTGTACCGAATTTACAACAAAG
TTTTGGTACAGACATGGGGACAATTAGTATTGCGGTCAGTCTAACTGCACTATTTTCAGGCATGTTTGTT
GTTGGAGCAGGTGGTCTGGCAGATAAAATTGGGCGCGTGAAAATGACGAATATCGGTTTATTATTAAGTA
TTATTGGTTCAGCATTAATTATTATTACGAATTTACCGGCATTATTAATTTTAGGTCGTGTTATACAAGG
TGTATCAGCAGCGTGTATTATGCCTTCTACATTGGCCATTATGAAAACTTATTATCAGGGTGCTGAACGT
CAGCGTGCCTTAAGTTATTGGTCTATCGGTTCTTGGGGTGGCAGTGGTATCTGTTCACTCTTCGGTGGTG
CAGTTGCGACAACTATGGGTTGGAGATGGATTTTCATCTTCTCAATTATCGTTGCCGTACTTTCAATGTT
ACTCATCAAAGGGACGCCTGAAACGAAATCAGAAATTACCAATACACATAAATTTGACGTTGCAGGGCTA
ATTGTTCTAGTAGTTATGTTGCTAAGTTTAAACGTTGTCATTACTAAAGGTGCAGCACTTGGTTACACAT
CATTATGGTTCTTTGGTTTGATTGCAATCGTAATTGTAGCATTCTTTATTTTCTTAAATGTTGAGAAAAA
AGTAGATAATCCACTTATTGATTTTAAATTATTTGAAAATAAACCATATACAGGTGCAACGATTTCGAAC
TTCTTATTAAACGGTTTTGCAGGTACATTAATTGTAGCGAATACATTCGTGCAACAAGGTTTAGGTTATA
CAGCATTGCAGGCAGGATACTTATCAATTACTTATTTAATCATGGTGTTATTGATGATTCGAGTTGGTGA
AAAATTATTACAAAAAATGGGTTCTAAGCGACCAATGTTATTAGGTACATTCATTGTGGTCATTGGTATT
GCACTTATTTCATTAGTATTCTTACCAGGCATATTTTATGTTATCAGTTGTGTCGTAGGATATTTATGTT
TCGGACTAGGCTTAGGTATTTATGCAACACCTTCTACAGATACAGCTATTTCGAATGCACCGTTAGATAA
AGTTGGCGTTGCTTCAGGTATTTATAAAATGGCTTCATCACTTGGTGGCGCATTCGGTGTCGCAATTAGT
GGTGCTGTATATGCTGGTGCAGTTGCTGCAACGAGCATTCATACAGGTGCGATGATTGCACTTTGGGTTA
ACGTATTAATGGGAATCATGGCATTTATCGCAATTTTATTCGCGATTCCTAATGATGATAAACGTGTCAA
AGATGCGAAATAATAACGATGACACGCCAAGTGTTTTGATAATGATATAAATGAAAGTAAAGCAAATTAA
ATGAGGAAATGTATAGAGCAGTGCATATAGATAAATCTATGATTGGATTAACACTAATATAAATATAAAT
GAAAATGAAAAACCATCCACTTAAATTTTTGATAAGTTAGGTGGATGGTTATTTATTGCGTTGTTCTAAA
AATTTGGACATTTATATGGAAAGAACTATATATAATGTGAAGGTTATGGCAATTCGCTTCAATGAAGGCG
ACGTGTAAAAGTGTATATTAAACGTTTCGGGGTCAGACTCCGAGAACAGTGTCCGTCATGCTTACCGCAT
ACTAATGAAGCATTATTATATCAGTGTTTATAGCCGATTTAAGATAATAAATTTTGCTAAACAAAAAAGC
CAACCCATGAATGTTGGATTGGCTTTTTACATGCATCTGAATCTCTAATTTTAAAAAAATATGAATATAA
ATAAGACAGTAAAAATTAAATTTCAGTTGTTGCAATTTCTTCATCTGTAGGTACATCATCGTTAAGGCCA
ACAAGTGCTTCAGAAACATTTCGTGAATGATAACCGATACGTTCAAGAACACCAATCATATCGATATATA
GTAATCCGCCTTTTGTTGTACATTCACCACGATTAAGGCGTTTAATATGACCTTTGCGTAGTTTATGTTC
AATATTAAATGATTCTCTACTACGTTCTACAATTTCATCTTTTTTCGTTTTGTCATAAACATCTAACATG
TCGATGGCTTTATCAAATGACTCAGCAACATGGTTGAATAATTTATCCATACCGCGTTGTGCATCTTCTG
TAATGCGAATATCTTCATCATGTTGGCGTTTTAATTGAGCGACATACTCTTCTGTTAGCTCTGCTACTTT
TAAAATAGAGCGATTGACATCAAACATAACTGCTAAACGCTCAACGTCTGCCTTCGTAATGGCTTTTGTA
GAAATTCTAACTAAATAATTTCGAATGCTATCATTGATTGTTTCAACAGCTTGATGCTTTTGTTCAAGCT
TTTTGATCAATTTTTTATCGTCTTTTGTAATTTCGCGAATGTCTTCAAACATTGATAAGACAATCTGACC
CACATTTTGTAATTCTTTTTGAGTTTCTTGTAATGCAACACCAGGTGCGTGATAAACAAGATCTTTGTTT
AAGTGCTGAGGTTTATAGTCATCAGCAATATCTTTACCTGGGACAAGCTTTGTAACAATCCATGCTAAAC
CTGCTACAAATGGTAATTGAATCAAAGTATTTGTTATGTTGAAGATACCATGTGATACTGCAATCGTCAT
CGCTGGTTTTAAGTGCCATAAATCTTGTAACAAACTAATCAAATGAATCACAACTGGCAAGAAAATTGTG
AAGATAATTACCCCGATTAAGTTAAAGATGACGTGTACAAGCGCCGCACGTTTTGCAGCGATTGAGCCGG
CTAAACTAGCTAAGATAGCTGTAATCGTGGTACCAATGTTATCGCCTAGTAACACAGGGATTGCTGCGTT
TAAGCTAATTAAATCTTGTTGATAAAATTCTTGTAAAATACCAATCGTCGCACTTGAACTTTGAACTAGT
GCTGTTAACCCTGCGCCGACAATGACAGCGAGTATTGGATTTGTAGACATATCAAGCATTAATTGCTTAA
ATCCATCTAATGATGCTAAAGGTTTAACGGCATCACCCATAAATTCTAGACCGAAGAATAGTGAACCGAA
ACCGAATAGTATGCGGCCAATGTTATTGATTTTAGAGCGTTTAAAGAAAAAGATTAAGAATGCACCTAAT
GCTAAAATTGGCATTGCATATTCGCCTAAATCTATACCGATAATAAATGCAGTTACCGTTGTTCCGATAT
TAGCACCCATTATCACTCCAATGGCTTGTTTCAATGTCATAAATCCAGCTGTTACCAGTCCGATTGTGAT
AACTGTCGTACCTGAACTACTTTGTATTAAAATAGTTACAACGATACCTGCAATAACACCTAATACTGGA
TTTGATGTAAATTTGTTTAAAATATCTCGTAGCCTGTCTCCTGCTGATGCTTGAAGCCCGTCTCCCATGA
TTTTTAAGCCGTAAAGGAAAATACCTAAACCACCTAAAAAGGAGAAAATGACTTCTGTAACCGACATTTC
CATTATTTCACCTCAAATAAGCTTTATATTTAGATTATCGCTTATAATTGTAAATTTAATGTTAAGATTA
GGTAAAATTATTTAACAATATATGTTATTTGTATATGACTTGTAAAATATCGTCACTTATTATGTAAATT
TTCAGTGTGAAATGGCAGGTTTGCAATCACTTGTTTAACAAAATGATGCAATCAATCATGTAATTATGTT
TCATCAAAAAAATCATGAGAGTGGAACAACGAAATAATTTTTATGAAAACATCATTTCTGTCCCAGTCTC
ATGATTTGAAATCACCAAATAAAAATCTATTAATGGTTTTCGTTATAACAATTTGTGTTCTTTTAATAAT
GACTCAATGTACGTACCTTTTATCTTTTTAAGGAATCCTGCTAATGCGAGTTTTTGCATTTTCGAATCTT
TAGTAATCTCACGCAAATCTTGGTGGTCATTCAGTTCGTATATGGCATCCATTAAGACGCGAAGATCAAA
TGGACTATTGATGACTTCTGGAATACCACGATCTATATTTAGTAATTGATAAACAGCTTCCATGGCAGTA
CGAACCGAATATTCTGTTGTAAATACAGTGTCTCGCTCTGTTTCTGCAAAGTTACCAATAAATGCTAAGT
TCTGAGATTGATGCGGGACGACTAAAGGTCTGTCGCCGATAGCACGCGTCATGAAATAAGATGTGATATA
TGGCATATAAACAGGAATCGTATTAGATGCATGTTTTGCTAAGTCTTCAATTTTGTCAGTTGATACACCT
AAGTGATACAGCCATTCTTGGCATATTTCATTACCACTACATTCTGTAATTGGCTTTTTAATATAATCGC
CGTTTACATCTGAATATAAGGCATAAATCCATGTAGATATTTCATTTTCAGGTTGGTCTTTAAACTGTTG
CTGACGATTGATTGTAAAACTCATTTGCCATGCAGAATCATTGATTGTAATAATACCGCCTGTAACTGTT
TTGCCTGCAAGTGGGTCACGTTTACAAATACTTTCTATTGTATCGATAATCTCTTTATTGTTTGTTGTAG
AAGTTGCTGAAACAAACCAACTTTTTTTAGGAATATTTTGGCAAAACTTATCAGGATTACCAAATTCAGG
ACTTTGTCGCGCTAAATTTTTCCATAGTGTCCAACTACCACCTAATTCGTCAGTTGGTGGCGCTGGTGTA
TCATTATCACCATAAGTAGAGCTTTCTGTAATACTACCGTTTGTCACAAAGACAAGATCGTTTATAGTCA
GTTTAATAGATTCTGCATTACCATTACGGTCAATTAATATTTCTCGGGCAATTTTTTGACTTGTCGTAAC
ATCTATTTTAATATCTTCGACTTTTACATCGTATTCAAATTGAACCCCATGCGATTTTAAATATTCAACC
ATAGGTAATACTAAAGATTCATATTGATTATATTTAGTGAATTTTAAAGCTGAAAAGTCTGCGAGACCAC
TAATATGATGAACGAATCGCATTAGATAGCGACGCATTTCCATTGCAGAATGCCACGGTTCAAATGCAAA
CATCGTTTTCCAGTAAATCCAAAAGTTTGAATTAAAGAAGTCATCGGAAAATACATCTGTTATTTTGACA
TCATCTAAATCTTCTTCATTCGTTAAGCATAAATCTAAAATTTCTTTAATCGCCGTTTTAGTCAAAGTGA
AGTCTCCGTCTGTGACTAAACGTTGACCCTGTTTCTCAATAACACGACAGCGAGAATAGTTAGGGTCTTC
TTTGTTTAGCCAATAGAACTCATCTAATACAGACGCGTTATCGATTTCTAATGAAGGGATAGATCTGAAT
AAGTCCCACAAACATTCAAAGTGGTTCTCCATTTCACGACCACCGCGGACAACATAGCCTTTTAAAGGCA
TATTTTCACCATCAAGACTACCACCTGCTTTAGGTAACTCTTCTAAAATATGAATCTTCGAACCTTCCAT
TTGACCATCCCTTATTAAAAAACAAGCTGCAGCAAGTGAAGCTAGACCAGATCCGATTAAGTAAGCGGAT
TTGTTTTCTACATTTTCAGGTTTTTTAGGGCGCGCAAATGCTTCATAATTTCCATAACTGTAATACATAT
CCACCAAGTCCTTTCGTATTAGAATACACTCAGACTATACCCCTTTGTGAATTGCAAATATTAGTATTTA
TATTGGTAAATTTGACGAAATTAGATCATTTTTATATTTTTGATTTTTAAAATTTTATCACTCGAATGTT
TTTGGATTCTGAGGTGCGGGACTTGGAATAATTATGTATTTTGAAAGAAGTTACTTAAACTAACGCCTAG
TAGAGTGATAATTCCGCCTATAATAGCAAGGGTTGTTGGTAGCTCGTCTAATAACAGATAAGATAATAAT
AAAGAAACGATAGGTGTTAAATAAAGAGACATTGTTGCATCAGAGACACCAACTGACTTCACAATATAAG
CAAGCAAAACGTATGGAATTATAGTAGGGAATATAGCTAAATAAAGTACCGATACTATTGATGTAAAAGT
GGCGCCGTGTATATCGTTGATGATTTCAGGAATAAAAATAAGCATAAATGGTGAGCTTGCCATTATTGTA
TATAGTGTGAAAGCGATGAAGCCGTATTTTTCTATGTATTTTTTCTGGAAAGTAAAATACAAACTTTCAC
TAAAAGATGCAAGTAAAATAATAAAAACACCTAATACATTAATAGTTGTGTAATCATCTTTACTTATTGA
AATAATGGATATTCCTATAAATGCGACGAGTGAACTTAACCAATTCCATTTTGAAAAATGCTCTTTTAAA
AATATATAAGCTAAAGCACTAGAAAAAATAGGCGTTGTAGAGACTAGAATTCCAGATATACCTGCACTAA
TCAAAGTTTCACCAAAATTTAAAGCTGTGTGATATATCACAAATCCACAAAATCCTAAAATAAAAATAAC
AGGGATATCTCTTAGTTCAGGGGTAGGCAATTTCTTTATAATTACGAACGGCAAGAGAATTATTGTTGCT
AAAATTAAACGAAATGCCGACAATGATTCTGCACTAAAATCATTTAACGCAATCTTTATCATTGGAAATG
CAGATCCCCACAATATGATAGTAAATAAATATGATAGAAAAGTAGTGTCTCGAAGTTTATTCATTAATAT
CATCACTCCTTTAATTATGTGTTTCTATATTAAAAAATATGATTTAAAATGAGTACAACCAATTTTGAAT
GGATTTACCTATCCAATTTTAAAAGGGAGGGAGAAGATGGCTAAATATAAAGATATTGCTAGTGACATAA
GAGATAAAATAATCACAGGGGATTGGTTTTATGGAATGAAAATACCTTCACATAGGCAGTTGGCGATACA
GTACAACGTAAATAGAGTAACGATTATTAAAAGTATTGAGTTATTAGAAGCTGAAGGATTTATCTATACT
AAAGTAGGTAGTGGAACATATGTTAATGACTATTTGAATGAAGCACATATTACAAATAAGTGGTCTGAAA
TGATGTTATGGTCCTCTCAACAAAGAAGTCAGTATACGGTGCAATTAATTAATAAAATTGAGACAGATGA
TTCGTATATACATATAAGTAAAGGTGAATTGGGTATATCGTTAATGCCACATATTCAATTGAAAAAAGCC
ATGTCTAATACAGCCAGTCATATTGAAGACTTATCTTTTGGTTATAATAATGGCTATGGTTATATCAAGT
TAAGAGATATTATCGTTGAACGAATGTCAAAGCAAGGTATAAATGTAGGTAGAGAAAATGTAATGATCAC
TTCAGGCGCTTTACATGCCATTCAACTTTTATCTATTGGGTTTTTAGGTCAAGATGCCATAATAATTTCG
AATACACCATCATATATTCACTCTACAAATGTTTTTGAGCAATTGAATTTTAGACATATTGATGTTCCTT
ATAATCAAATTAATGAAATTGATACCATCATTGATAGATTTATTAATTTTAAAAATAAAGCGATTTATAT
AGAACCTAGGTTTAATAACCCGACAGGTCGTTCTTTAACGAATGAGCAAAAGAAAAATATAATTACTTAT
AGCGAAAGACATAATATTCCTATCATTGAAGATGATATCTTTAGAGATATTTTCTTTAGCGATCCAACTC
CTTCTATCAAAACTTATGATAAATTGGGAAAAGTTATACATATAAGCAGTTTTTCAAAAACGATTGCACC
AGCAATAAGAATAGGTTGGATTGTTGCTTCTGAAAAAATAATAGAGCAATTGGCAGATGTAAGAATGCAA
ATTGACTATGGATCCAGTATTTTGTCACAAATGGTTGTATATGAGATGTTGAAAAATAAGTCTTATGATA
AACACTTAGTAAAGTTAAGGTATGTTTTAAAAGATAAACGAGACTTTATGTTAAACATCCTCAATAATTT
ATTTAAGGATATAGCACATTGGGAGGTTCCAAGTGGAGGTTATTTTGTATGGTTAGTCTTTAAAATAGAT
ATAGATATTAAATATTTATTTTACGAATTGTTAAGTAAAGAAAAAATATTAATCAATCCGGGTTACATTT
ATGGCAGTAAAGAAAAGAGTATAAGGCTATCTTTTGCCTTTGAATCAAATGAAAATATTAAGCATGCGCT
CTATAAAATTTATACATATGTGAAAAAGGTTTAATTAAAACAATAATTCGAATCATTATGTGGCATGTTA
AACAGCTAAATATAAGCTATGCACATTTAACAAGCGGATACTCCTGACGCAATTATAGTATCATTACATA
TTGTTTAATCGTTTGGGGTAATGTAATTAAAAGGTAAAATAGGCAGAGTGTTATACATAAAATGTAAAGA
AAGAGGCGATAGAATGTCTAAAATCAGGTCTTTTACAATATTAAGTCTACTTATTTACTTAGCTATGATG
TGCTATACAGTAGTGACCTATCCAAAATTACCAACCAAAGTGCCTATTCATTATAATTTAGCAGGGGATG
CTGATAATTTTGCTGATAAATGGGTGCTGCTTTTGATTAATAGCGCATTTATAGTGATTTGGCTTATATT
TTTCATTGCAGGTAGATACTATGAACGATTTGCCAAATGGTCACATTATAATCATACACCACGTGAAATT
CGAGCGATTAAATTATTTTTAAGTACGTTAAATTTAGAGATTATGAGCTATATGTCTATCTTCACAGTAT
TAGAAATTTGGCAAATACAACACCATCATCAATTCAATTTACTATGGTTTAATATGATATTTATCATTAT
CATTGGTTTGACGCTTGTCATATTTTGTTTACTTCCTACAATTCATAAAATGAGAGATTCTCAATAAAAA
TATAAACTCTCATGATGCAGTTTTGAAGCGAATTCCTGAGATTATTATAAATAATATCTAGTATTTATAA
TTAAAATGATATATTATTTATTATAGTTAAATATTGTGTATATTTTGTGAACTTTTTGTAAAAATTCGAT
TGCCTGTCACATATAGGAGTGTTACATTTTAAATATGTGATCATCGCAAAATATAAGTTGAAATAGGTTG
TAGATTAATCAGAATGATAAATATTTTATATAAAGAGAGGGAGTCATTATGACACTACTTACTGTAAATC
CATTCGATAATGTCGGATTATCAGCCTTAGTTGCAGCAGTACCTATTATTTTATTTTTATTATGCTTAAC
CGTTTTTAAAATGAAAGGCATTTATGCAGCATTGACAACTTTGGTTGTTACATTGATTGTGGCTTTATTT
GTATTTGAATTACCAGCGCGTGTATCAGCAGGTGCGATTACAGAAGGCGTTGTTGCCGGTATTTTCCCAA
TAGGATATATCGTTTTAATGGCAGTTTGGTTATATAAAGTTTCTATTAAAACAGGACAATTTTCTATTAT
TCAAGATAGTATTGCAAGTATTTCAGTGGACCAAAGAATCCAACTATTATTAATTGGATTTTGTTTCAAC
GCATTTTTAGAAGGTGCAGCAGGATTTGGTGTGCCAATTGCGATTTGTGCAGTATTATTAATTCAACTTG
GATTTGAACCATTAAAAGCAGCGATGTTATGTTTAATTGCTAATGGTGCGGCGGGTGCCTTTGGTGCAAT
TGGTTTACCAGTTAGTATTATTGATACGTTTAACTTAAGTGGAGGCGTTACAACATTAGATGTTGCGAGA
TACTCAGCATTAACACTTCCAATTTTAAACTTTATTATTCCATTTGTTTTAGTATTCATTGTAGATGGTA
TGAAAGGTATTAAAGAAATTTTACCTGTCATTTTAACAGTGAGTGGTACATATACTGGATTACAATTATT
ATTAACAATATTCCATGGTCCAGAACTAGCAGACATTATTCCATCACTAGCAACAATGGTGGTGTTAGCA
TTTGTTTGTCGTAAATTTAAACCGAAAAACATTTTCAGATTGGAAGCGTCTGAACATAAAATTCAAAAAC
GAACGCCTAAAGAAATTGTCTTTGCTTGGAGTCCGTTCGTAATTTTAACTGCCTTTGTATTAGTATGGAG
TGCACCATTCTTCAAAAAATTATTCCAACCTGGAGGTGCACTTGAAAGTTTAGTAATAAAATTGCCAATT
CCAAATACTGTGAGTGATTTATCGCCTAAAGGAATTGCGTTGCGTCTCGATTTAATTGGTGCAACTGGGA
CAGCGATTTTATTAACAGTAATTATTACAATTTTAATTACGAAGTTAAAATGGAAAAGTGCAGGTGCTTT
ATTGGTCGAAGCAATTAAAGAATTATGGTTACCGATCCTTACAATTTCAGCTATCCTAGCTATTGCTAAA
GTTATGACATACGGTGGTTTGACTGTAGCAATTGGACAAGGTATTGCTAAAGCGGGAGCAATTTTCCCAT
TATTCTCTCCAGTATTAGGTTGGATTGGTGTGTTTATGACTGGTTCAGTTGTAAATAACAATACTTTATT
CGCACCTATTCAAGCGACAGTGGCACAACAAATTTCAACAAGCGGTTCATTACTTGTGGCAGCTAACACT
GCAGGTGGTGTAGCAGCGAAACTTATTTCACCACAATCAATTGCCATTGCGACTGCAGCTGTTAAAAAAG
TTGGTGAAGAATCTGCATTATTAAAAATGACGTTAAAATACAGTATTATATTTGTTGCTTTTATTTGTGT
TTGGACGTTTATACTAACGTTAATATTCTAAATATAAATAATGTTGTCACTTGGATTCAAATGACATTTT
AAATCTAATTATTCATGAATCGAACTAGTACGAAATGCAATGAGCATCTTGTCTAGTTCGATTTTTTAAT
GCCTAAAAATGTCATATATGTAATCAGAGTAGAAAGTGTTGAGGCGTTTCAGAAGTTGTTTAGAAAAGTA
AGTAAAATAAAAAATGCACTGAGCAACAAAAGATGTTGCTCGTGCATTTAGATGATTCTTATCATTTCAA
ATAAGAATGTGTTAATCAACGTATATAAGTTAAAATTGGTTTGGATAAAATGATATCTATCGTTGTGTAT
TGTTTGTTTTTATAGTTCGCGACGACGTCCAGCTAATAACGCTGCACCTAAGGCTAATGATAATCCACCA
AATACAGTTGTACCGATGAATGGATTTTCTTCACCAGTTTCTGGTAATGCTTGAGCTTTGTTAGCATCTG
CATGGTTTGCTGGTTGCTTCTTATCAACAACAAGTTCTTGACCAGGTTTGATCATGTTTTTATCAGCTAA
TTTGTTATCTGCAGCAATTTTGTCAGCAGTAGTGCCGTTTGCTTTTGCAATGTCATTTACTGTATCACCA
GGTTTAACGACATGTACTCCGTTACCATCTTCTTTACCAGGTTTGTTGCCATCTTCTTTGCCAGGCTTGT
TGCCGTCTTCTTTACCAGGTTTTTTGTTGTCTTCTTTACCAGGCTTGTTGCCATCTTCTTTACCAGGTTT
TTTGTTGTCTTCTTTACCAGGCTTGTTGCCGTCTTCTTTGCCAGGCTTGTTGTTGTCTTCTTTACCAGGC
TTGTTGTTGTCTTCTTTACCAGGCTTGTTGTTGTCTTCTTTGCCAGGCTTGTTATTGTCTTCTTTGCCAG
GCTTGTTATTGTCTTCCTCTTTTGGTGCTTGAGCATCGTTTAGCTTTTTAGCTTCTGCTAAAATTTCTTT
GCTCACTGAAGGATCGTCTTTAAGGCTTTGGATGAAGCCGTTACGTTGTTCTTCAGTTAAGTTAGGTAAA
TGTAAAATTTCATAGAAAGCATTTTGTTGTTCTTTGTTGAATTTGTTGTCAGCTTTTGGTGCTTGAGCAT
CATTTAGCTTTTTAGCTTCTGCTAAAAGGTTAGCGCTTTGGCTTGGGTCATCTTTTAGGCTTTGGATGAA
ACCATTGCGTTGTTCTTCGTTTAAGTTAGGTAAATGTAAGATTTCATAGAAAGCATTTTGTTGTTCTTTG
TTGAATTTGTTATCCGCTTTCGGTGCTTGAGATTCATTTAACTTTTTAGCTTCTGACAATAGGTTAGCAC
TTTGGCTTGGGTCATCTTTTAAGCTTTGGATGAAACCATTGCGTTGTTCTTCGTTTAAGTTAGGCATATT
CAAGATTTCATAGAAAGCATTTTGTTGTTCTTTGTTGAAATTGTTATCAGCTTTCGGTGCTTGAGATTCG
TTTAATTTTTTAGCTTCACCTAAAACGTTAGTGCTTTGGCTTGGGTCGTCTTTAAGACTTTGAATGAAGC
CGTTACGTTGCGCTTCGTTTAAGTTAGGCATGTTCAAGATTTCATAGAAGGCGCTTTGTTGATCTTTGTT
GAAGTTATTTTGTTGCGCATCAGCTTTTGGAGCTTGAGAGTCATTAAGTTTTTGAGCTTCACCTAAAACG
TTAGCACTTTGGCTTGGATCATCTTTAAGGCTTTGGATAAAACCATTGCGTTGATCAGCATTTAAGTTAG
GCATATTTAAGACTTGATAAAAAGCATTTTGTTGAGCTTCATCGTGTTGCGCAGCATTTGCAGCAGGTGT
TACGCCACCAGATATAAGTAATGTACCTAAAGTTACAGATGCAATACCTACACCTAGTTTACGAATTGAA
TAAATGTTTTTCTTTTTCAAATTAATACCCCCTGTATGTATTTGTAAAGTCATCATAATATAACGAATTA
TGTATTGCAATACTAAAATCTATATTTATAATTAAATTTAAAGGTAAGTTTTACAACTTATAAAATAAAT
ATTTTGCTGAAAGATTTATTCAGGAAGTAAAAGGCTTAAAACCGCAAAATCACGCTATTTCGATTAATAA
AAACAGATAAAATATAGAGATATTTTTTATAATGAAAGCGGTTTAATACATATGAGTTAAAAAATATTTT
TAAGAATAAAGTGGGGCTTTGAATGTGCTGAGGTTTTATTAAAAAATAGAAAACACAAGTGCACTTTAGA
ATACAGCACACTTGCGTAATAGAGATATTATTCAAAAACAAGATGTAAATGATCTTTATCTGCTAATAAT
TGATTCACTTGAGCTAATAATTGTTCAGCATGGTCTTGCTGCGCGTCATCCATATGAATTAAAATTTTTC
TTTCATCTTCAGTTGAGCGTTCTTTTATTAGATAGCCTTGCTTTTTTAAATTATTGAGAGCTCTAACAGT
TTGAGGGTATTTATGGTGGATTGTTTCAATTAAATCTTTAAGAAGAACGATGTTTTTATTTTGAGAAGTG
ATAATAGCTAGAATTGTGAATTCTACAAAACTTAATGTTAGATGTTTTTTGATAATATTCTTGAAATACA
TTGTATACATCATCAAGTTTAGAAATTCTTTACTATCTTTTGGTATCATCTGTGATTCACTTTGATCTGC
AAGGTTAAATTGTTTAATGATTTGATCAAACAATGTAACACGTTCTGCAATTTTCTCTCGTTGTTCTTCA
GATATTGAAATGTAAGTATTACGCTCATCAATTTTACTTCGAACTTTACTAATATATGAATGTTTCACAA
GTACTTTTATATGCTGTACTAAATCCGATTGTTTATAACATAAATCTGAAACAATCTTCTTAAATGGAAG
TGTGTTTTCTTGCTGATGAAATAAATAAGTCAGTAATATAAATTCTTTTATAGTCATATCGACTTCAGGC
TTGACTTTTTTCTTAAAACGAAACATATATGCTTCAATGATTATAAAATCTCTAATTTTGTCATGGTTAT
TATATTTCATTGTTTTATCTCCTTGTATATGCACTTTATTTTAATATAACACAATATAATAAGAAAAATA
ATCCATAATTTACAATTAAAAATAATATGATATTTTTATTAAAATTTGTGTTTTTGAATAAATGACATTA
TCAAACACTATATTTAAATAAGAAATAGTTATCGATATTTGAAAAATCGAAGAATATTGATTGATATTAT
AGAATATGAGTCGGTGTTATTTGTATATAAAGTATTAATATGTAATTAAGAAAGTCGACGCTTGTTAACA
ATAACAACAACTATATGTATAAAAAAACCTCGCAACGGTTAGTTAACTGAATCATTTAGCTAACTTCGTT
GTGAGGTCATTTTGTTTTAATAATATCGTTATAACTTTTTCACGGTTAATAATAAGTATATGAAGAATGG
GGCACCAAAAGCAGCAATAAATACACCTGCTGGCACTTCTTTAGGCAAGAATAAGGTACGCCCAATTAAG
TCTGCAATAACAATTGATATGGCACCAATCATTGCTGACATTAGTAACTTTTTAGCATAACTTCCGCGAA
CGATTGTTTTCGCGATATGTGGTGCGATTAAACCGACAAACCCAATGTTACCTACTAAACTGATTGCCAT
AGATACGAGTATAGTAGAAGTGATTAATTGGATTAGTTTCATACGTTGTACATGTAAGCCTAAGCCAATC
GCTACAGGGTCATCAAGTATAGATATTTTCATTTTTGGTATAACAAGAAATAACAACGGCACAACAGCTA
AAATAACCATACCCAAAATGATTGTATCTTTAAACGTAGCACCGTAAAGACTTCCGACTAGCCATGTATA
AGCTTTGGCAGCAGATAATTGCTTCGTTGTAATGAGTAATCCTTGGACAAGCGCAATAAACAACGTTTGC
ATCGAAATACCGATGATTATGAGTGTTGTCGGGCGTATTTGTCCTTTCGTTTGAAACACTAATAGTATCA
TCATTGCAACTGCGCCACCTAATACTGCAAATAGTGGAAGTAAATGTATTGTTAAATGGCTGAAAAATGC
AATAAAGACAACAGCACTTAAGCTAGCACCACCTGTGATACCGATAATATCAGGTGAGGCAATTGGATTT
TTTAATACATTTTGCAACATTAAACCACTCATTCCTAGTGCGGCACCTGCTAAAATCGCAAGTGTAATGC
GAGGTAAGCGTAATACTTCTAAAGTGAATTGATCCATACTGTCATTTGGATTTATAAAGTACATCAGTAC
GCGTTGTAATGGTATAAAGCTTGAACCAATCATCATACTTACCACTGAAACGATGGCTAAAAAGATTAAC
GCGAAGATGAGATGGTAATTGTCTTTTTTATTAATCTTTTCGGTCATAAGCGTTGACGTCCTTTCTTCAT
AATATAGATTAAGACAATAGCGCCAATGACAGCGGTAACGACACCGATAGGCAACTCTAGTGGCTTAATT
ATTATACGAGCAACAATGTCTGAAATGATCATTAGGATTGCTCCAGCTAATGCAGTAAAAGGAATTAAAT
ACTTATAGTTTGGTGGTAATAATCGTTTGCTAATATTCGGTACGATAAGACCCACAAAGACGATTGATCC
AGCTACGGCTACCGAAATACCGGCTAACATACTGATGAGCATAATAATCATCCATTTGATTAATTTTATG
TTTTGACCGAGGCCGGTTGCAATGTCGTCACTTGTCATCAAGATGTTGATGTGTGCAGCCATGCTAAATG
CAATTAAAATAAGTATCAATACAAGCGGAATAATCCATGGGATATCCCAAATATTACGTAATGAAACGGA
GCCACTTAACCAAAATAATAGGCCTTGTAAGTCTGTTTCGTTCATAATAAGTATGCCTTGAGTAAAGGCT
GTAAATAGCATCGCAATCGCAGCACCTGCCAAAATGACACGGTGAGGTGAGAATAGTGTTTGTCTAAACA
TACCTAGTGCAACAACTAATACAGTAACAACAATAGCCCCCAAAAATGCAATAACTACAATCATTTTAAA
AGATTGAATTTGGATAAATGTAATACTAAAAATGACAAAAAATACTGCGCCTGCATTGACACCGAAAAGC
CCTGGTGAGGCTATTGGGTTTCGTGTAAGTGCTTGCATCAACAAACCTGAGACAGCAAGGGCAGCACCAG
TCAATAACGCAATGATTGTTCTCGACGCCCGTGCACCAGTGACAACATCATGTAAATCGTTTTCACTATC
AAAGTTGAATAACGCCTGTATCACCGTACCTGGTGACACAAGCGTATTTCCAATCATTAAACTTAAGATA
GCTACTATTGCAAGACATAAACCAGCAATAACGATTTGGTATTTTGGTTTAAGTAGCATCGTAAAACTCC
TTAATTATTTTGATTGTTTTTCAATATTTAACTTTTCATATAAATCGTCAATAAGTTTTAATGAAGATTT
ATATCCGCCAGCTAAGTTCCAAGTGATTTCATCTAAATCATCAGATACTTGGTTGTTTTTAACTGCGTCT
AAATTTTTCCACTCTTTACTTGAAGTCCATTCGCTTTCAGTCTTTTTAACTAATGCAGCATCTTTCGCAT
TTGGATCTGATTTTACTACAAAAATATGATCAGCGTTCATTAATGGAATGCTTTCTTTAGATGTAAGTTG
GATAATATCTTTACCATTATCAACTTGTTTTTGTAAGTCTTTATTACGTTTGAATCCTAAATCATTTAAG
ATTTCACCAGCATATCCACCAGCATAAATTCTTGTATGATCAGCACGGAAGTTAACAACTGAAGCTTTCA
ATGGCCATGCATCTTTATACTTTGCTTTTGCATCTTTTTGGAATGCAGCTACTTTATCATCGTACTTTTT
AAGTAAATCTTCAGCTTCTTTTTCTTTCCCTAAAGCTTTCCCCATTAACTTAGTTGTATCTTTGAATTTG
AAAACTGTATCAGTAGAAACTGTTGGTGCGATTTTAGATAATTGATCGTAAACTTTTTCATTTCTAACTT
TTGACGCGACAATTAAGTCCGGTTTTAATTTAGAGATTTCCTCTAAGTTAGGTGCAGGTTCTTGACCTAC
AATCTTAGTATCTTTTAAATCATTTTTTATGTATTCGAATTTCGGTTTTTGTGTCCATGATTCTACAGCA
CCTACAGGTTTAACACCTAAAGATACAGCGACGTCAGTGGCACCTTGATATAGCGTAACAACACGCTTTG
GTTTCCCTTTAATTTCAGTTGTACCCATTGCATGTTTAATTGAAGTTGTTTCCTTATCTTTGTTATCAGA
TGATTGTTTATTTGAATTCCCACTACATCCTGCTAAAACAAGTAGGAAAGCAAGCGTAACAACAAGCATT
TTAATTACTTTATTCATTGACTAATTAGCCTCCTTCGTGATGTATGACAATGAGAATCATTATCACGATT
TAGTATGAATTAAATTTTTTCCTAAGTCAATAAAATATTTATGATTTACATGCAACTTATAATTATTTGA
CATATAAATGCATAAAAAATATAATCCTAATTACTTGATAGTGAGAATCATTATCAATTAGGTAACACAC
AATATTATAGAATTTTAAATTTGAGGAGGAAGCGCTTTTGATTGAAAAAAGTCAAGCATGTCACGATTCA
TTGTTAGATTCTGTAGGGCAAACACCTATGGTTCAACTTCATCAACTATTTCCGAAACATGAAGTGTTTG
CAAAGTTAGAGTATATGAATCCTGGAGGCAGCATGAAAGATCGACCTGCCAAGTACATCATTGAACATGG
TATTAAACATGGTTTAATCACTGAGAATACACATTTAATTGAAAGTACTTCTGGTAATTTAGGCATTGCG
TTGGCAATGATAGCTAAAATCAAGGGATTAAAACTCACGTGTGTTGTTGATCCTAAAATATCACCAACAA
ATTTGAAAATTATTAAAAGTTATGGTGCCAATGTAGAAATGGTTGAAGAACCTGATGCACATGGGGGTTA
TTTAATGACTCGTATTGCAAAGGTGCAAGAACTGTTAGCCACTATTGACGATGCATATTGGATTAATCAA
TATGCGAATGAGTTAAATTGGCAATCCCATTATCATGGTGCAGGCACAGAGATTGTTGAAACAATTAAGC
AACCTATAGATTATTTTGTCGCGCCAGTCAGCACGACAGGTAGCATTATGGGTATGAGTAGAAAAATAAA
AGAAGTGCATCCAAACGCACAAATTGTTGCTGTTGATGCGAAAGGGTCAGTCATTTTTGGTGACAAACCT
ATTAATAGAGAATTACCTGGTATCGGTGCTAGTCGTGTACCCGAAATATTGAATAGATCAGAAATTAATC
AAGTGATCCATGTAGATGATTATCAATCTGCTTTGGGCTGTCGAAAACTGATTGATTATGAAGGCATATT
TGCCGGAGGTTCAACAGGTTCGATTATTGCAGCGATTGAGCAGTTGATAACGTCAATTGAAGAAGGTGCA
ACAATTGTCACGATTTTACCAGATCGAGGCGATCGTTACTTAGATTTAGTTTATTCAGATACATGGTTAG
AAAAAATGAAATCAAGACAAGGAGTTAAATCAGAATGAATAGAGAGATGTTGTATTTAAATAGATCAGAT
ATTGAACAAGCGGGAGGTAATCATTCACAAGTTTATGTGGACGCATTAACAGAAGCATTAACAGCCCATG
CGCACAATGATTTTGTACAACCGCTTAAGCCGTATTTAAGACAGGATCCTGAAAATGGACACATCGCAGA
TCGAATTATTGCAATGCCAAGTCATATCGGTGGTGAACACGCAATTTCAGGTATTAAGTGGATAGGTAGT
AAGCACGACAATCCATCGAAACGTAATATGGAGCGTGCAAGTGGCGTCATTATTTTGAATGATCCAGAAA
CGAATTATCCAATTGCAGTTATGGAAGCAAGTTTAATTAGTAGTATGCGTACTGCAGCAGTTTCAGTGAT
TGCAGCAAAGCATTTGGCTAAAAAAGGATTTAAAGACTTAACAATCATTGGATGCGGGCTAATCGGAGAC
AAGCAATTACAAAGTATGTTAGAGCAATTCGATCATATTGAACGCGTGTTTGTTTACGATCAATTCTCTG
AAGCATGTGCACGCTTTGTTGATAGATGGCAACAACAGCGTCCGGAAATTAATTTTATTGCGACAGAAAA
TGCTAAAGAAGCAGTATCAAATGGTGAAGTAGTCATTACATGTACCGTAACGGATCAACCATACATTGAA
TATGATTGGTTACAAAAGGGTGCATTTATTAGCAACATTTCTATCATGGATGTGCATAAAGAAGTCTTTA
TTAAAGCTGACAAAGTCGTAGTAGATGACTGGTCACAATGTAATCGAGAAAAGAAAACTATTAACCAATT
GGTGTTAGAAGGTAAATTCAGCAAAGAAGCTCTTCATGCTGAACTAGGACAACTTGTGACAGGTGACATA
CCAGGACGTGAAGACGATGATGAGATCATATTACTTAATCCGATGGGTATGGCTATCGAAGATATTTCAA
GTGCTTATTTTATTTATCAACAGGCACAACAACAAAATATTGGGACAACATTGAACCTATATTAAGAATG
CGAGGTGTCTGAACATTGCAGAATCATACAGCAGTCAATACAGCACAAGCGATAATATTAAGAGATTTAG
TTGATGCATTATTATTTGAAGATATAGCCGGAATTGTATCGAATAGTGAGATTACTAAAGAAAACGGACA
AACGCTTTTGATATACGAACGTGAAACACAACAAATAAAGATACCTGTTTATTTTAGTGCTTTAAATATG
TTTCGTTACGAAAGTTCACAACCAATTACGATAGAGGGAAGGGTGTCTAAGCAACCTTTAACGGCAGCTG
AATTTTGGCAAACAATTGCTAATATGAATTGTGATCTAAGTCATGAATGGGAAGTGGCTCGCGTTGAAGA
AGGACTGACTACTGCTGCCACACAGCTTGCTAAACAATTATCAGAATTAGATTTAGCGTCACATCCTTTT
GTGATGTCAGAGCAGTTTGCAAGTTTAAAAGATCGTCCATTTCATCCATTAGCTAAAGAAAAAAGAGGAT
TAAGAGAAGCGGATTATCAAGTGTATCAAGCTGAATTAAATCAATCATTTCCTTTAATGGTTGCAGCAGT
TAAAAAGACACATATGATTCATGGCGATACTGCAAATATCGATGAATTAGAAAATTTGACAGTACCTATA
AAAGAACAAGCGACAGACATGTTAAATGATCAAGGGTTATCAATAGATGACTATGTACTATTTCCGGTAC
ATCCTTGGCAATATCAGCATATTCTGCCGAACGTCTTTGCGAAAGAGATTAGTGAAAAGTTGGTTGTACT
ATTACCGTTAAAATTTGGAGATTATCTGTCGTCTTCAAGTATGCGTTCATTAATTGATATTGGCGCACCG
TATAACCATGTCAAAGTACCATTTGCAATGCAGTCATTAGGCGCATTAAGGCTAACGCCTACGCGTTACA
TGAAAAACGGAGAACAAGCAGAACAATTATTACGTCAGCTTATAGAAAAAGATGAAGCACTAGCTAAGTA
TGTCATGGTTTGTGATGAAACAGCTTGGTGGTCATATATGGGTCAAGATAATGATATTTTCAAAGATCAA
TTAGGTCATCTAACTGTTCAGCTAAGAAAGTATCCCGAAGTGCTAGCCAAAAATGATACGCAACAGCTAG
TGTCAATGGCAGCACTCGCGGCAAATGATCGCACTTTATATCAAATGATTTGTGGAAAAGATAATATTTC
TAAAAATGATGTCATGACGTTATTTGAAGATATCGCGCAAGTCTTTTTAAAGGTAACACTATCATTTATG
CAATACGGCGCATTACCAGAGTTGCATGGTCAAAATATATTGTTGTCATTTGAAGATGGACGTGTACAAA
AATGCGTGTTACGTGATCATGATACTGTCAGAATTTATAAACCATGGCTAACAGCACATCAGCTTTCATT
GCCGAAGTATGTCGTCAGAGAAGATACACCTAATACGCTAATTAATGAGGATTTGGAAACATTCTTTGCT
TATTTTCAAACATTAGCTGTATCGGTAAATCTATATGCCATTATTGATGCAATTCAAGATTTATTTGGTG
TAAGTGAGCATGAACTTATGTCGTTGTTAAAACAAATTTTAAAAAATGAAGTGGCAACTATTTCCTGGGT
TACAACTGATCAGCTAGCTGTCAGACACATTTTATTTGATAAACAGACGTGGCCATTCAAACAAATTTTA
TTACCATTGCTATATCAACGTGATAGTGGTGGAGGTAGTATGCCTTCAGGTTTAACTACCGTACCAAATC
CAATGGTGACATATGATTAATCAGTCTATATGGCGCAGTAACTTTCGCATTTTATGGCTCAGTCAGTTTA
TAGCGATTGCTGGACTGACAGTACTTGTGCCATTATTGCCAATTTATATGGCATCACTACAAAATCTATC
AGTCGTAGAAATACAGTTGTGGAGTGGTATAGCGATTGCTGCTCCAGCTGTAACGACGATGATAGCTTCG
CCGATATGGGGGAAGCTAGGTGATAAGATCAGCCGAAAATGGATGGTGTTAAGAGCGTTACTTGGTTTGG
CGGTATGCTTATTTTTAATGGCATTGTGTACGACACCATTACAGTTTGTACTTGTGAGGTTATTGCAGGG
ACTATTTGGTGGTGTTGTTGATGCATCAAGTGCGTTTGCGAGTGCAGAGGCGCCAGCTGAAGATCGTGGA
AAGGTATTAGGAAGACTGCAAAGTTCAGTCAGCGCAGGGTCTCTTGTGGGGCCATTAATTGGCGGTGTTA
CAGCTTCGATATTAGGTTTTAGTGCGTTACTGATGAGTATTGCCGTTATTACTTTTATTGTCTGTATTTT
CGGTGCATTAAAATTGATTGAAACGACACATATGCCAAAATCACAAACACCAAATATTAATAAAGGTATT
CGCCGTTCATTTCAATGTCTATTATGCACACAACAAACATGTCGATTTATTATCGTTGGCGTTTTAGCAA
ACTTTGCTATGTATGGCATGCTAACTGCATTATCACCACTTGCTTCATCAGTGAATCATACAGCGATAGA
TGACCGTAGTGTGATTGGATTTTTACAGTCCGCATTTTGGACGGCTTCGATATTAAGCGCGCCTTTATGG
GGACGCTTTAATGATAAATCATATGTTAAATCAGTATATATATTTGCCACGATTGCATGTGGTTGTAGTG
CGATACTGCAAGGTTTAGCGACGAATATAGAGTTTTTAATGGCTGCAAGAATACTTCAAGGATTAACATA
TAGTGCATTGATTCAAAGTGTCATGTTTGTTGTCGTGAATGCGTGTCATCAACAACTTAAAGGCACATTT
GTTGGAACGACGAACAGTATGTTAGTTGTTGGTCAAATTATTGGCAGTCTTAGTGGCGCTGCCATTACAA
GTTATACTACACCAGCTACTACGTTTATCGTTATGGGCGTAGTATTTGCAGTAAGTAGTTTATTTTTAAT
TTGTTCAACCATCACTAATCAAATCAACGATCACACATTAATGAAATTATGGGAGTTGAAACAAAAAAGT
GCAAAATAAAGAATTAATACAACATGCAGCGTATGCGGCTATCGAACGCATTTTAAATGAATATTTTAGA
GAAGAAAATTTATATCAAGTACCACCTCAAAATCATCAATGGTCTATACAATTATCAGAGCTCGAAACTT
TAACGGGTGAATTTCGCTATTGGTCTGCGATGGGGCATCATATGTATCATCCAGAGGTATGGCTTATCGA
TGGAAAAAGTAAAAAAATAACAACTTATAAAGAAGCAATTGCGCGTATTTTGCAACATATGGCTCAAAGT
GCAGATAATCAAACGGCAGTGCAACAACATATGGCGCAAATTATGTCTGACATCGATAATAGCATTCATC
GCACGGCACGTTATTTGCAAAGTAACACAATAGACTACGTAGAGGATCGTTATATCGTTTCAGAACAATC
TTTATACTTAGGTCATCCATTTCATCCGACTCCTAAGAGTGCAAGTGGGTTTTCAGAAGCAGATTTAGAG
AAATATGCACCCGAATGTCATACATCATTCCAATTGCATTATTTAGCTGTGCATCAAGATGTTCTGCTCA
CGCGCTATGTAGAAGGTAAAGAAGATCAGGTTGAGAAAGTGTTGTATCAATTAGCAGACATAGATATATC
AGAGATACCCAAAGATTTTATTTTATTACCAACACATCCTTATCAAATCAATGTGTTGCGACAGCATCCA
CAGTATATGCAATATAGTGAACAAGGTTTAATAAAAGACCTTGGCGTTTCCGGTGATTCAGTGTACCCGA
CGTCTTCGGTTAGAACTGTATTTTCAAAAGCATTAAACATTTATTTAAAATTACCGATACACGTTAAAAT
CACTAATTTTATACGTACGAATGACCTTGAACAGATTGAACGGACAATTGATGCCGCGCAAGTTATCGCA
TCAGTCAAAGATGAGGTTGAAACACCCCATTTTAAATTGATGTTTGAAGAAGGATATCGTGCATTGTTAC
CGAATCCATTAGGGCAAACAGTTGAACCTGAAATGGATTTATTAACAAATAGTGCCATGATTGTTCGTGA
AGGGATACCGAATTACCATGCTGATAAAGATATTCATGTATTGGCGTCATTATTTGAAACGATGCCTGAT
TCACCGATGTCTAAGTTATCACAAGTGATTGAGCAAAGTGGTTTAGCACCAGAAGCATGGCTTGAATGTT
ATTTGAATCGTACATTATTGCCGATATTAAAGCTGTTTAGTAACACAGGCATTAGTCTAGAAGCACATGT
ACAAAATACATTAATTGAATTAAAAGATGGCATACCCGACGTATGCTTTGTCAGAGATCTTGAAGGCATT
TGTCTATCTAGAACGATTGCTACTGAAAAACAGCTTGTGCCAAATGTTGTGGCAGCATCAAGCCCTGTTG
TATATGCACATGATGAAGCATGGCATCGTCTTAAATATTACGTTGTAGTAAATCACTTAGGACATTTAGT
ATCAACTATTGGTAAAGCGACTAGAAATGAAGTTGTGTTATGGCAACTTGTAGCGCATCGTCTTATGACT
TGGAAAAAAGAATACGCGAATAACGCAGTATTTGTTGACTGTGTAGAAGATTTATATCAAACGCCGACCA
TTGCGGCTAAAGCGAATTTGATGAGTAAATTGAATGATTGTGGTGCAAACCCTATTTATACACATATACC
AAATCCAATTTGTCATAACAAGGAGGTATCGTATTGTGAATCAAACAATTCTTAATCGTGTAAAGACTAG
AGTGATGCACCAACTGGTATCATCACTTATTTATGAGAATATTGTTGTGTATAAAGCGTCATATCAAGAC
GGTGTCGGTCATTTTACAATAGAAGGACATGATTCAGAGTATCGTTTTACTGCTGAAAAGACACATAGCT
TTGATCGTATACGTATCACATCACCAATTGAGCGTGTCGTAGGAGATGAGGCAGATACAACAACAGACTA
TACACAATTATTGAGAGAGGTTGTATTTACATTTCCTAAAAATGATGAAAAGCTAGAACAATTTATTGTC
GAGTTATTACAGACAGAATTAAAAGATACGCAAAGTATGCAGTATCGAGAATCAAACCCACCAGCAACAC
CTGAGACATTTAACGACTATGAATTTTATGCGATGGAAGGGCATCAGTATCATCCAAGTTACAAATCACG
TTTAGGATTTACGTTGAGTGATAATTTGAAATTTGGTCCTGATTTTGTACCAAACGTTAAACTGCAGTGG
TTAGCTATCGACAAAGATAAAGTAGAAACGACGGTATCAAGAAATGTTGTAGTTAACGAAATGTTACGTC
AACAAGTTGGCGATAAGACTTATGAACATTTTGTACAGCAAATTGAAGCATCTGGCAAACATGTAAATGA
TGTTGAGATGATACCTGTACACCCATGGCAGTTTGAACATGTCATCCAAGTTGATTTGGCTGAAGAAAGG
CTTAATGGCACAGTACTATGGTTAGGGGAAAGTGATGAGCTATATCACCCTCAACAATCGATTCGTACGA
TGTCGCCAATAGACACGACAAAATATTATTTAAAGGTACCAATAAGTATAACGAACACTTCAACGAAACG
AGTGTTGGCGCCTCATACAATTGAAAATGCAGCGCAAATTACGGATTGGTTAAAGCAGATACAGCAACAA
GATATGTATTTAAAAGATGAATTAAAGACAGTTTTTCTAGGGGAAGTCTTAGGACAGTCTTATTTAAATA
CACAACTTTCGCCTTATAAACAAACTCAAGTTTATGGTGCGTTAGGTGTTATATGGCGTGAAAATATATA
TCATATGTTAATCGATGAAGAGGATGCGATACCATTTAATGCACTTTATGCAAGTGATAAGGATGGTGTA
CCATTCATTGAAAATTGGATTAAACAATATGGTTCTGAAGCTTGGACAAAGCAATTTTTAGCTGTAGCGA
TTCGTCCAATGATTCATATGCTTTATTATCACGGTATTGCCTTTGAATCGCATGCACAAAATATGATGCT
CATTCATGAAAATGGTTGGCCTACACGTATTGCCTTAAAAGATTTCCATGATGGTGTTCGTTTTAAGCGT
GAGCATTTAAGTGAAGCTGCTTCACACCTGACATTAAAGCCAATGCCAGAAGCACATAAAAAAGTGAATA
GTAATTCATTTATTGAAACAGATGACGAACGTTTAGTACGCGACTTTTTACATGATGCATTTTTCTTTAT
TAATATCGCCGAAATCATCTTATTTATTGAAAAGCAATATGGTATCGATGAGGAGCTGCAATGGCAATGG
GTTAAAGGCATCATCGAGGCGTATCAAGAAGCATTTCCAGAGTTGAATAACTATCAACATTTCGATTTGT
TTGAACCTACGATTCAAGTTGAAAAGTTAACGACACGTCGATTATTAAGTGACTCCGAGTTAAGAATTCA
TCATGTTACAAATCCATTAGGTGTAGGAGGTATCAATGATGCAACAACTATCTCTGAAACATAGATTAAA
CAATGGTGATTCAGTTTATGGCATTTTTAATTCTATACCGGACCCATTGATGATCGAGGTTATCGCAGCA
AGCGGGTATGACTTTGTTGTGATTGATACAGAACACGTGGCGATTAATGATGAGACACTAGCGCATTTAA
TTCGTGCAGCTGAAGCAGCGCATATTATACCAATTGTACGTGTCACTGCAGTGATAGATAGAGATATCAT
TAAAGTGTTGGATATGGGTGCGAGAGGTATTATTGTGCCACACGTTAAAGATCGTGAGACAGTTGAGCAT
ATTGTGAAATTAAGTCGTTATTACCCGCAAGGATTAAGAAGTTTGAATGGTGGTCGCATGGCAAGATTTG
GACGTACACCATTACTTGATGCAATGGAGATGGCTAATGAGCATATTATGGTGATTGCCATGATAGAAGA
TGTTGAAGGGGTTATGGCCATTGACGATATAGCACAAGTCGAAGGTTTAGACATGATAGTCGAAGGTGCC
GCAGATTTATCGCAGTCACTTGGCATACCATGGCAAACGCGTGATGATCAAGTAACATCACATGTTCAAC
ATATTTTTGAAGTTGTGAATGCACATGGTAAACATTTTTGTGCATTACCACGTGAAGATGAAGATATTGC
AAAATGGCAGGCACAAGGTGTACAAACATTTATTTTAGGTGATGATCGCGGAAAAATATATCGCCATTTA
AGTGCATCTCTAGCGACGTCTAAACAGAAAGGGGATGAAGGCTAATGCGTATAGTTCAACCTGTTATTGA
ACAATTAAAAGCACAATCTCATCCAGTTTGTCATTATATCTATGATTTAGTCGGACTGGAACATCATTTG
CAACATATTACATCGTCATTGCCGAGTAATTGTCAAATGTACTATGCAATGAAAGCAAATAGTGAACGAA
AAATCCTAGATACAATTAGTCAGTATGTTGAAGGATTCGAAGTTGCATCTCAAGGTGAAATAGCAAAAGG
TCTTGCTTTTAAACCAGCAAATCATATTATTTTTGGTGGCCCTGGTAAGACAGACGAGGAACTAAGATAT
GCAGTAAGTGAAGGTGTTCAGCGTATTCATGTTGAAAGTATGCATGAATTACAACGGCTAAATGCCATCT
TAGAAGATGAAGATAAGACACAACACATTTTATTGCGTGTTAATTTAGCAGGACCATTTCCCAATGCAAC
GTTGCATATGGCAGGACGCCCAACACAATTTGGTATTTCTGAAGACGAAGTTGATGATGTCATTGAAGCT
GCGCTCGCAATGCCAAAGATTCATCTAGATGGATTTCATTTTCATTCTATTTCTAACAATTTAGACTCGA
ATTTACATGTCGATGTAGTGAAACTTTATTTTAAAAAAGCAAAGGCATGGTCTGAAAAACATCGATTTCC
ACTCAAACATATCAATCTTGGTGGTGGCATAGGCGTTAACTATGCAGATTTAACTAACCAATTTGAATGG
GATAATTTTGTAGAACGTTTTAAAACACTTATCGTTGAGCAAGAAATGGAAGATGTGACATTGAACTTTG
AATGTGGGCGCTTTATTGTGGCACATATTGGTTACTATGTGACAGAAGTGCTAGACATTAAGAAAGTACA
TGGTGCTTGGTATGCCATATTAAGAGGAGGTACGCAACAATTTAGACTGCCGGTATCTTGGCAACATAAC
CATCCTTTTGACATTTATCGCTATAAGGACAATCCATATTCATTTGAAAAAGTTTCAATTTCGAGACAGG
ACACAACGTTAGTCGGTCAATTATGTACACCGAAAGATGTCTTTGCTAGAGAAGTACAGATAGACGCAAT
CAGTACAGGCGACGTTATTGTTTTCAAATATGCAGGTGCATACGGATGGTCTATTTCACATCACGATTTC
TTAAGCCATCCACATCCTGAATTTATTTATTTAACACAAACAAAGGAGGATGAATAACTATTGAATCATA
TTCATGAACATTTAAAATTGGTACCAGTAGATAAGATTGATCTTCACGAAACATTCGAACCTTTAAGATT
GGAAAAAACGAAAAGTAGTATTGAAGCAGATGATTTTATACGTCATCCTATTTTAGTGACAGCGATGCAA
CATGGTAGATATATGGTTATAGATGGTGTGCATCGGTATACAAGTTTGAAAGCGTTAGGATGTAAGAAAG
TTCCAGTGCAAGAAATCCATGAAACACAATATTCAATTAGTACATGGCAACATAAAGTTCCATTTGGTGT
GTGGTGGGAAACGTTACAACAAGAACATCGCTTGCCATGGACTACTGAGACAAGACAAGAAGCGCCATTT
ATTACAATGTGTCATGGTGATACAGAACAATATTTGTATACAAAAGATTTAGGCGAAGCACATTTTCAAG
TATGGGAAAAGGTTGTCGCAAGTTATAGTGGTTGTTGTTCTGTAGAGAGAATTGCACAAGGTACATATCC
TTGTCTTTCTCAACAAGATGTACTCATGAAGTATCAGCCATTGAGTTATAAGGAAATTGAAGCGGTTGTT
CATAAAGGGGAAACTGTGCCAGCAGGTGTGACACGCTTTAATATTTCAGGACGATGTCTTAATCTTCAAG
TACCACTGGCATTACTTAAACAAGATGATGATGTTGAACAACTGCGCAATTGGAAGCAGTTTTTAGCAGA
TAAGTTTGCCAATATGAGATGCTATACTGAAAAAGTATACTTGGTGGAGCAATAGTTTTACTGTGATGTT
GAGGGAAATATGATGATTTAGCGTATTGATAGCGAAAATATAATAAAACAATATAGTGTGGAGAACTTTT
GATATTTTATAAATATTGAAGTTCTCCATTTTTGTATTTTGCATATAAAAATTAAATAAAATAAGGTATA
TTAAGGTAAAGTATAAATTTTAAATAAATGGGGAATGAGTATGAGCTCAATTATAGGAAAAATAGCAATT
TGGATAGGCATCGTAGCTCAAATATATTTTAGTGTCGTTTTTGTTAGGATGATATCTATTAATATTGCTG
GAGGATCTGATTACGAAACAATTTTTTTATTAGGATTAATATTGGCTCTTTTCACTGTTTTACCAACCAT
CTTTACTGCGATTTATATGGAAAGTTACTCTGTAATCGGAGGTGCACTTTTTATTGTTTATGCTATTATT
GCACTGTGTTTATATAATTTCCTTTCGTCAATTTTATGGCTGATTGGTGGTATTTTGCTGATTTGGAATA
AATACTCAAAAGATGAATCGACAGACGAAAATGAAAAAGTTGATATTGAAAGTACAGAGAATCAATTTGA
ATCTAAAGATAAAATCACTAAAGAATAAAGAGAATATTTAAGGTAAAGTATAAATTTTAAATAAATGGGG
AATAGACATGGAAAAAAATGTAGAAAAATCATTCATAAAGATAGGTTTATATTTTCAAATAGCTTATATA
GTACTCATGGCTATAACTTTATGTGGGTTTGTAATTTGCTATGGACTAATTTTCGGCCTTTTCTATTTAT
TATCAGGTAGCAGAGCTGATTATTTAATAGTAACAATAGTTATATCGGCAATAATTTCTATATTTGTAAT
TATACTTTCAATCGTACCTGTCATCGTATTGGCATCTGACTTATTTAAAGAAAGGATTTCAAAAGGTGTC
ATATTAATTGTATTGGCTATTATCGCTTTAGTATTATGCAACTTTGTATCTGCAATACTCTGGTTTGTTT
CAGCCATATCTATTTTAGGTAGAAAAAAATTAGTAGCTGCAGCAGATACTACCACTATTCAAAAAAGTAA
AGGGAACGCAAATCAAGCATCACATAAAGACACGTGTAAAAAGGAACTTGATAGTCAAGACATGATGGAA
CATCCTGAGGTTAAAAATCCCACGACTAAAAACCTTGAAGGATTTAACGAAGAAATACATAAAGATGAAG
CTACAACTAAAGTTGTCAGTGATAACACGGAACCGCCTATTGAATCAAAAGACCATGTCTCGAAAAAAGA
TTGATGACAAACTAATCGAGAGACTTAAAAAAATAATATTCAACATAAGAACTTTTAAAACGACATTTAA
ACGCATTGCCAATCACTAATGGTAGTGCGTTTAACTATACCTTAAATATCTGAATATTTTGTTAAATGGA
GCTACCTTTGTTGTACTATTCAAATGAAGAGGAGTAAAATGTAATTAAAGGAAAGAAATTTGAGGAGTGA
TCTTTATGACAAACAACAAAGTAGCATTAGTAACTGGCGGAGCACAAGGGATTGGTTTTAAAATTGCAGA
ACGTTTAGTGGAAGATGGTTTCAAAGTAGCAGTTGTTGATTTCAATGAAGAAGGGGCAAAAGCAGCTGCA
CTTAAATTATCAAGTGATGGTACAAAAGCTATTGCTATCAAAGCAGATGTATCAAACCGTGATGATGTAT
TTAACGCAGTAAGACAAACTGCCGCGCAATTTGGCGATTTCCATGTCATGGTTAACAATGCCGGCCTTGG
ACCAACAACACCAATCGATACAATTACTGAAGAACAGTTTAAAACAGTATATGGCGTGAACGTTGCAGGT
GTGCTATGGGGTATTCAAGCCGCACATGAACAATTTAAAAAATTCAATCATGGCGGTAAAATTATCAATG
CAACATCTCAAGCAGGCGTTGAGGGTAACCCAGGCTTGTCTTTATATTGCAGTACAAAATTCGCAGTGCG
AGGTTTAACACAAGTAGCCGCACAAGATTTAGCGTCTGAAGGTATTACTGTGAATGCATTCGCACCTGGT
ATCGTTCAAACACCAATGATGGAAAGTATCGCAGTGGCAACAGCCGAAGAAGCAGGTAAACCTGAAGCAT
GGGGTTGGGAACAATTTACAAGTCAGATTGCTTTGGGCAGAGTTTCTCAACCAGAAGATGTTTCAAATGT
AGTGAGCTTCTTAGCTGGTAAAGACTCTGATTACATTACTGGACAAACAATTATTGTAGATGGTGGTATG
AGATTCCGTTAATAATCATCCACTAATGATAAATAAATCCTTATTGTTAAGTTTAATCACTTAGCAGTAA
GGATTTTTTAGTGCACTTAGAAGGGAGTGTATTGGTAGAAAATTAATAAGCGAAGTTCTTAAGTGAGTTA
TGATGTCACAGTCTAATGCATCAGTTGAAAGCATTATTAGTATTAACACACCCAAGATATTATAAAACAT
CACAAAAACACCACTATCTAATTTATCTCAATAAAAATTCACAAAGTTATCTCATTTTATTTTTATAAAT
AAAAAATATCGATAAAAAGCTTACAATACTTTATGTTTTTATGATATATTTTTAATGTATAAATGAGGTG
GAAGATTTGGAAAGAGTTTTGATAACTGGTGGGGCTGGTTTTATTGGGTCGCATTTAGTAGATGATTTAC
AACAAGATTATGATGTTTATGTTCTAGATAACTATAGAACAGGTAAACGAGAAAATATTAAAAGTTTGGC
TGACGATCATGTGTTTGAATTAGATATTCGTGAATATGATGCAGTTGAACAAATCATGAAGACATATCAA
TTTGATTATGTTATTCATTTAGCAGCATTAGTTAGTGTTGCTGAGTCGGTTGAGAAACCTATCTTATCTC
AAGAAATAAACGTCGTAGCAACATTAAGATTGTTAGAAATCATTAAAAAATATAATAATCATATAAAACG
TTTTATCTTTGCTTCGTCAGCAGCTGTTTATGGTGATCTTCCTGATTTGCCTAAAAGTGATCAATCATTA
ATCTTACCATTATCACCATATGCAATAGATAAATATTACGGCGAACGGACGACATTAAATTATTGTTCGT
TATATAACATACCAACAGCGGTTGTTAAATTTTTTAATGTATTTGGGCCAAGACAGGATCCTAAGTCACA
ATATTCAGGTGTGATTTCAAAGATGTTCGATTCATTTGAGCATAACAAGCCATTTACATTTTTTGGTGAC
GGACTGCAAACTAGAGATTTTGTATATGTATATGATGTTGTTCAATCTGTACGCTTAATTATGGAACACA
AAGATGCAATTGGACACGGTTATAACATTGGTACAGGCACTTTTACTAATTTATTAGAGGTTTATCGTAT
TATTGGTGAATTATATGGAAAATCAGTCGAGCATGAATTTAAAGAAGCACGAAAAGGAGATATTAAGCAT
TCTTATGCAGATATTTCTAACTTAAAGGCATTAGGATTTGTTCCTAAATATACAGTAGAAACAGGTTTAA
AGGATTACTTTAATTTTGAGGTAGATAATATTGAAGAAGTTACAGCTAAAGAAGTGGAAATGTCGTGAAA
ATGACATTGAAGCTGTCCATAATAATAAGGGTTATGCCTATCAAAGAAAATTAGACAAACTAGAAGAAGT
GAGAAAAAGCTATTACCCAATTAAACGTGCGATTGACTTAATTTTAAGCATTGTTTTATTATTTTTAACT
TTACCGATTATGGTTATATTCGCCATTGCTATCGTCATAGATTCGCCAGGAAACCCTATTTATAGTCAGG
TTAGAGTTGGGAAGATGGGTAAATTAATTAAAATATACAAATTACGTTCGATGTGCAAAAACGCAGAGAA
AAACGGTGCGCAATGGGCTGATAAAGATGATGATCGTATAACAAATGTCGGGAAGTTTATTCGTAAAACA
CGCATTGATGAATTACCACAACTAATTAATGTTGTTAAAGGGGAAATGAGTTTTATTGGACCACGCCCGG
AACGTCCGGAATTTGTAGAATTATTTAGTTCAGAAGTGATAGGTTTCGAGCAAAGATGTCTTGTTACACC
AGGGTTAACAGGACTTGCGCAAATTCAAGGTGGATATGACTTAACACCGCAACAAAAACTGAAATATGAC
ATGAAATATATACATAAAGGTAGTTTAATGATGGAACTATATATATCAATTAGAACATTGATGGTTGTTA
TTACAGGGGAAGGCTCAAGGTAGTCTTAATTTACTTAATAAGTTCAAATAAAAGTTATATTTTAAAGATT
GTGACCAATTGTTACAGTATAACGAGGAATCCCTTGAGACAGTATCAAATGGCATTAAGAAATATGTGCC
ATCATTGATTTGCATGGCTATAAATACTATTCATCTGATGAGATAGCCATGTTAAGAAATTGAAAGTATA
GCATTAAAGGGGTTTGTAACAGTTGAAAATTATATATTGTATTACTAAAGCAGACAATGGTGGTGCACAA
ACACATCTCATTCAACTCGCCAACCATTTTTGCGTACACAATGATGTTTATGTCATTGTAGGCAATCATG
GACCAATGATTGAACAACTAGATGCAAGAGTTAATGTAATTATTATCGAACATTTAGTAGGTCCAATTGA
CTTTAAACAAGATATTTTAGCTGTCAAAGTGTTAGCACAGTTATTCTCGAAAATTAAACCTGATGTTATC
CATTTACATTCTTCCAAAGCTGGAACGGTCGGACGAATTGCGAAGTTCATTTCGAAATCGAAAGACACAC
GTATAGTTTTTACTGCACATGGATGGGCTTTTACAGAGGGTGTTAAACCAGCTAAAAAATTTCTATATTT
AGTTATCGAAAAATTAATGTCACTTATTACAGATAGCATTATTTGTGTTTCAGATTTCGATAAACAGTTA
GCGTTAAAATATCGATTTAATCGATTGAAATTAACCACAATACATAATGGTATTGCAGATGTTCCCGCTG
TTAAGCAAACGCTAAAAAGCCAATCACATAACAATATTGGCGAAGTAGTTGGAATGTTGCCTAATAAACA
AGATTTACAGATTAATGCCCCGACAAAGCATCAATTTGTTATGATTGCAAGATTTGCTTATCCAAAATTG
CCACAAAATCTAATCGCGGCAATAGAGATATTGAAATTACATAACAGTAATCATGCGCATTTTACATTTA
TAGGCGATGGACCTACATTAAATGATTGTCAGCAACAAGTTGTACAAGCTGGGTTAGAAAATGATGTCAC
ATTTTTGGGCAATGTCATTAATGCGAGTCATTTATTATCACAATACGATACGTTTATTTTAATAAGTAAG
CATGAAGGTTTGCCAATTAGCATTATAGAAGCTATGGCTACAGGTTTGCCTGTTATAGCCAGTCATGTTG
GCGGTATTTCAGAATTAGTAGCTGATAATGGTATATGTATGATGAACAACCAACCCGAAACTATTGCTAA
AGTCCTGGAAAAATATTTAATAGACAGTGATTACATCAAAATGAGTAATCAATCTAGAAAACGTTATTTA
GAATGTTTTACTGAGGAGAAAATGATTAAAGAAGTGGAAGACGTTTATAATGGAAAATCAACACAATAGT
AAATTACTAACATTGTTACTTATCGGTTTAGCGGTTTTTATTCAGCAATCTTCGGTTATTGCCGGTGTGA
ATGTTTCTATAGCTGACTTTATCACATTACTAATATTAGTTTATTTACTGTTTTTCGCTAACCATTTATT
AAAGGCAAATCATTTTTTACAGTTTTTCATTATTTTGTATACATATCGTATGATTATTACGCTTTGTTTG
CTATTTTTTGATGATTTGATATTTATTACGGTTAAGGAAGTTCTTGCATCTACAGTTAAATATGCATTTG
TAGTCATTTATTTCTATTTAGGGATGATCATCTTTAAGTTAGGTAATAGCAAAAAAGTGATCGTTACCTC
TTATATTATAAGCAGTGTGACTATAGGTCTATTTTGTATTATAGCTGGTTTGAACAAGTCCCCTTTACTA
ATGAAATTGTTATATTTTGATGAAATACGTTCAAAAGGATTAATGAATGACCCTAACTATTTCGCGATGA
CACAGATTATTACATTGGTACTTGCTTACAAGTATATTCATAATTACATATTCAAGGTCCTTGCATGTGG
TATTTTGCTATGGTCTTTAACTACAACGGGGTCTAAGACTGCGTTTATCATATTAATCGTCTTAGCCATT
TATTTCTTTATTAAAAAGTTATTTAGTAGAAATGCGGTAAGTGTTGTGAGTATGTCAGTGATTATGCTGA
TATTACTTTGTTTTACCTTTTATAATATCAACTACTATTTATTCCAATTAAGCGACCTTGATGCCTTACC
GTCATTAGATCGAATGGCGTCTATTTTTGAAGAGGGCTTTGCATCATTAAATGATAGTGGGTCTGAGCGA
AGTGTTGTATGGATAAATGCCATTTCAGTAATTAAATATACACTAGGTTTTGGTGTCGGATTAGTGGATT
ATGTACATATTGGCTCGCAAATTAATGGTATTTTACTTGTTGCCCATAATACATATTTGCAGATCTTTGC
GGAATGGGGCATTTTATTCGGTGCATTATTTATCATATTTATGCTTTATTTACTGTTTGAATTATTTAGA
TTTAACATTTCTGGGAAAAATGTAACAGCAATTGTTGTAATGTTGACGATGCTGATTTACTTTTTAACAG
TATCATTTAATAACTCAAGATATGTCGCTTTTATTTTAGGAATTATCGTCTTTATTGTTCAATATGAAAA
GATGGAAAGGGATCGTAATGAAGAGTGATTCACTAAAAGAAAATATTATTTATCAAGGGCTATACCAATT
GATTAGAACGATGACACCACTGATTACAATACCCATTATTTCACGTGCATTTGGTCCCAGTGGTGTGGGT
ATTGTTTCATTTTCTTTCAATATCGTGCAATACTTTTTGATGATTGCAAGTGTTGGCGTTCAGTTATATT
TTAATAGAGTTATCGCGAAGTCCGTTAACGACAAACGGCAATTGTCACAGCAGTTTTGGGATATCTTTGT
CAGTAAATTATTTTTAGCGTTAACAGTTTTTGCGATGTATATGGTCGTAATTACTATATTTATTGATGAT
TACTATCTTATTTTCCTACTACAAGGAATCTATATTATAGGTGCAGCACTCGATATTTCATGGTTTTATG
CTGGAACTGAAAAGTTTAAAATTCCTAGCCTCAGTAATATTGTTGCGTCTGGTATTGTATTAAGTGTAGT
TGTTATTTTTGTCAAAGATCAATCAGATTTATCATTGTATGTATTTACTATTGCTATTGTGACGGTATTA
AACCAATTACCTTTGTTTATCTATTTAAAACGATACATTAGCTTTGTTTCGGTTAATTGGATACACGTCT
GGCAATTGTTTCGTTCGTCATTAGCATACTTATTACCAAATGGACAGCTCAACTTATATACTAGTATTTC
TTGCGTTGTTCTTGGTTTAGTAGGTACATACCAACAAGTTGGTATCTTTTCTAACGCATTTAATATTTTA
ACGGTCGCAATCATAATGATTAATACATTTGATCTTGTAATGATTCCGCGTATTACCAAAATGTCTATCC
AGCAATCACATAGTTTAACTAAAACGTTAGCTAATAATATGAATATTCAATTGATATTAACAATACCTAT
GGTCTTTGGTTTAATTGCAATTATGCCATCATTTTATTTATGGTTCTTTGGTGAGGAATTCGCATCAACT
GTCCCATTGATGACCATTTTAGCGATACTTGTATTAATCATTCCTTTAAATATGTTGATAAGCAGGCAAT
ATTTATTAATAGTGAATAAAATAAGATTATATAATGCGTCAATTACTATTGGTGCAGTGATAAACCTAGT
ATTATGTATTATTTTGATATATTTTTATGGAATTTACGGTGCTGCTATTGCGCGTTTAATTACAGAGTTT
TTCTTGCTCATTTGGCGATTTATTGATATTACTAAAATCAATGTGAAGTTGAATATTGTAAGTACGATTC
AATGTGTCATTGCTGCTGTTATGATGTTTATTGTGCTTGGTGTGGTCAATCATTATTTGCCCCCTACAAT
GTACGCTACGCTGCTATTAATTGCGATTGGTATAGTAGTTTATCTTTTATTAATGATGACTATGAAAAAT
CAATACGTATGGCAAATATTGAGGCATCTTCGACATAAAACAATTTAAGTACCGGTAATGCTATACTTTA
GAAAATTAAGATTAAGAAGAAAAGGCAATTTCTTATTGAAAAATGGAAGTTGTCTTTTTTAATTCTCTTT
AAAAGCGGGAAACAAAAGCAGTTAAATGCCTTTTTGCATTCAATATTAAATATTATATCAATTTCGAATA
TTTAAATTTTATATAATTGGATATAACAAATAAATAATAATTATTGCAAAACACACCCAAAATTAATTAT
TATAAAAGTATATTCATAAAAGGAGGAATATACTTATGGCATTTAAATTACCAAATTTACCATATGCATA
TGATGCATTGGAACCATATATAGATCAAAGAACAATGGAGTTTCATCACGACAAACATCACAATACGTAC
GTGACGAAATTAAACGCAACAGTTGAAGGAACAGAGTTAGAGCATCAATCACTAGCGGATATGATTGCTA
ACTTAGACAAGGTACCGGAAGCGATGAGGATGTCAGTCCGTAATAATGGCGGTGGTCATTTTAACCATTC
ATTATTCTGGGAAATACTATCACCTAATTCTGAAGAAAAAGGTGGCGTAATAGATGACATCAAAGCGCAG
TGGGGCACTTTAGATGAATTTAAAAATGAATTTGCAAATAAAGCAACAACATTATTTGGATCAGGTTGGA
CTTGGTTAGTTGTTAATGATGGCAAATTAGAAATTGTGACAACGCCAAACCAAGATAATCCATTAACAGA
AGGCAAAACACCAATCTTACTATTTGATGTTTGGGAGCATGCCTACTATCTGAAATATCAAAATAAACGT
CCAGACTATATGACTGCATTTTGGAACATTGTTAACTGGAAAAAAGTTGATGAATTATACCAAGCAGCAA
AATAATATAACTTAATATAATTGAGGTGGAGCATCTACAAGGTGTTCCACTTTTTTGTACTTAATATCTT
TACTTATTTGTTTTTGTGTAATGGGATAGCACGTAAAAGTGGAAAAATAATAAGATAAATTTCAACTCGA
AATACCTTATTATTGTTGACTATAACGATGACCTAAATATTATATACATTAGACAACACTATTAATTAAT
CAACATATTGACATTAAATAAATTGACAAAATAAGTAATTATTGTGAATCTAAAGTGAAATTTTTATAAA
AAAATGTAATGATTCAAAAATTTTGTTGCATTTCTTTTGTAATCGTATGATAATGTAAATGTAATCAAAT
TGTAATATAAGGGGACAAGACAATGAAAAAATTAGCAACAGTAGGTTCTTTAATTGTAACAAGCACTTTA
GTATTCTCAAGTATGCCTTTTCAAAATGCGCATGCCGACACAACTTCAATGAATGTGTCGAATAAACAAA
GCCAAAATGTACAAAATCATCGTCCTTATGGCGGAGTAGTACCACAAGGAATGACGCAAGCACAATATAC
TGAATTAGAGAAAGCTTTACCCCAATTAAGCGCTGGCAGTAATATGCAAGACTATAATATGAAATTGTAT
GATGCGACGCAAAATATTGCTGATAAATACAATGTGATAATTACAACTAATGTAGGGGTATTTAAACCAC
ATGCTGTTAGAGATATGAATGGCCATGCGTTACCTTTAACAAAAGATGGCAATTTTTATCAAACGAATGT
AGATGCAAATGGTGTTAATCATGGTGGTAGTGAAATGGTGCAAAATAAAACAGGTCATATGAGTCAACAA
GGCCATATGAATCAGAACACACATGAACCAACAGCCACACATGCAACAAGGTCATATGCAATCATCAAAC
CATCAAATGATGAGTCCAAAAGCAAATATGCATTCATCAAATCATCAAATGAACCAAAGTAACAAAAAAG
TTTTACCAGCTGCTGGTGAAAGTATGACATCAAGTATTCTTACTGCAAGTATTGCCGCACTACTATTAGT
ATCTGGGTTATTCTTAGCATTTAGACGACGTTCAACAAATAAATAAACATAATACGATTAATAATAGAAA
AATCGTGTGATTATCTGAGCGAGCCTAGGACATAAATCAATGTCCTAGGCTCGCTAATGTTATATTGGCA
GTAGTTGACTGAATGAAATTGCGCTTGTAACAAGCTTTTCCATTTCTTACCAACTCCCTAAATAGTCATC
AAAAAATTTCTTATATTTTAATAATTTTTAATAATCCGATTGTCTTATACGTGTCAGTGTTAATTCAGAT
ATTTCCTGTGGAATATACCACTTATTAATCATAATTGGATAAGGTGTTTGTGCGTACAGTGTTTCAATAA
TCAGCCAACAATGTGTATCACCATCAAACACGTGACTATGATTTTTGAAGTGGGGCGCTTTGGTAATAGA
CATTTTTAAATCTGATTGATATGCATTGCTATAAATCGTTTGCTCAACGAATGTCTTCATGTCGTCTTCG
TTTTGTGTATTCACTTTAAATGTGTCAATGACATTTAACGGTATAAAGGTAAAGCAAAATGCATCAGCTT
GCTTAGAATGATTGTCCTTTTTTTGATAATAGCGTTCCATTGCAATGACGGCAGAAGGATGGTTTGCAAA
CAAATGATTTGTATATTCACTTTCTAAATCAACACGATAATTAATTGATGACATAGATACGCGAGCTAGC
AATATTTGATCAAGTGGATGCTTAAATTGATCCATACTTGAAGCGTGTTGGGCATTTGTTTGTGGAATAA
CAAAGTGTCCCTTCCCTCTTGTACTCTCTACGATGCCATCTTCGGCTAACAATTTTATAGCTTGGCGCAA
AGTCATACGACTGACATCAAAGCGCGCACAAAGTTCCTTTTCAGTAGGTAATGCATGGCCACTCGGATAT
TTTCCTATTTGAATTTCTTTATATAACGTATTATAAATCGTTAAAAATTTTGGTTGTGTTTGCGTCACGT
AGACAACCTCCATAAAGTTACTTAATCACTCTCATCATACAATAATTTTTACTCAAATTGGAAAAATTAT
AAAAATTAAATATAGATAGGCTTTGAAAATTAGTTTTATACAAGGTTAGTAGCTGTAACTGTAAAATGTT
CTTAATATTGTCAAAATGTAATGCTTGAAAGCGCTTTTAAAAAATATTATTATATACATGGTTAGACAAA
TAGACAAATCACTATACAAATATTGGGAGGAATATTTTATGAAATCAACACCACACATTAAACCAATGAA
TGACGTCGAAATTGCAGAAACGGTTCTATTGCCAGGAGATCCGTTAAGAGCTAAGTTCATTGCAGAAACT
TATTTGGATGATGTGGAACAGTTCAATACAGTGCGAAACATGTTTGGTTTTACCGGAACATATAAAGGTA
AAAAAGTTTCTGTCATGGGTTCAGGTATGGGTATGCCATCTATTGGCATTTACTCTTATGAATTAATTCA
TACATTTGGTTGTAAAAAATTAATTCGCGTTGGCTCTTGTGGCGCGATGCAAGAAAACATTGATTTATAT
GATGTGATTATTGCACAAGGTGCCTCTACTGATTCAAATTACGTTCAACAATATCAATTACCAGGTCATT
TTGCGCCAATTGCTTCTTATCAATTATTAGAAAAAGCAGTTGAAACAGCACGTGACAAAGGTGTACGTCA
TCATGTAGGTAATGTGTTATCAAGTGATATTTTCTATAACGCGGATACAACAGCGAGTGAACGTTGGATG
CGTATGGGTATTTTAGGTGTAGAAATGGAATCAGCTGCATTATACATGAATGCAATTTACGCTGGTGTCG
AAGCATTAGGTGTGTTCACAGTGAGCGATCATTTAATTCATGAAACGTCAACAACACCTGAGGAAAGGGA
ACGTGCATTTACAGATATGATTGAAATTGCACTGTCATTGGTGTAGATGATTATGAATGTTGAATATTCT
AAAATAAAGAAAGCAGTACCTATTTTATTATTCTTATTTGTATTCAGTTTGGTTATAGACAACTCATTTA
AATTGATTTCTGTAGCCATTGCTGATGACTTAAACATATCTGTAACGACAGTAAGTTGGCAAGCGACATT
AGCCGGTTTAGTAATTGGTATTGGCGCTGTAGTATACGCTTCATTATCTGATGCCATTAGTATACGCACA
CTATTTATTTATGGCGTGATATTAATCATTATCGGATCAATTATTGGTTACATTTTCCAACATCAATTCC
CATTACTTTTAGTTGGACGTATTATTCAAACTGCCGGTTTAGCTGCTGCAGAGACATTATATGTGATATA
TGTTGCAAAGTATCTTTCTAAAGAGGACCAGAAGACTTACCTTGGCTTAAGTACGAGCAGTTATTCCTTG
TCATTAGTTATCGGTACATTATCAGGTGGATTTATTTCTACGTATTTACACTGGACAAATATGTTTTTAA
TTGCATTAATCGTAGTATTTACGTTGCCATTCCTATTTAAATTATTACCAAAAGAAAATAATACGAATAA
AGCTCATTTAGATTTTGTTGGCTTAATTCTAGTGGCAACTATTGCTACAACAGTCATGCTGTTTATTACG
AACTTTAATTGGTTATATATGATTGGTGCCTTAATTGCGATTATCGTTTTTGCGCTATATATTAAAAATG
CGCAACGTCCATTAGTAAATAAATCATTTTTCCAAAATAAACGTTATGCTTCATTTTTATTTATAGTATT
TGTAATGTATGCTATCCAATTGGGTTATATTTTTACGTTCCCATTCATAATGGAGCAAATTTATCATCTG
CAACTAGACACAACATCACTGTTATTAGTACCGGGTTATATAGTAGCAGTCATTGTTGGTGCACTAAGTG
GTAAAATCGGCGAATATCTGAATTCAAAACAAGCGATTATCACAGCAATTATTTTAATAGCACTGAGCTT
GATTTTACCTGCATTTGCAGTAGGTAATCACATTTCAATCTTCGTCATTTCTATGATATTCTTTGCAGGT
AGCTTTGCTTTAATGTATGCACCTTTACTTAACGAAGCCATTAAAACAATAGATCTTAATATGACAGGTG
TGGCTATTGGTTTTTATAATTTAATTATTAATGTGGCGGTATCTGTAGGTATTGCGATTGCTGCGGCTCT
AATCGATTTTAAAGCATTAAATTTCCCAGGCAATGATGCATTAAGTTCACATTTCGGTATTATTTTAATT
ATTTTAGGTTTAATGAGTATTGTCGGATTAGTTTTATTCGTCAGCTTAAATCGTTGGACACAATCTGAAA
AATAAATAGATATAAATTCGCGAGATATATTCGTATTTATAGTAAAATTAAATAAAGAGATTATATAACA
CGAGGAGTAGTAAGTATGAAATTTGAGAAATATATAGATCACACTTTATTGAAGCCTGAGTCAACACGTA
CGCAAATCGATCAAATCATCGATGAAGCGAAAGCATACAATTTTAAATCTGTATGTGTGAATCCAACACA
TGTTAAATATGCAGCAGAGCGACTAGCTGATTCAGAGGTGCTCGTTTGTACGGTAATAGGATTCCCATTA
GGTGCGTCGACAACTGCAACGAAAGCATTTGAAACAGAAGATGCAATTCAAAATGGTGCAGATGAAATTG
ACATGGTCATCAACATCGGCGCATTAAAAGATGGACGTTTTGATGATGTACAACAAGACATTGAAGCAG
>Contig_6_length_11015
TGGTGCGGACTTCGTTAAAACTTCAACAGGTTTTGCAGGTGGCGGTGCGACTGCAGAAGACGTTAAATTA
ATGAAAGATACAGTAGGTGCTGATGTAGAAGTAAAAGCATCAGGTGGCGTACGTAATTTAGAAGATTTCA
ATAAAATGGTTGAAGCAGGTGCGACACGTATTGGTGCGAGCGCAGGTGTTCAAATTATGCAAGGTTTAGA
AGCAGATTCAGATTACTAATATATATAAATTTTGGGAGTGATAGCTATGACAAGACCATTTAATCGTGTA
CATTTAATCGTAATGGATTCAGTAGGTATTGGTGAAGCGCCAGACGCAGCTGATTTTAAAGATGAAGGTT
CACATACTTTAAGACATACCTTAGAAGGTTTCGATCAAACTTTACCAAACCTTGAAAAGTTAGGTCTAGG
GAACATCGATAAATTACCAGTAGTAAATGCAGTTGAACAACCAGAAGCATACTATACTAAATTGAGTGAA
GCTTCAGTTGGTAAAGATACAATGACTGGTCACTGGGAAATTATGGGATTAAATATTATGCAACCTTTTA
AAGTATACCCTAATGGATTCCCTGAAGAGTTAATTCAACAAATTGAAGAAATGACAGGTCGTAAAGTTGT
TGCTAACAAACCGGCATCGGGTACGCAAATTATCGATGAGTGGGGCGAGCACCAAATGAAAACTGGTGAC
TTAATTGTTTATACAAGTGCAGACCCAGTATTGCAAATTGCTGCACATGAAGACATTATCCCATTAGAAG
AGTTATATGATATTTGTGAAAAGGTTCGTGAGTTGACAAAAGACCCTAAATATTTAATTGGTCGTATTAT
CGCACGTCCATATGTTGGTGAACCAGGAAACTTTACACGTACATCTAATCGACATGACTATGCGTTAAAA
CCTTTTGGTAAAACTGTCTTAGATCATTTGAAAGACGGTGGTTATGATGTTATTGCCATCGGTAAAATTA
ATGACATTTATGATGGTGAAGGTGTAACAGAAGCGGTTCGTACGAAGAGTAACATGGACGGTATGGATCA
ATTGATGAAAATTGTTAAGAAAGATTTCACAGGTATTAGCTTCTTAAACTTAGTAGACTTTGATGCATTA
TACGGTCATCGTCGTGATAAACCAGGTTATGCACAAGCAATTAAAGATTTCGATGATCGCTTGCCAGAAC
TGTTTAGCAACTTAAAAGAAGACGATTTAGTAATTATTACAGCAGACCATGGTAATGACCCGACAGCGCC
AGGTACGGACCATACGAGAGAATATATCCCAGTAATTATGTACAGTCCGAAATTTAAAGGTGGTCATGCA
CTAGAAAGTGATACTACATTCAGTTCTATCGGTGCAACTATAGCAGATAATTTCAACGTAACATTACCAG
AGTTCGGTAAAAGTTATTTAAAGGAATTGAAATAGAATAAATTTAGATATTATAAAAACAGCAGTGAAGT
TAACTATAACAATAGTTTTCTTCACTGCTGTTTTTATTATAATAGAGAAACGTAAGACGGTAGGACTTCT
TATTTAGGAGTATCCTGATTTAATGTTAAACAATACGTTTTCGGATTGAACCGGAAATTAAATCGACAAT
TGCGACCATTAGTACTAAACCGATTAATATAATACCTACACGGTCCCAAGAACGTGTTTGAATGGCAAAT
ATGAGTGGTGTCCCGATACCACCAGCCCCAATTAGCCCCAGTATAGAAGCTGAACGTAAGTTTAGTTCAA
AGCGATAAAGTATGAGTGATAGAAAGGCAGGCATAATTTGTGGTATGACTGCAAATACGAGTGTTTTAAT
CTTATTCGCACCACTGGCCTTTAATGATTCTACAGCACTGAAATCTAGACCTTCAATATCTTCAGCTAAA
AGTTTCCCAAGCATACCTACGGAATGGATACCTAAAGCTAATACACCTGAAAATGAACCTGGGCCAACAG
CTTTGATAAATATAAGTGCCATTACAATTTCTGGGAAGACACGTATAACACTTAAAATAAATTTGCTAAC
ACCTGAAACTGGGCGTAGCTTTACCATATTATTTGCACCTAGAAATGCTAATGGAATACAGATAATTGCG
GCGATGAAAGTACCTACAACGGCTATCGCAAAGGTTTCAAGTAAACCACGTAATAAGTCTTCGCCATCTG
GTATATAGATATAGCTGATATCAGGATGGAATAATCCGCTGAATATGGATTTTAAGATTTCTAATGATTT
ACTTTTAAGTTCTAAACTTGGTACACCTGCAAATGCCCAGATGATAATAGCTAAGACGACAATTGCAATA
AGCCATCTTTTAATCAATTTTCGTTTGTGTGCTTTTGTGTGAACATTATATTTTGCTATTTCCTGTGTCA
TGCGAGATGTGCCCTCACTTTCGTACTGATGTAATCAATGACGACGACGATAACTAAAGTAAATAAAATA
ATCGTTGCTGTTTTTGGATATTGAAATAAACCAAGTGTTTGATCATAAAACAATCCAATACCGCCAGCGC
CGACTAATCCAAGCACAGCTGAAGCACGTATATTTACTTCAAATGCATATAATACGTATGACATAAATGA
CGATATGGCTTGTGGTACAACACCGAAAACAATCCATTTTATTTTATTAGCGCCAACAGCCGTCATTGCT
TCCATTGGACCTGGATCTATCGTTTCCAATGATTCATATAATAATTTTCCAATAATACAGATAGTTAAAA
TAAACAGTGCTAATATCCCTGGAATTTGACCGATTCCAAATACAGCCACAAAGATTGCTGCTAATAACAA
ATCTGGAATAGTACGAACTATATTTAAAATAAAGCGCGAGGGTATTGAAATCCACTTTTGATGAACGATA
TTGCTAGCACATAATAACGCAATTGGTATTGAAACGATGCTACCTAATACTGTACTTACGATAGCCATTC
GAATGGTATCTAACATTGGCGTTGTAATTTGTTGTAAATACTCGAAATCAGGTGGAATCATTTGTTTGAA
TAGATCACCTATTTGAGGTATTCCTATCATTAAATCTCCAAAATTAAATCCCGTATAAATGAAGCTCCAA
ATGATAAGCACAATGATTAACATGAAGGTAAAACTCGTTTTTAAAGAAACCTTTTTCTTTAAAAGGGAGT
CATACTTTGTAGGTATTTCTAAAGGCATGTTAGTTCACTCCTAGCTTTTCATCTTCTTTAATTGTACGTC
CATATATTTCACTAAATACGTCATCTGTTGCTTCAGATGCAGGACCATCATAGACAACTTCACCATCACG
TAAACCAATGATGCGTGTGCCATATTCTTTTGCCAAGTCAACAAAATGTAAATTAATTAAAATTGTGATG
CCTAATTCTTGGTTGATTTTTCTTAAATCATCCATAACCTGTTTCGTAGTTAATGGGTCTAATGAAGCAA
CTGGTTCATCTGCAAGAATAATTTCAGATTCTTGGCATAGCGCACGTGCAATAGATATACGTTGTTGTTG
GCCACCTGATAATTCATCAGAGCGTTGATTATATTTATCTAAGATATTGACGCGTTCTAGTGCATCCATT
GCCTTAATTTTGTCTTCTTTTGGGAATAAACCTAATACCATTTTCCAAGTAGGGTGATAACCTACACGTC
CACTTAGTACATTTCGTAATACACTTGACCGTTTAACTAAATTAAAATGTTGGAAAATCATACCTATATT
TCGGCGCATTTCTAATAATGCTTTACCATGGGCTTTAGTGATTGATTTACCTTGGATGAAAATTTCACCT
GACGTGATATCATGCAAACGATTTACAGATCTTAATAACGTGGATTTCCCAGCACCAGATAGTCCGACAA
TAACTGCAAATTCACCTTTTTCAATATTTAAGTTAATATTTTTCAAGCCTACATGACCGTTAGGATAGAC
TTTACTGACGTTTTTAAATTCGATTTGACTCATGTTTGACACCTTTCTTTAATAAAGAAAAGCCAAGGTA
AACTGAAATATCATAGACATTGGGTTTCTGTGTACAAATGGTTTCAAATGTACAGCGACACCTTTCTATA
TCTGTTTCAGTTTAGCGCCTAGCTTTTCAATATTAATCTAGAATATATCTATTGAACGAAAGCTTTTAAT
ACCAAATTCGCTAATGATTCATTTGTTAAATAATGATTATTTCATATCTTTAACTAATTTTTCGTACTCT
CTTACAATGTCGAAATTTGAATCTTTCGTTTCTGTGTATCCTTCATGTGAATAAACTTCGCTAATAATTT
TGTGACCTTCTTTTGATTTAGCAATGTCTATAAAAGCTTTTTTCAATTTTTCTTGAAAATCTTTATCCAT
ATCTGGTCTTACAGAAATTGTGTCATTCGGAATAGCTTGTGTTAATTTTAAAATTCGTGTGTCTTTAAAT
ACATTTGGTTGGTCTTTTTTCACAGTATTACGTGCATCGTTAAATACAGCCGCAGCATCTACATCTCCAT
TTAATAATGAGATAACTGCTTGGTCATGACCTTTAACATTCACAATTTTCATATCTTTAGTTGCATTAAT
ACCTGCTTCGTTTTTTAACATCGCAAGTGGGAATGTATATCCAGCAGTTGATGTTACATCTTGTAAGGCA
ATTTTCTTACCTTTTAAATCTTTCAAGCTTTTAATTTTTGAGTCTTTTTTAACAAGAATTTCTGATTTAT
AACTATCTACAAGTTCTTTACTTGCTGAACCATCTTCTTTTACACCGAAACGTTGTGCTTGTAATAATAA
ATCAGCTGCTTTTTGATCATGTGCTAATGTGTATGCCGTTGGTGGTAAGAAACCAACATCAACTTTTTTA
GACTTCATAGCTTCAACAATTGTATTGTAGTTAGTTGATACAGACACTTTAACTGGAATCCCTAATTCTT
TAGATAGTAATTTTTCTAATGGTTTTGCTTTAGCTTCTAATGTTCCAGCATTTTGCGAAGGTACAAATTG
AACGGTTAATTCTTTAGGTTTGTATCCTCCTGATTTAGAATCCGAATCATTACTAGCGTTCTTTTGATTA
TCTAAAGAACTTGAGTTTCCACATGCTGCTGCAAAAAAAATGACTGCTAACATTAATACAAATAAACACT
TAAAATTTTTCATTTGATAACTGTCCCCTTCACATTCTTAATCGTGTAATATGTATGCAATGAAATTACA
CTTATAGCGTACCACATTTAAATGTTAAAAAGTATTTTATAAAAATGAATTTTAATAACTTTCTTTAAGA
GTTTGATAAGATTTTGTAAATTTTTCGTTAAATTGCTCATATGCAACGAATTTTTATCCTATAATTCAAG
AACAAATTTATTTTAAAAGGAGCCTCACAAAATGAAAAAAATATATAAGTCATTAACTGTCTCTGCAATT
GTTGCAACGGTATCATTAAGTGCTTTACCGCAATCTTTAGCTATAACGCATGAATCGCAACCTACAAAGC
AACAGCGAACGGTATTATTCGATCGTTCTCATGGTCAAACAGCTGGTGCTGCAGATTGGGTTAGTGATGG
TGCATTTTCAGATTATGCGGATTCAATACAAAAACAAGGTTATGACGTTAAAGCTATTGATGGTCATTCG
AACATAACAGAAGCAAGTTTGAAAAGTTCCAAAATATTTGTAATTCCTGAGGCTAACATTCCTTTCAAAG
AATCAGAACAGGCAGCAATTGTTAAATATGTGAAACAAGGTGGCAATGTTGTCTTTATTTCAGATCATTA
CAATGCTGACCGAAATTTAAATCGTATTGATTCATCGGAGGCAATGAATGGTTATCGACGTGGAGCATAT
GAAGATATGTCGAAAGGTATGAATGCAGAAGAAAAAAGTTCTACTGCAATGCAAGGTGTGAAAAGTTCAG
ATTGGTTATCTACAAACTTTGGCGTACGTTTTCGATATAATGCACTAGGTGATTTAAATACGAGCAATAT
TGTTTCTTCAAAAGAAAGTTTCGGTATTACTGAAGGTGTGAAATCTGTCTCTATGCATGCCGGATCGACA
TTAGCAATTACTAATCCAGAGAAAGCAAAAGGTATTGTGTATACACCAGAACAATTGCCAGCGAAAAGTA
AATGGTCACATGCTGTAGATCAAGGTATTTATAATGGGGGCGGTAAAGCAGAAGGCCCCTATGTAGCAAT
TTCTAAAGTTGGAAAAGGTAAAGCAGCATTTATCGGTGATTCATCACTTGTGGAAGATAGTTCGCCCAAA
TATGTAAGAGAAGATAATGGAGAAAAGAAGAAAACATATGATGGTTTTAAAGAACAAGACAACGGTAAGC
TATTAAATAATATAACGGCTTGGATGTCTAAAGATAATGATGGGAAATCACTTAAGGCGAGTAGCCTAAC
ATTAGATACAAAGACTAAGTTGCTTGATTTTGAACGACCAGAGCGTTCAACTGAGCCTGAAAAAGAGCCA
TGGTCACAACCGCCGAGTGGTTATAAATGGTATGATCCAACAACATTTAAAGCAGGTAGTTATGGCAGCG
AAAAAGGCGCAGATCCTCAGCCAAACACACCAGATGATCATACACCACCAAATCAGAACGAAAAAGTAAC
ATTTGATATCCCGCAAAATGTTTCTGTAAATGAGCCATTTGAAATGACAATACATTTAAAAGGATTTGAA
GCAAATCAAACACTTGAAAATCTTAGAGTTGGTATTTACAAAGAAGGCGGACGTCAAATCGGACAATTTT
CAAGTAAAGATAACGATTATAACCCACCAGGTTACAGTACTTTGCCAACAGTTAAAGCAGATGAAAACGG
AAATGTCACAATTAAGGTCAATGCTAAAGTACTTGAAAGTATGGAAGGTTCAAAGATTCGTTTAAAACTC
GGTGACAAAACCTTGATTACAACAGACTTCAAATAAATATATAATAGAAATAAGAAAGATGTTTGTGATT
GAAGGAGTGAGTGAGGATGTCAAACATAGCATTTTATGTCGTGAGTGACGTACATGGTTATATTTTCCCA
ACAGATTTTACGAGTAGAAATCAATATCAACCTATGGGATTGTTACTAGCGAATCATGTTATAGAACAAG
ACAGAAGGCAGTATGACCAAAGTTTTAAAATAGATAATGGTGATTTTTTGCAAGGGTCACCATTTTGTAA
TTACTTAATCGCGCATAGCGGCAGTAGCCAGCCTTTAGTTGATTTTTATAATCGAATGGCATTCGACTTT
GGTACGCTTGGTAATCATGAATTTAATTATGGATTACCATACTTAAAAGACACTTTACGCAGACTCAATT
ATCCAGTTTTGTGCGCTAATATATATGAAAATGATAGTACATTGACTGATAACGGTGTGAAGTATTTTCA
GGTTGGAGATCAAACTGTTGGTGTGATAGGTTTAACGACACAATTTATTCCCCATTGGGAACAACCAGAG
CATATTCAGTCACTTACGTTTCATAGTGCTTTTGAAATACTTCAACAATACTTACCTGAAATGAAGCGAC
ATGCAGATATCATTGTGGTTTGTTACCATGGTGGATTTGAAAAGGATTTAGAAAGTGGTACGCCGACCGA
AGTATTAACGGGTGAAAATGAAGGATATGCCATGTTAGAAGCGTTTTCTAAAGATATAGATATCTTTATT
ACGGGTCACCAACATCGACAAATTGCTGAAAGGTTTAAGCAAACGGCTGTGATTCAACCTGGTACGAGAG
GTACAACTGTAGGCAGAGTAGTCTTGAGTACTGATGAATATGAAAATCTATCCGTTGAATCATGTGAATT
ACTTCCTGTTATAGATGATTCCACATTTACTATTGATGAAGATGACCAACATTTACGAAAGCAGTTAGAG
GACTGGTTAGATTACGAAATTACTACATTGCCATATGATATGACGATTAATCATGCATTTGAGGCACGTG
TGGCACCGCATCCTTTTACAAATTTTATGAATTACGCTTTATTAGAAAAAAGTGACGCAGATGTTGCCTG
TACAGCTTTGTTTGATTCTGCTAGTGGTTTCAAGCAAGTCGTGACGATGCGAGATGTTATTAACAATTAC
CCATTTCCAAATACATTTAAAGTTTTAGCTGTAAGTGGTGCCAAACTTAAAGAAGCCATTGAACGATCAG
CAGAATATTTTGACGTGAAAAATGATGAAGTTAGTGTGAGCGCAGACTTCCTTGAACCCAAACCACAACA
CTTTAATTATGATATATATGGTGGCGTAAGTTATACCATTCATGTTGGAAGACCAAAGGGACAACGTGTG
AGCAATATGATGATTCAAGGTCACGCAGTTGATTTAAAGCAGACATATACAATTTGTGTAAATAATTATC
GTGCAGTAGGCGGTGGTCAGTATGATATGTATATCGACGCGCCAGTTGTAAAAGATATTCAAGTTGAAGG
CGCACAATTACTTATTGATTTTTTATCAAATAATAATTTGATGCGCATCCCGCAAGTTGTTGATTTTAAA
GTTGAAAAGTGACGGATATATGTAAAACTTACTTGATTTTAATCGGGTAAGTTTTTGTTTTTGTTTAAAG
CGAGAAAGTATTATCTTTAGACGACGTGATTGAAATGTCACGTCCTGTCAAAATGAATAGTTTATTAAAG
TTGTATTTTGATAGAAATTTACTGACACCACAAAAATTATTGAATTATTTAAAAGTTGATGAAACATTTT
TGAATCATCTAGCAGGTATTAATTTAAAACTCTTTAAGGATTATGTTAATGAAAATAGAGAATATAATAT
AACGAATCTATATAAATAAGGCACCAATATTTAAACCTCGAGCTGAAAAGATCATCATTTCAGTTCGAGG
TTTTTTATTTTATCCTCTTTGTATGGGTATTCTTTTACTTGAAATTTGTTTTCCTGTTTTTTTATTGTAA
ATTTTTATTACATAGTATCCTAAGTTATATCCTGACATTTGTTCTCCAGTATTTTTAGTTTTTTAGTAGG
AACATAATGGTATTTTTTTGCTGTTAGTGGAACATATTTTTTAGTGTTTTGAATTTCGTTTCATCCATTT
GTAAAACTGGATACTCTAATATCCGGTAATAGCCGGTTAAATCGACATAGGATGTCACTAGCTATTCCAA
AATTGTCTTTTGACGCTATAACGATTGTTGGGAATCTTAGCATGTCTAACGCAGAGAGACTTTCACATTT
TATGAGTACTAATCCTGAAATTCGGCTTTGGGATATTTTACAAACAAACTTTAAAGCTAAAGCTCTTAAA
GAAAAAGTTTATATTGAATATGACAAAATAAAAGCAACTCTTTGGAATAGACGTAGTATGCGCGTTGAAT
TTAATCCTAATAAGCTTTCGCATGATGAAGTGCTTTGGTTAAAACAAAATATCATCAGTTATTTGGACGA
TGTTAGTTTTACGAGATTAGATTTGGCTTTTGATTTTGAATTTGATTTAAATGACTATTATGCATTGTCA
GATAAGTCGGTAAAGAAAACTATATTTTATGGACGTAATGTAAAACCAGAAACAAAATATTTTGGTGTGC
GTAATAGTGATAGGTTTATTCGGATTTATAATAAAAACAAGAACGTAAAGATAATGCAGATGTTGAAATT
GATTCAACATTTCTATGGCGTGTGGAAATTGAATTAAAACGAGATATGGTTGATTGTTGGAAAGATTGTT
TTGATGATTTGCATATTTTAAAACCGAATTTAAAAATGATTGAAAATATACAAGAACGAGCAATGCTTCA
TTTATTAACTCACGAAGAAGAGGAATGGGGAAATTTAGAAAGACGTACTAAAAATAAATATAGAGATAAG
TTGAAAAATATAGCGTCTATTGATTTGACAGATTTAATGAAAATATCTTTAAGAGGAAATGAAAACCAAT
TGCAAAAACAAATCGACTTTTGGTTGAATTAATTATTATAACTAAAGAACTATGTTCACTTATGCTCATC
TACTTAAAATAAGTATTTTTTTGTTGGTTTTTAAAAGTAGTTGAAATGTTTATAATAATATTGAAAGATA
TTTCTGTTTTCCTTTTGAATAATAAACTTAAAAGAGAATATAAAATAATGCTTATTAAAATTAGGGGTGG
AAATATGAAAAGAGATTTTTTTGAAAAGTGGTCGTTTATTTTAAATTTAATTTTATTTTGTGCTTTTTTG
TTTTTAGTGGTTCTGATGTTTTATAAGGATGTCGATTTGATTTATATTTTTTGTACATTATTAATATCAT
TATTACCTTTGCTAAATATTATAAAAAGATATAAGAAAAAGACGGATAATTAATCCGTCTTTTTTTTATG
AAAAGAATAGGCTGGGAAATAAATCAATGTTCTATGATCTACGAAGTTATATTGGCAGTAATTGACTGAA
CGAAAATGCGCTTGTAATAAGCTTTTTTCAATTCTAGTCAGGGGCCCCAACACAGAGAATTTCGAAAAGA
AATTCTACAGGCAATGCGAGTTGGGGCGGGGCCCCAACAAAGAGAAATTGGATTCCCAATTTCTACAGAC
AATGCAAGTTGGGGTGGGACGGCGAAATAAATTTTGCGAAAATATCATTTCTGTCCCACTCCCCAGAAAA
GGTTCTACCATTGTCAAAAAAATGCATCTCTACATGTTAGAGTAAATATTGGTCAGCCAACCAAAATAAT
CAACACGAGGAGATGCTATTTAATGTCATCTGACACAAACAGTTTAGCACATACGAAATGGAATTGTAAG
TAACATATTGTCTTTGCACCTAAATACAGAAGACAAGCGATATATGGAAAAATAAAAAAAGATATAGGGA
TTATATTACGTCAATTATATGAAAGAAAAGGTGTAGAGATAATTGAAGCAGAGGTATGTAAAGATCATAT
CCATATGTTAGTAAGTATACCACCCAAACTTGGGGTATCATCATTTGTTGGCTATTTAAAAGGAAAAGTA
ATTTAATGATATTTGATAGACATGCTAACTTAAAGTATAGATATGGAAATAGAAAGTTTTGGTGTAAAGG
ATTTTATGTGGATACAGTAGGTAGA
>Contig_7_length_271
GGTGTAAAGGATTTTATGTGGATACAGTAGGTAGAAATAAAAAAGTGATTGAAAATTATATTCGTAATCA
ATTACAAGAGGATATCGTTGCAGATGAAATTTCAATGGAAGAATATTTAGATCCTTTCACTGGAGAGAAA
AATAAAAAAAGAAAGAAAAAAGAGTAAACCTTTAGGATTGCTGGAATAGTAGTGCAGTTGGCTGACTTGT
CAGTGCCCTTTTAGGGCTGGCCAGTAAGGAAGGCTTATAGCCGCAGAACAAACCACCCGTT
>Contig_8_length_148157
TGCAGTTGGCTGACTTGTCAGTGCCCTTTTAGGGCTGGCCAGTAAGGAAGGCTTATAGCCGCAGAACAAA
CCACCCGTTCACACGGGTGGTTTTTATTTGTAACATCTGTTGATAGGTATCGACAAGGACCTTTTAATGT
TGTGTTTTGTGCGATATAACAAGCTTTTTAGGCTATTAAAGAATATTCAGAATTAAATATATAATTATGA
ATAAATTATGTCATTGAAAAAATTATGATTATAAAATCATTCTAAAAACACCGAAATAACAATGATTTCA
TGAAAACATTTATTTTAAAATTTGATATTTGTTCAAATAATATTCGAAATTAAACTTTTTTGTATAGAAT
TTTCTTTATATCCTGAGAGACATGTACTATAATGTTTGTGAAATAATTCACAAAGTATAAAGGAGTGGTT
GTATATGTTAACTATACCTGAAAAAGAAAATCGTGGATCGAAAGAACAAGAAGTGGCAATTATGATTGAT
GCTCTAGCTGACAAAGGGAAAAAAGCATTAGAAGCATTATCTAAAAAGTCACAAGAAGAAATTGATCATA
TTGTTCATCAAATGAGCTTAGCAGCTGTTGATCAACATATGGTGCTAGCAAAATTAGCACATGAAGAAAC
TGGAAGAGGTATATACGAAGATAAAGCGATTAAAAATTTATACGCTTCTGAATATATATGGAATTCAATA
AAAGACAATAAGACAGTAGGGATTATTGGTGAAGATAAAGAAAAAGGATTAACGTATGTAGCGGAACCAA
TTGGTGTTATTTGTGGTGTTACGCCAACAACAAATCCTACGTCGACAACTATTTTTAAAGCGATGATTGC
AATTAAGACAGGAAATCCAATCATTTTTGCATTCCATCCAAGTGCACAAGAATCGTCGAAGCGTGCAGCA
GAAGTTGTATTAGAAGCGGCAATGAAGGCAGGTGCACCTAAAGATATTATTCAGTGGATTGAAGTGCCTT
CTATCGAAGCAACAAAACAATTAATGAATCACAAAGGTATTGCATTAGTTCTAGCAACAGGTGGTTCGGG
CATGGTTAAGTCTGCATATTCAACTGGCAAACCGGCATTAGGTGTGGGACCAGGTAACGTGCCGTCTTAC
ATTGAAAAAACAGCACACATTAAACGTGCAGTAAATGATATCATTGGTTCAAAAACATTTGATAATGGTA
TGATTTGTGCTTCTGAACAAGTTGTAGTCATTGATAAAGAAATTTATAAAGATGTTACTAATGAATTTAA
AGCACATCAAGCATACTTTGTTAAAAAAGATGAATTACAACGCTTAGAAAATGCAATTATGAATGAACAA
AAAACAGGTATTAAGCCTGATATTGTCGGTAAATCTGCAGTTGAAATAGCTGAATTAGCAGGTATACCTG
TCCCCGAAAATACAAAACTTATCATAGCCGAAATTAGCGGTGTAGGTTCAGACTATCCGTTATCTCGTGA
AAAATTATCTCCAGTATTAGCCTTAGTAAAAGCCCAATCTACAAAACAAGCATTTCAAATTTGTGAAGAC
ACACTACATTTTGGTGGATTAGGACACACAGCCGTTATCCATACAGAAGATGAAACATTACAAAAAGATT
TTGGACTAAGAATGAAAGCTTGTCGTGTACTTGTAAATACACCATCAGCGGTTGGAGGTATTGGTGATAT
GTATAACGAATTGATTCCGTCTTTAACATTAGGTTGTGGTTCCTACGGTAGAAACTCAATTTCACATAAT
GTTAGTGCGACAGATTTATTAAACATTAAAACGATTGCTAAACGACGTAATAATACTCAAATTTTCAAGG
TGCCTGCTCAAATTTATTTTGAAGAAAATGCAATCATGAGTCTAACAACAATGGACAAGATTGAAAAAGT
GATGATTGTCTGTGACCCTGGTATGGTAGAATTCGGTTATACAAAAACAGTTGAGAATGTATTAAGACAA
AAAACGGAACAGCCTCAAATAAAAATATTTAGCGAAGTCGAACCGAACCCATCAACTAATACAGTATATA
AAGGTCTGGAAATGATGGTTGATTTCCAACCGGATACAATCATTGCACTTGGTGGTGGTTCAGCGATGGA
TGCTGCAAAAGCAATGTGGATGTTCTTTGAACACCCTGAGACATCATTCTTCGGTGCTAAACAAAAGTTC
CTAGACATCGGTAAACGTACTTATAAAATAGGCATGCCTGAAAATGCGACGTTCATTTGTATCCCTACGA
CATCAGGTACAGGTTCAGAAGTAACACCATTTGCAGTTATCACAGATAGTGAAACAAATGTAAAATATCC
GTTGGCTGATTTTGCTTTAACACCTGACGTTGCAATTATTGACCCTCAATTTGTGATGAGTGTGCCAAAA
AGCGTTACAGCAGATACAGGAATGGATGTACTAACGCATGCAATGGAATCATATGTATCTGTAATGGCTT
CAGACTACACAAGAGGTTTGAGTCTACAAGCGATTAAATTGACGTTCGAATATTTAAAATCATCTGTTGA
AAAGGGTGATAAAGTTTCAAGAGAGAAAATGCATAACGCATCAACTTTGGCTGGTATGGCATTTGCAAAT
GCATTCTTAGGCATTGCACACTCAATTGCGCATAAAATTGGTGGCGAATATGGTATTCCGCATGGTAGAG
CGAATGCGATATTACTACCGCATATTATCCGTTATAATGCCAAAGACCCGCAAAAACATGCATTATTCCC
TAAATATGAGTTCTTCAGAGCAGATACAGATTATGCAGATATTGCCAAATTCTTAGGATTAAAAGGTAAT
ACGACAGAAGCACTCGTAGAATCATTAGCTAAAGCTGTCTACGAATTAGGTCAATCAGTCGGAATTGAAA
TGAATTTGAAATCACAAGGTGTGTCTGAAGAAGAATTAAATGAGTCAATTGATAGAATGGCAGAGCTCGC
ATTTGAAGATCAATGTACAACTGCTAATCCTAAAGAAGCACTAATCAGTGAAATCAAAGATATCATTCAA
ACATCATATGATTATAAGCAATAATCTATCTGATAATAATCATCTAACTCACCTGAAATTACAAAAGTAA
AAAATGCCACATAAACTTTAAGTCGATAATCATTATACGGTTATCGGCTTTTATTTATTGCCAAATCTTC
AGAGAGATACAAACTAGACAATCATTTTTTTAAATAAAGAAAATATTAAGATTGATACTCATTTCACAAA
CTATTACTACTTTAGAGTATAATTATTTTTAATTTCATATAAATAAAAAGGCGAAAATAATGCGGTTTAA
AAGTAATTAATTGTTTAAACGATATGTAATATGTAAATACTATATATATAATACCAATTTTAATGAAAAT
TTTTAAGGGAGGTAAATAATGGAAAGTACATTAGAATTAACAAAAATTAAAGAAGTATTACAAAAAAACT
TGAAGATTTTAATTATTTTACCGCTATTATTTTTAATTATTAGCGCTATTGTTACATTTTTCGTCTTATC
ACCTAAATATCAAGCTAATACTCAAATTTTAGTGAATCAAACTAAGGGTGACAATCCTCAGTTTATGGCG
CAAGAGGTTCAAAGTAATATTCAACTTGTAAATACGTATAAAGAAATTGTTAAAAGTCCTAGAATTTTAG
ATGAGGTGTCAAAGGACTTAAATGATAAGTATTCACCATCTAAATTGTCGAGTATGTTGACAATTACAAA
CCAAGAAAATACGCAACTTATCAACATCCAAGTTAAAAGTGGTCATAAACAAGATTCGGAAAAAATTGCG
AATAGCTTCGCTAAAGTTACAAGTAAACAAATTCCGAAGATTATGAGTGTGGATAACGTATCAATTTTAT
CTAAAGCAGACGGTACAGCAGTTAAAGTCGCACCAAAAACTGTAGTGAATCTAATCGGTGCATTCTTTTT
AGGATTAGTTGTCGCGCTTATATATATCTTCTTCAAAGTAATTTTCGATAAGCGAATTAAAGATGAAGAA
GATGTAGAGAAAGAATTAGGATTGCCTGTATTGGGTTCAATTCAAAAATTTAATTAAGGATGGTTGCTAC
TTATGTCAAAAAAGGAAAATACGACAACAACACTATTTGTATATGAAAAACCAAAATCAACAATTAGTGA
AAAGTTTCGAGGTATACGTTCAAACATCATGTTTTCAAAAGCAAATGGTGAAGTAAAGCGCTTATTGGTT
ACTTCTGAAAAGCCTGGTGCAGGTAAAAGTACAGTTGTATCGAATGTAGCGATTACTTATGCACAAGCAG
GCTATAAGACATTAGTTATTGATGGCGATATGCGTAAGCCAACACAAAACTATATTTTTAATGAGCAAAA
TAATAATGGACTATCAAGCTTAATCATTGGTCGAACGACTATGTCAGAAGCAATTACGTCGACAGAAATT
GAAAATTTAGATTTGCTAACAGCTGGCCCTGTACCTCCAAATCCATCTGAGTTAATTGGGTCTGAAAGGT
TCAAAGAATTAGTTGATCTGTTTAATAAACGTTACGACATTATTATTGTCGATACACCGCCAGTTAATAC
TGTGACTGATGCACAACTATATGCGCGTGCTATTAAAGATAGTCTGTTAGTAATTGATAGTGAAAAAAAT
GATAAAAATGAAGTTAAAAAAGCAAAAGCACTTATGGAAAAAGCAGGCAGTAACATTCTAGGTGTCATTT
TGAACAAGACAAAGGTCGATAAATCTTCTAGTTATTATCACTATTATGGAGATGAATAAGTATGATTGAT
ATTCATAACCATATATTGCCTAATATCGATGACGGTCCGACAAATGAAACAGAGATGATGGATCTTTTAA
AACAAGCGACAACACAAGGTGTTACAGAAATCATTGTAACATCACATCACTTACATCCTCGATATACCAC
ACCTATAGAAAAAGTGAAATCATGTTTAAACCATATTGAAAGCTTAGAGGAAGTACAAGCACTAAATCTA
AAGTTTTATTATGGTCAGGAAATAAGAATTACCGATCAAATCCTTAATGATATTGATCGAAAAGTTATTA
ACGGTATTAATGATTCACGCTATTTACTAATAGAATTTCCATCAAATGAAGTTCCACACTATACTGATCA
ATTATTTTTCGAATTACAGAGTAAAGGCTTTGTACCGATTATTGCACATCCAGAGCGGAATAAAGCAATA
AGTCAAAACCTTGACATACTATACGATTTAATTAACAAAGGTGCTTTAAGTCAAGTGACAACGGCGTCAT
TAGCGGGTATTTCCGGTAAAAAAATTAGAAAATTAGCAATTCAAATGATTGAAAACAATCTGACACATTT
CATCGGTTCAGATGCGCATAACACAGAAATCAGACCGTTCTTAATGAAAGACTTATTTAATGATAAGAAA
TTACGTGATTATTATGAAGATATGAACGGATTTATTAGTAATGCGAAGTTAGTTGTTGATGATAAAAAAA
TTCCTAAACGAATGCCACAACAAGATTATAAACAGAAAAGATGGTTTGGGTTATAAACAGCAAATGAGGG
GTTTTATGGCACATTTATCTGTGAAATTGCGGCTTTTAATACTAGCATTAATCGATTCACTGATAGTGAC
ATTTTCAGTATTCGTAAGTTATTACATTTTAGAACCGTATTTCAAAACATATTCTGTCAAATTATTAATA
TTGGCAGCTATATCACTATTCATATCGCATCATATTTCAGCATTTATTTTTAATATGTATCATCGAGCGT
GGGAATATGCCAGTGTGAGTGAATTGATTTTAATTGTTAAAGCTGTGACGACATCTATCGTTATTACGAT
GGTGGTCGTGACAATTGTTACAGGCAATAGACCGTTTTTTAGATTGTATTTAATTACTTGGATGATGCAC
TTGATTTTAATAGGTGGCTCAAGGTTATTTTGGCGTATTTATCGGAAATACCTTGGAGGTAAGTCATTTA
ATAAGAAGCCAACTTTAGTTGTTGGTGCTGGTCAAGCAGGTTCAATGCTGATTAGACAAATGTTGAAAAG
TGACGAAATGAAACTTGAACCGGTATTAGCAGTCGATGATGACGAACATAAACGCAATATCACAATTACT
GAGGGTGTAAAAGTCCAAGGTAAAATTGCGGATATTCCAGAACTAGTGAGGAAATATAAGATTAAAAAAA
TCATCATTGCAATTCCAACTATTGGTCAAGAGCGTTTGAAAGAAATTAATAATATTTGCCATATGGATGG
CGTTGAGTTATTGAAAATGCCAAATATAGAAGACGTCATGTCTGGTGAGTTAGAAGTGAACCAACTTAAA
AAAGTTGAAGTAGAAGATTTACTAGGCAGAGATCCTGTTGAATTAGATATGGATATGATATCAAATGAAT
TGACGAATAAAACTATTTTAGTTACGGGTGCAGGTGGTTCAATAGGATCAGAAATTTGTAGACAAGTTTG
TAATTTCTATCCAGAACGTATTATTCTACTTGGCCATGGTGAAAACAGTATTTATTTAATCAATCGTGAA
TTGCGAAATCGCTTCGGAAAAAATGTTGATATCGTTCCTATTATAGCGGATGTGCAAAATAGAGCGCGTA
TGTTTGAAATTATGGAAACGTATAAACCATACGCAGTTTATCATGCAGCAGCACACAAGCACGTGCCGTT
AATGGAAGACAACCCTGAAGAAGCAGTACGTAATAATATTTTAGGTACGAAAAATACTGCTGAAGCTGCT
AAAAATGCAGAGGTAAAGAAATTCGTTATGATTTCTACGGATAAAGCCGTTAATCCGCCTAATGTCATGG
GAGCTTCAAAGCGAATTGCAGAAATGATTATTCAAAGTTTAAATGATGAAACGCATCGAACAAATTTTGT
TGCAGTGAGATTTGGTAATGTACTTGGATCGAGAGGATCTGTGATTCCACTTTTCAAAAGTCAAATTGAA
GAAGGTGGGCCAGTTACTGTGACACATCCTGAAATGACACGTTACTTTATGACAATTCCTGAAGCTTCTA
GACTAGTTTTGCAGGCAGGGGCATTAGCAGAAGGTGGCGAAGTATTTGTGCTAGATATGGGAGAACCAGT
GAAAATTGTAGATTTGGCACGTAATTTAATTAAGCTAAGTGGTAAAAAAGAAGACGACATACGCATTACT
TATACAGGGATTAGACCCGGCGAAAAAATGTTTGAAGAGCTTATGAATAAAGATGAGGTTCATCCTGAAC
AAGTATTTGAAAAAATTTATCGTGGCAAAGTACAACATATGAAATGTAATGAAGTTGAAGCGATTATTCA
AGACATCGTCAATGACTTTAGTAAAGAAAAAATTATTAACTATGCCAATGGCAAAAAGGGAGATAATTAT
GTTCGATGACAAAATTTTATTAATTACTGGGGGCACAGGATCATTCGGTAATGCTGTTATGAAACAGTTT
TTAGATTCTAATATTAAAGAAATTCGTATTTTTTCACGCGATGAGAAAAAACAAGATGACATTCGAAAAA
AATATAATAATTCAAAATTAAAGTTCTACATTGGTGATGTGCGTGATAGTCAAAGTGTAGAAACAGCAAT
GCGAGATGTTGATTACGTATTCCATGCAGCAGCTTTAAAACAAGTGCCGTCATGTGAATTCTTTCCAGTT
GAGGCAGTGAAGACAAATATTATTGGTACAGAAAATGTCTTACAAAGTGCTATTCATCAAAATGTTAAAA
AAGTCATATGTTTATCTACAGATAAGGCAGCGTATCCTATTAATGCTAGGGGTATTTCAAAAGCAATGAT
GGAAAAAGTATTCGTAGCCAAATCAAGAAATATTCGTAGTGAACAAACGCTTATTTGTGGTACAAGATAC
GGTAATGTGATGGCTTCAAGAGGATCAGTAATACCTTTGTTTATCGACAAAATCAAAGCTGGAGAACCTT
TAACGATTACAGATCCTGATATGACAAGATTTTTAATGAGCTTAGAAGATGCGGTAGAACTAGTTGTTCA
TGCATTTAAGCATGCAGAGACAGGAGATATTATGGTTCAAAAAGCACCAAGCTCAACGGTAGGGGATCTT
GCGACCGCATTATTAGAATTGTTTGAAGCTGATAATGCAATTGAAATCATTGGTACGCGACATGGAGAGA
AAAAAGCAGAAACATTGTTGACGAGAGAAGAATACGCACAATGTGAAGATATGGGTGATTATTTTAGAGT
GCCGGCAGACTCCAGAGATTTAAATTATAGTAATTATGTTGAAACCGGTAACGAAAAGATTACGCAATCT
TATGAATATAACTCCGATAATACACATATTTTAACGGTGGAAGAGATAAAAGAAAAACTTTTAACACTAG
AATATGTTAGAAACGAATTGAATGATTATAAAGCTTCAATGAGATAGGAGAGATTGACGTTGAATATTGT
AATTACAGGAGCAAAAGGTTTTGTAGGAAAAAACTTGAAAGCAGATTTAACTTCAACGACAGATCATCAT
ATTTTCGAAGTACATCGACAAACTAAAGAGGAAGAATTAGAGTCAGCATTGTTGAAAGCAGACTTTGTCG
TGCATTTAGCGGGTGTTAATCGACCTGAACATGACAAAGAATTCAGCTTAGGAAACGTGAGTTATTTAGA
TCATGTACTTGATATATTAACTAGAAATACGAAAAAGCCAGCGATATTATTATCGTCTTCAATACAAGCA
ACACAAGATAATCCTTATGGTGAGAGTAAGTTGCAAGGGGAACAGCTATTAAGAGAGTATGCCGAAGAGT
ATGGCAATACGGTTTATATTTATCGCTGGCCAAATTTATTCGGCAAGTGGTGTAAGCCGAATTATAACTC
AGTGATAGCAACATTTTGTTACAAAATTGCACGTAACGAAGAGATTCAAGTTAATGATCGGAATGTTGAA
CTAACGCTAAACTACGTGGATGATATCGTCGCTGAAATAAAGCGTGCTATTGAAGGAACTCCAACGATTG
AAAATGGTGTACCTACAGTACCAAACGTATTTAAAGTGACATTGGGAGAAATTGTAGATTTATTATACAA
GTTCAAACAGTCACGTCTCGATCGAACATTGCCGAAATTAGATAACTTGTTTGAAAAAGATTTGTATAGT
ACGTATTTAAGCTATCTACCTAGTACAGACTTTAGTTATCCCTTACTTATGAATGTGGATGATAGGGGTT
CTTTTACAGAATTTATAAAAACACCGGATCGTGGTCAAGTTTCTGTAAATATTTCTAAACCAGGTATTAC
TAAAGGTAATCACTGGCATCATACTAAAAACGAAAAATTTCTAGTCGTATCAGGTAAAGGGGTAATTCGT
TTTAGACATGTTAATGATGATGAAATCATTGAATATTATGTTTCTGGCGACAAATTAGAAGTTGTAGACA
TACCAGTAGGATACACACATAATATTGAAAATTTAGGCGACACAGATATGGTAACTATTATGTGGGTGAA
TGAAATGTTTGATCCAAATCAGCCAGATACGTATTTCTTGGAGGTATAGCGCATGGAAAAACTGAAATTA
ATGACAATAGTTGGTACAAGGCCTGAAATCATTCGTTTATCATCAACGATTAAAGCATGTGATCAATATT
TTAATCAGATATTAGTACACACTGGTCAAAATTATGATTATACATTGAATCAAATTTTCTTTGATGATTT
GGAATTAAGACAACCGGACCACTACTTAGAGGCAGTTGGAAGTAACCTTGGAGAAACGATGGGGAATATT
ATTGCGAAGACATATGATGTTTTATTACGCGAACAACCAGATGCACTTTTAATTCTTGGTGATACAAATA
GTTGTTTAGCAGCAGTATCTGCTAAACGATTAAAGATTCCTGTGTTCCACATGGAAGCGGGTAATAGATG
CTTTGATCAGAATGTACCTGAAGAAATCAATCGTAAAATTGTTGACCATGTCAGTGATGTGAATCTACCT
TATACGGAACATAGCAGACGTTATTTATTAGATGAAGGCTTCAATAAAGCGAATATCTTTGTGACAGGAT
CACCGATGACAGAAGTGATAGAAGCGCATCGAGATAAAATTAATCACAGTGACGTTTTAAATAAACTAGG
ATTAGAACCGCAACAATACATTTTAGTATCTGCGCATAGAGAAGAGAATATCGATAATGAAAAGAATTTT
AAATCATTAATGAATGCGATAAATGATATTGCCAAAAAGTATAAAATGCCTGTGATTTATTCAACGCATC
CAAGAAGTTGGAAGAAAATTGAAGAAAGTAAATTTGAATTTGATCCATTAGTTAAACAGTTAAAGCCATT
TGGTTTCTTTGATTATAATGCATTGCAAAAAGATGCATTTGTTGTGCTATCAGATAGTGGAACATTGTCA
GAAGAGTCGTCTATTTTGAAGTTCCCTGGTGTCCTTATTCGAACTTCCACAGAAAGACCGGAAGTACTAG
ATAAAGGTACGGTTATTGTAGGTGGTATTACCTATAACAATCTAATCCAATCCGTTGAACTAGCAAGAGA
GATGCAAAACAATAACGAACCGATGATTGATGCTATTGATTATAAAGACACTAACGTTTCGACAAAGGTA
GTTAAAATTATTCAAAGCTATAAAGATATTATCAATCGAAATACTTGGAGGAAATGACGATGAGGATAGC
GATTGAAAAGATAATTGGTTTGCTGAAAAACCAGTCCTCTAAAGAATCGAATGTTAAGATTCATCGCTTG
GCGTATATTACAAACTCAAAATTTGATGGCAATAACTATATAGATAGATGGTGTAAAATCAGGAATTCTC
ACATTGGTGAATACAGTTATATTGGATTTGGTAGTGATTTTAATAATGTAGAAGTAGGAAGATATTGTTC
GATATCTTCGGATGTAAAAATTGGGTTAGGAAAACATCCTACACACTTTTTTAGCTCATCACCGATTTTT
TATTCTAATAATAATCCATTTAACATAAAGCAAAAGTTTATAGACTTTAATGACCAACCAAGCCGTACAA
CAATTAAAAATGATGTGTGGATTGGTGCAAATGTAATTATTATGGATGGTTTAACAATAAATACTGGTGC
AGTCATAGCAGCCGGCTCAGTTGTTACTAAAAATGTAGGAGCATATGAGGTTGTTGGTGGTGTTCCTGCA
AAAGTGATTAAGAAGCGATTTGACAATAAAACAATTGAAAAACTTTTGGAAAGCAAGTGGTGGGAGAAAA
CGCCTGACAAACTAAAAGGATTTTCGGTTGAATATTTAAATAAAAAGGATACTTAATGATATGAGAATTT
TAAATATTGTATCGAGTAATATTGTTCAAGACCCAAGGGTACTTAAACAAATAGAAACAATTAAAGGCGT
TACGGATGATTATAAAATTGTTGGAATGAATAATTCACAAGCTACTAATAAGCGATTGGAAAATTTAGAT
TGTAATTATCGTTTGTTAGGTAGCAAGGTAGATCCAAAAAATATTCTTTCTAAATTAATTAAGCGTATAA
GATTTGCAACAGGTGTTATCCGAGAAATTAAAGCTTATAAACCTGACGTGATTCATGCAAATGATTTCGA
CGTATTATTAATGGTCTATTTAAGCAATTATAAAAAAGCTAATATTGTTTATGATGCGCATGAAATATAT
GCGAAAAATGCCTTTATTAATAAAGTTCCACTTATTTCAAAGTTTGTAGAAAGTATAGAAAAACACATAG
TAAAACATCGTGTTAATGCCTTCGTAACAGTAAGTCATGCAGCAAAAGAATATTATCAATCTAAAGGATA
TAAGAAGGAAGCGAATGTTATTACGAATGCACCTATTTTAAATGATAGCAGAGAATTTAAAGAAATCGAA
AACTTTAAAGAAATTGTATATCAAGGTCAAATTGTAATGGACAGAGGATATGAAGAGTTTATTATTGCTT
CATCAGCTTTTAAACAAAATGCTCCTTCATTCATAATTCGAGGGTTTGGTCCGCATGAAGAAGTGATAAA
AGAACTGATTAGTTATAACCCGGAAAATATTAGGTTGGATAAACCAGTTGAAGTAAAAGAATTGGTTGAT
AAGTTAGCAGAAAGTAATGTTGGTGTTGTCTTGACGAAACCAGTATCTATTAATTTTGAATATACAGTAT
CTAATAAAATTTTTGAATGTATACATGCTGGTTTACCAGTAATTTTATCTCCTGTCAAAGAGCATATTTA
TCTCAATGAAAAATATAAATTTGGCATTGTTCTAAAGGAAGTTACGCCGTTAGAAATTGAAAAGGCGGTT
AGAAAATTAAGAGATAATCACGATTTGTTTAATCATTTACGTCAAAATGCAATTAAGGCGTCTAAAATTT
TGAATTGGCAAATAGAGAGTGAACGGTTAGTAGAATTATATAAATTTTAAAGAGAGGTAGACTATGAAAT
TTTTTGTACTTTGTGCAATTATCAGCATGAACATATTTATAGTAATCTCTACATTTACTAAAGAAGTATT
AGGGTTCCCTATAGAGCCGGTGTATTACTCAACCATGGTTGGTATAGCATTAATTACTACGGTGTTTGCT
ATTTATAAGATAATTGTCACCCAAGAAATTCCGCGAGGGTTAATATTATTAATTGCTATATGTTTGCTTT
ATCTAGCTTTTTATTATTTTTCACCAGATAAGGAAGAGAAACTAGCTAAAAATAATATTCTATTCTTTTT
AACATGGGCAGTTCCAGCGGCAATTAGTGGTATTTATATTAAATATATAAACAAGGCTACGGTAGAAAGA
TTTTTTAAATTAGTATTTTTCATATTTTCTGTTTCATTTATTTTTGTAATTTTAATACCAAAACTTACAG
GTGAGATACCTAGCTATATCAATTTTGGACTTATGAACTATCAAAACGCTTCGTACCTTTCAGCATTTAC
TGCCGGATTAGGCATTTATTTCATTATGAAAGGTTCAGTTAAACATAAGTGGATATATGTTCTATTTACA
ATAATTGATATCCCTATTGTGTTTATACCAGGAGGGCGTGGAGGTGCTATTTTATTAATTCTTTACGGCT
TATTTGCATTTATACTTATTACGTTTAAAAGAGGAATACCTATCGCAGTAAAAAGCATTATGTATATTTT
TGCATTAAGCATATCTAGTGTATTGATTTACTTTCTTTTTACAAAAGGTTCGAATACTAGAACATTTTCA
TATCTACAAGGTGGAACACTTAATTTAGAAGGTACTTCTGGAAGAGGACCGATTTATGAAAAAGGTATTT
ACTTTATTCAACAAAGTTCGTTATTAGGCTATGGGCCATTTAACTATTATAAACTAATCGGAAATATACC
ACATAACATCATTATTGAGTTGATTCTATCATTTGGCTTATTAGGGTTTTTTATCATAATGATTTGCATT
TTGCTACTAGTTTATAAAATGATTAGGAACTATGATCCAAACACTATAGATTTACTCGTTATGTTTATAG
CAATCTATCCAATCACATTATTAATGTTTAGTTCAAATTATTTAGTTGTAAGTGAATTTTGGTTTGTGTT
GTTCTATTTTATTACAAAAGGACGGCGTCATCATGGCTAAGAAAGTTTTTATTATGGATAGCGTAAAGAC
AATAATTGGTACGTTGCTTATAGCTTTAGGATTACAATTTTTAGCTTATCCAATTATTAATCAACGAGTA
GGTAATGAAGCGTTCGGTTCTATTTTAACGATTTATACAATAATAACAATCACGAGTGTTGTATTAGGCA
ATACGCTTAACAATATACGATTGATTAATATGAATCTATACAAATCCAATCATTACTACTGGAAATTTGC
ATCGATACTTTTAATCTCAATTCTGATTGAGAGTATAGCTTTAATTATTGTATTTCTTTACTTTTTTAAT
TTGAACATCATCGATATTATCTTTTTAATTCTACTTAATATTTTAATGTGTTTAAGGATTTATCTGAATG
TATTTTTTAGGATGACTTTAAAATATAATCAGATTTTGTATATTGCTCTTATTCAATTTTTAGGTTTGCT
GATAGGACTATTTCTATATTATTTAACCCAAAACTGGATTGTTTGTTTTATTACCAGTGAATTGTTTGCA
ACGATATATACATTGGTTAAATTACGGGGATTAACTATAGGCGAGTATCAAAGTGAAGATAATAATGTGG
TAAAAGATTATGTGATGCTACTGAGTACAAATAGCCTTAATAATTTGAATCTCTATTTAGATAGATTAAT
CTTATTACCAATTATAGGTGGAACAGCTGTAACTATATCATTTCTTTCAACATTTATTGGGAAAATGTTA
GCTACATTTCTATATCCGATTAATAATGTAGTACTTTCATATATTTCTGTAAATGAAAGTGACAATATAA
AGAAGCAATATTTGAAAACTAATCTAATTGCTATAGCTGCCCTATGTTTAGTCATGATTATATGTTATCC
AATTACAATAATTATTGTCTCTTTACTGTATAACATTGATTCAAGTTTATATTCGAAGTTTATTATTTTA
GGTAATATAGGTGTTTTATTCAATGCAGTGAGTATTATGATCCAAACTTTAAATACAAAACACGCATCAA
TAACATTACAAGCGAATTATATGACGCTTCACACGATTACATTTATATTCATAACTATTTTAATGACAAT
TGCGTTTGGTCTAAATGGATTCTTTTGGACAACGCTGTTCAGCAACATTATTAAGTATGTGATTTTAAAT
ATTATAGGTTTAAAGTCTAAATTCATTAATAAAAAGGACGTCGATTAGATGAGTGAAAAAAAGATTTTGA
TTTTATGTCAGTATTTTTATCCGGAATATGTATCTTCTGCGACGTTACCAACTCAATTGGCGGAAGATTT
AATTGCGAATCACATTAATGTCGATGTCATGTGTGGATGGCCATATGAATATAGTAATCATAAACAGGTT
TCTAAAACCGAGATGCATCGTGGTATTCGCATTCGACGTCTCAAGTATTCGAGGTTTAATAACAAAAGTA
AGGTTGGAAGGATCATCAATTTCTTTAGTTTATTTTCAAAATTCGTGATTAATATACCTAAAATGTTGAA
ATATGATCAGATTCTTGTTTACTCTAATCCACCAATCTTGCCATTAATACCAGACGTTTTACACAGACTG
CTTAAGAAAAAATATTCTTTTGTGGTGTATGATATAGCACCTGATAATGCGATTAAGACAGGTGCAACTC
GTCCAGGTAGCATGATTGATAAGCTGATGCGTTACATTAATAGACATGTCTACAAGAATGCTGAAAATGT
CATTGTCCTTGGTACGGAAATGAAAAACTACTTACTAAATCATCAAATTTCTAAAAATGCTGACAATATC
CATGTGATTCCTAACTGGTATGACATGCGTCAATTACAAGACAATCGTATCTATAATGACACATTTAAAG
CTTACCGTGAGCAATACGACAAAATTTTATTGTATAGCGGTAATATGGGGCAGTTACAGGATATGGAGAC
ACTTATCTCATTTTTAAAATTAAATAAGGATCAGTCTCAAACGTTAACAATACTTTGTGGTCATGGTAAG
AAATTTGCAGATGTCAAAACGGCAATAGAAGACCATCGTATTGAAAATGTTAAAATGTTTGAGTTTTTAA
CAGGTACAGACTATGCTGACGTATTAAAAATTGCGGATGTATGTATTGCATCGCTGATTAAAGAAGGCGT
CGGTTTAGGCGTGCCGAGCAAGAATTATGGCTATCTTGCAGCTAAGAAAGCGTTGGTACTCATCATGGAT
AAGCAATCTGATATCGTTCAACATGTTGAACAATATGATGCGGGTATCCAAATTGATAATGGCGATGCAC
ATGCCATTTATAACTTCATCAACACTCACTCGAGTAAGGAATTGCACGAGATGGGTGAGCGCGCACATCA
ACTGTTTAAAGATAAATATACGAGAGAAATTAATACTATGAAGTATTACAATCTGTTGAAGTGAGGAGAT
AATTATGAAGCGATTATTCGATGTAGTGAGTTCAATATATGGTTTAGTAGTTTTAAGTCCGATTCTGTTA
ATTACAGCATTACTAATTAAAATGGAATCACCTGGACCAGCCATTTTCAAACAAAAAAGACCGACGATTA
ATAATGAATTGTTTAATATTTATAAGTTTAGATCAATGAAAATAGACACACCTAATGTTGCAACTGATTT
AATGGATTCAACATCGTATATAACAAAGACAGGGAAGGTCATTCGTAAGACCTCTATTGATGAATTGCCA
CAATTATTGAATGTTTTAAAAGGAGAAATGTCAATTGTAGGTCCTAGACCAGCGCTTTATAATCAATACG
AATTAATCGAAAAACGTACAAAAGCGAACGTGCATACGATTAGACCAGGTGTGACAGGACTAGCTCAAGT
GATGGGGAGAGATGATATCACTGATGATCAAAAAGTAGCGTATGATCATTATTACTTAACACATCAATCT
ATGATGCTTGATATGTATATCATATATAAAACAATTAAAAATATCGTTACTTCAGAAGGTGTGCATCACT
AATGAGAAAAAATATTTTAATTACAGGCGTACATGGATATATCGGTAATGCTTTAAAAGATAAGCTTATT
GAACAAGGACATCAAGTAGATCAAATTAATGTTAGGAATCAATTATGGAAGTCGACCTCGTTCAAAGATT
ATGATGTTTTAATTCATACAGCAGCTTTGGTTCACAACAATTCACCTCAAGCAAGGCTATCTGATTATAT
GCAAGTGAATATGTTGCTGACGAAACAATTGGCACAAAAGGCTAAAGCTGAAGACGTTAAACAATTTATT
TTTATGAGTACTATGGCAGTTTATGGAAAAGAAGGTCATGTTGGTAAATCAGATCAAGTTGATACACAAA
CACCAATGAACCCTACGACCAACTATGGTATTTCCAAAAAGTTCGCTGAACAAGCATTACAAGAATTGAT
TAGTGATTCGTTTAAAGTAGCAATTGTGAGACCACCAATGATTTATGGTGCACATTGCCCAGGAAATTTC
CAACGGTTAATGCAATTGTCAAAGCGATTGCCAATCATTCCCAATATTAACAATCAGCGCAGTGCATTAT
ATATTAAACATCTGACAGCATTTATTGATCAATTAATATCATTAGAAGTGACAGGTGTGTACCATCCTCA
AGATAGTTTTTACTTTGATACATCGTCAGTAATGTATGAAATACGTCGCCAATCACATCGTAAAACGGTA
TTGATCAACATGCCTTCAATGCTAAATAAGTATTTTAATAAGTTGTCGGTCTTTAGAAAATTATTCGGCA
ATTTAATATACAGCAATACGTTATATGAAAATAATAATGCACTTGAAATTATTCCTGGAAAAATGTCACT
TGTTATTGCGGACATCATGGATGAAACGACAACCAAAGATAAGGCATAAGTCATCTATTAAATAAAATCA
ACATACAAATCGTTTTATTTGGAGGTTATAGTATGAAGTTAACAGTAGTTGGCTTAGGTTATATTGGTTT
ACCAACATCAATTATGTTTGCAAAACATGGCGTCGATGTGCTTGGTGTTGATATTAATCAGCAAACGATT
GATAAGTTACAAAGTGGTCAAATTAGTATTGAAGAACCTGGATTACAAGAGGTTTATGAAGAGGTACTGT
CATCGGGAAAATTGAAGGTATCTACAACGCCAGATGCATCTGATGTTTTTATCATTGCCGTTCCGACGCC
GAATAATGATGATCAGTACCGGTCATGTGACATTTCGCTAGTTATGCGTGCATTAGATAGTATTTTATCA
TTTTTAGAAAAAGGAAATACCATTATTGTAGAGTCGACAATTGCGCCTAAAACGATGGATGATTTTGTAA
AACCAGTCATTGAAAATTTAGGGTTTACAATAGGTGAAGATATTTATTTAGTGCATTGTCCAGAACGTGT
ACTGCCAGGAAAAATTTTAGAAGAATTAGTTCATAACAATCGTATCATTGGCGGTGTGACTGAAGCTTGT
ATTGAAGCGGGTAAACGTGTCTATCGCACATTCGTTCAGGGAGAAATGATTGAAACAGATGCACGTACTG
CTGAAATGAGTAAGCTAATGGAAAACACATATAGAGACGTGAACATTGCTTTAGCTAATGAATTAACAAA
AATTTGCAATAACTTAAATATTAATGTATTAGATGTGATTGAAATGGCAAACAAACATCCGCGTGTTAAC
ATCCATCAGCCTGGTCCAGGTGTAGGCGGTCATTGTTTAGCTGTTGATCCGTACTTTATTATTGCTAAAG
ACCCTGAAAATGCAAAGTTAATTCAAACTGGACGTGAAATTAATAATTCAATGCCGGCCTATGTTGTTGA
TACAACGAAGCAAATCATCAAAGTGTTGAGCGGGAATAAAGTCACAGTATTTGGTTTAACTTATAAAGGT
GATGTTGATGATATAAGAGAATCACCAGCATTTGATATTTATGAGCTATTAAATCAAGAACCAGACATAG
AAGTATGTGCTTATGATCCACATGTTGAATTAGATTTTGTGGAACATGATATGTCACATGCTGTCAAAGA
CGCATCGCTAGTATTGATTTTAAGTGACCACTCAGAATTTAAAAATTTATCGGACAGTCATTTTGATAAA
ATGAAGCATAAAGTGATTTTTGATACAAAAAATGTTGTGAAATCATCATTTGAAGATGTATCGTATTATA
ATTATGGCAATATATTTAATTTTATCGACAAATAAAATGTGTCAAACTAGGGCATACATGATTAAGGAAA
GATAAGCTGTCATGTGTTTGAACTTCAGAGAGGATAATGTTATGAAAAAAATTATGGTTATTTTCGGTAC
GAGACCCGAAGCAATAAAAATGGCACCATTAGTAAAAGAAATTGATCATAATGGGAACTTTGAAGCGAAC
ATTGTGATTACAGCACAACATAGAGATATGTTAGATAGTGTGTTAAGTATATTTGATATTCAAGCTGATC
ATGATTTAAATATTATGCAAGATCAACAAACATTAGCAGGCCTTACGGCGAATGCACTTGCTAAACTTGA
TAGCATCATTAATGAGGAACAACCGGATATGATTTTAGTACATGGTGATACTACAACGACTTTTGTAGGA
AGTTTGGCAGCATTTTATCATCAAATTCCGGTCGGACATGTAGAAGCTGGACTTCGAACACATCAGAAAT
ACTCACCATTTCCTGAAGAGTTAAATCGAGTCATGGTAAGTAATATTGCTGAATTGAATTTTGCGCCAAC
AGTAATTGCAGCTAAAAATTTACTTTTTGAAAACAAAGACAAAGAGCGTATCTTTATTACTGGAAATACA
GTTATTGACGCATTGTCAACAACAGTTCAAAATGATTTTGTTTCAACGATTATTAATAAACATAAAGGCA
AGAAAGTTGTTTTACTAACAGCGCATCGTCGTGAAAATATTGGGGAACCGATGCATCAGATTTTTAAAGC
AGTAAGAGATTTGGCAGATGAATATAAAGATGTTGTCTTCATTTATCCAATGCATCGTAATCTAAAGGTA
AGAGCGATTGCCGAAAAATATTTATCTGGGAGAAATCGGATTGAATTAATTGAGCCATTAGATGCGATTG
AGTTCCATAATTTTACAAATCAATCGTACCTCGTGCTGACAGATTCTGGTGGTATTCAAGAGGAGGCTCC
TACATTTGGAAAACCTGTGTTGGTATTAAGGAATCATACAGAGCGTCCCGAAGGCGTTGAGGCGGGAACA
TCGAGAGTAATTGGCACAGATTATGACAATATTGTTCGAAATGTGAAACAATTGATTGAGGATGATGAAG
CGTATCAACGTATGAGTCAAGCGAATAATCCATATGGTGATGGACAAGCATCACGACGTATTTGTGAAGC
AATAGAATATTATTTTGGATTGCGCACAGACAAGCCGGATGAATTCGTACCTTTACGTCACAAATAATAA
AAAACCCCTAATCATGAAGTTGGTTTAGACAACCAGCGGTGACTAGGGGTTTTTAATATATTTATTTTTG
ATAGTGGTAGCCAATATCATATTTGAATACTTTATTTGATAATATTGGACTTTGCTGTCCATCGTCATCA
CTTTTTAAACGTACATTTTTATGAGCTTCTTTAAATACATCGGAATTCAACCAATTATTAAAGCTATCTT
CAGATTCCCAAATAGTTAAGATTTTAACTTCGTCTGTATCCTCGGTATTTAATGTTTTAGTGACAAACAT
TTGTTGGAAGCCTTCAATAGTTTCAATACCTTGTCTATTGTAAAAACGTTCAATCGTTTCTTCCGCACTG
CCTTTTTGTAATTGTAATCTATTTTCTGCCATAAACATGGGCAATCACTCCTCTATTTTATGATTTGATT
TGGGTAATGTTTTTACAAATGTAAAGAGTACAGCGGTTTGTATGATAACCATTATGATTAATCCTACACG
GACTGCAAGAACATCCACCATATAAATTGAAAAACCTATTACAATGTATAAGCTAATTAAAATTTTAATT
TTCTGTTGTAGCGTGTAGCCTCGATGTAAATAAAAGTTTTCTACATATTCTTTATAAATTTTTTGATTAA
TAAGCCAATTGTAAAAGCGATCTGAACTTCGAGCAAAGCAAAAAACTGCTACGAGTAAAAAAGGGGTCGT
TGGCAGTAAAGGTAATACGGCACCTGCAATACCAAGCGCTGTAAATATTAAGCCAATGACGATTAAAATA
AGTCGCATTGAAAAAACTCCATTCTAGTACTAATGCGCATGTAATATTGTTTTAGTAATATAACTCATGC
TAAATATAATGTGTATGATAAGTGCAATGACTCAGTAAAATGAAACGATGTTGAATTATCCTTGTCACAT
TAACGCATTTTAAGCGCGACTTTCATAACAACCAAACTATTTAATGAGAATTATTCTCAAGTATTATAGT
TATATTATGTGTTTTATTTTTGAAAAGTGCAATATGTTTTCGAAAATAAGATTATTTTTATGTGCAAAAA
CGACGCAAAAGTTTTAAAAATGAGACTTCTGTGAGCTGATTATTTTATAAAATGTAAACGCTTACTATAT
AATGTGAATCATATCGTTTAAAAGCATTATTAAATATGATGCTAAGAGATTTATATTATAGCCAATAAAC
AAAGGAGAGATAATATGGCAGTAAACGTTCGAGATTATATTGCAGAGAATTATGGTTTATTTATCAATGG
GGAATTTGTTAAAGGTAGCAGTGACGAAACAATCGAAGTGACTAATCCAGCAACTGGAGAAACACTATCA
CATATTACAAGAGCAAAAGATAAAGATGTCGATCATGCAGTCAAAGTGGCGCAAGAGGCATTTGAATCAT
GGTCATTAACTTCTAAATCAGAACGTGCACAAATGTTGCGTGATATTGGTGATAAATTAATGGCACAAAA
AGATAAAATTGCAATGATTGAAACATTAAATAATGGTAAACCGATTCGTGAGACAACAGCAATTGATATT
CCATTTGCTGCAAGACATTTCCATTATTTCGCAAGTGTTATTGAAACAGAAGAAGGTACAGTGAATGATA
TCGATAAAGACACAATGAGTATCGTACGACATGAGCCGATTGGCGTCGTAGGTGCTGTTGTTGCTTGGAA
CTTCCCAATGCTATTAGCTGCATGGAAGATTGCGCCAGCCATTGCTGCAGGTAATACAATTGTGATTCAA
CCTTCGTCTTCAACACCATTAAGTTTATTGGAAGTTGCTAAAATTTTCCAAGAGGTATTACCTAAAGGTG
TTGTCAATATACTAACGGGTAAAGGTTCAGAATCAGGTAATGCAATTTTCAATCATGATGGTGTAGATAA
ATTATCATTTACGGGCTCAACTGATGTAGGTTATCAAGTTGCCGAAGCTGCAGCAAAACATCTAGTACCC
GCTACATTAGAGCTTGGTGGTAAAAGCGCCAATATCATATTAGATGATGCTAATTTAGACCTTGCAGTTG
AAGGTATTCAGTTAGGTATTTTATTCAACCAAGGTGAAGTATGTAGTGCAGGTTCTCGATTATTAGTTCA
TGAAAAAATTTATGATCAATTGGTGCCACGTTTACAAGAGGCATTTTCAAATATTAAAGTTGGAAATCCA
CAAGATGAAGCTACACAAATGGGTAGTCAAACTGGTAAGGATCAATTAGATAAAATTCAATCATATATTG
ATGCAGCAAAAGAATCAGATGCACAAATTTTAGCAGGCGGTCATCGCTTAACTGAAAATGGATTAGATAA
AGGGTTCTTCTTTGAGCCGACATTAATTGCTGTGCCAGACAATCATCACAAATTAGCACAAGAAGAAATA
TTTGGACCAGTGTTAACAGTGATTAAAGTGAAGGACGATCAAGAAGCAATTGATATAGCTAATGATTCTG
AGTATGGTTTAGCAGGCGGTGTATTTTCTCAAAATATCACACGTGCATTAAATATTGCTAAAGCTGTACG
TACAGGACGTATTTGGATTAACACTTACAACCAAGTACCAGAAGGCGCACCATTTGGTGGTTATAAAAAA
TCAGGTATCGGTCGAGAAACTTATAAAGGTGCGTTAAGTAACTATCAACAAGTTAAAAATATTTATATTG
ATACAAGCAATGCTTTAAAAGGTTTGTACTAGAATAAATATCGTTTCTGAAGCGTGTTTGTAGGTCAGTC
TAGCGGTAAGTCTTAACATTTAACGGCGTTGTTTAGATTTTAAGCAAAACAAAATATATAGGAACACGTA
TCATGATATTAGGATATAATGACTAAAATAATAGCAGTAGGATGGTTTTTAATTGCAAATCATCTTACTG
CTGTTTTTAATTATGCTAATTTGCGATGCGGCTATTATAAGGACAGAGTTGTTTATTAATTATGGTGATT
TAGAAATATGAAGTTCAATATGCAAAGTCATCGTTTGTTTTAATATGCGGAACAATCATTAAAGTTATTG
CGATTTTTTGAACTTAATGAAACTAAACAATAAATTTGAGATACTTTTTTGTCATTTTTATGTAACTAAC
ACAATAATCTCGTACATTATTAAAATTTTCTATATGATAGGAATAAAGCAAAGCGCGAGTGTGCTGTAAA
AGTTTTCCAAGGTGATATTACATAAAGCTATAAAGGGTAAAGATTAATGAGTTGTCATGTAAATGACGAT
GATGTATAAATCATGGTTAATTACGGAAGCATTAATATTAACCTGAGAAGCTATAAAGAATTATTTTTAA
AAGCGACAATATTAAATACGACGCATTTATTTAGGAGTGGCAAACGTATGAATGGGAAAAAGGCGAATAC
GATAAACAGATACAAATATTTTCATCATGTCAATCATCAAAAAATTCAACAAAGTTCTAAAAAGACGCTG
TGGGCATCACTAATCATCACATTGTTATTTACAGTGATTGAATTTGTCGGAGGTTTAGTATCTAATTCAT
TGGCATTACTGTCAGATTCATTTCATATGCTTAGTGATGTATTAGCACTTGGTTTATCTATGTTGGCCAT
TTATTTTGCAAGTAAAAAGCCGACTGCACGATACACATTTGGATATTTAAGATTTGAGATATTAGCTGCA
TTTTTAAATGGTTTAGCATTAATTGTAATTTCAATCTGGATTTTATATGAAGCTATTGTACGTATTATTT
ATCCGCAACCAATTGAAAGTGGCATTATGTTTATGATTGCTAGTATTGGTTTACTCGTCAATATTATTTT
GACTGTTATCCTTGTAAGGTCTTTAAAACAAGAAGACAATATCAATATTCAAAGTGCATTATGGCATTTC
ATGGGAGACTTATTGAACTCTATTGGTGTCATCGTTGCAGTTGTATTGATTTACTTTACAGGATGGCGCA
TCATCGACCCAATCATTAGTATTGTAATTTCACTCATCATTTTACGTGGTGGTTATAAAATTACGCGTAA
TGCGTGGTTAATTTTAATGGAAAGTGTGCCTCAACATTTGGATACTGATCAAATTATGGCAGATATTAAA
AACATAGATGGCATATTAGATGTACATGAATTTCATTTGTGGAGTATTACAACAGAGCATTATTCATTAA
GTGCCCATGTTGTGTTAGATAAAAAATATGAGGGTGATGATTATCAAGCGATTGATCAAGTATCATCATT
GTTGAAAGAAAAATATGGCATTGCACATTCAACGTTGCAAATTGAAAACTTGCAATTGAATCCATTAGAT
GAGCCATACTTCGACAAATTAACATAAATAAAACATTGTAGCGCCTAAAACATTAATCTATGTCATAGGC
GCACGTTTCGTTTTATACTTATGTTGCATCATTTAAATGATTTTCGTCAATTTCTTTGATGCTATCTACA
TCTAACACGACATCTTTAGGTTTCAAAATATGAATATGTTTTTCATCATTTGTATGTAAAATGCGTTCTA
TGATGTACCTTTGACCGGCCATTGTTTCTACAGCAATCTTTTTGTTTCTAGCTAAACTTGCTACGACAGA
TTCTTTATCCATAATGATAGCCCCCTATATATATGTTTATTTACTTATACCCTAACATGATTTTTATACT
CTTTGAAAATATATTTTACAGAATTTTATCTAAATATTTAAAAAAATATCTTAATATCCTTGTAATCCGA
TAAGAATTATAGTAATATTTTTTCAACCATTGTTATAGGAGGTCTTATTAATGACATTATTTTTATTAGA
AGCTAACAATCTTGATTTTGCATCAACGAAAGAAGAACTAGAAGCAAAGGCAGCATCACTATCTACGAAG
ACAATTCCAACATTAATTGAAGTACAAGCTACTGAAAATTTAACTCATGGTTATTTTATTGTGGAAGCAA
ATGACGAAGCAGAAGCTAAACAATTTTTAACAGAAGCAGATATTAGTATTCAATTAGTCAAAGAAGTACG
CTTAGTTGGTAAAGATTTAGATGAAGTTAAAAATGGTGATGCACATGTTGATTACCTTGTAACTTGGAAC
ATTCCGGAAGGCATTACGATGGATCAATATTTAGCACGTAAAAAGAAAAATTCTGTTCATTATGAAGAAG
TGCCAGAAGTTGAATTTAAACGCACATATGTATGTGAAGATATGTCTAAATGTATTTGTTTATACAACGC
ACCTGATGAAGAAGCGGTACGTCGCGCGCGCAAAGCAGTTGATACACCGATTGATGGCATCGAAAAACTT
TAATAAGACAACAAGTTGATGAGATATATGTATATAGGTTTGGCATGGATTTCGATTGCAGTTAATTAGA
ATAGCTCAATGCTATAAATGTAAGTAGTTGATATGAAGAAACTAATGAACTAAATGCAAGTATTGTCTAA
AACAATCATTTTATTGAAATTTAGTAGAGCTGAAATTAATATAACGTCGTTAATTGAATAACGCTTATGT
TATAAGAGCACTCATACCAAACCATAATCATCTATAGATATAACAATTCACGATATAAGGGCTGTGTTTG
GCATAGCCCTTTAGATATACACTTAATTCCTATTAAAATAGTAGGGATTAAAAGGGGGCTTGTCATGATT
AAAATTCAACAATTACAACATCACTTTGGATCACATAAAGTAATTCATAACTTTAATTTGGACATTAGCA
AGGGAGAAATAGTCACTTTCATAGGGAAAAGTGGTTGCGGAAAGTCTACTTTACTCAATATTATCGGTGG
ATTTATTCATCCATCGTCTGGTCGTGTCATTATTGATAACGAAATTAAACAACAGCCATCTCCAGATTGT
TTAATGCTATTTCAACATCATAATTTGCTGCCATGGAAAACGATTAATGACAACATTAGGATTGGATTAC
AACAGAAAATTAGTGATGAAGAGATTAACGCACAGCTTAAATTAGTTGATTTAGAAGACAGGGGAAAGCA
TTTTCCCGAGCAACTGTCCGGGGGTATGAAACAACGTGTGGCACTATGTCGAGCGCATGTGCATAAGCCT
AACGTTATATTGATGGATGAGCCATTAGGTGCATTAGATGCATTTACACGTTATAAACTTCAGGATCAAC
TAGTGCAACTAAAACATAAAACGCAATCAACTATTATTTTAGTGACGCATGACATTGATGAAGCTATTTA
TCTTTCCGACCGCATTGTTCTGTTAGGTGAAGGGTGCAATATTATTTCTCAATATGAAATTACAGCATCA
CATCCACGCAGTCGTAATGATAGCCACCTACTTAAGATTCGTAATGAAATTATGGAAACATTTGCATTGA
ATCATCATCAAGTTGAACCTGAATATTATTTATAAGGAGTGAGTGACGATGAAAAGGTTAAGCATAATCG
TCATCATTGGAATCTTTATAATTACAGGATGTGATTGGCAAAGGACGTCTAAAGAACGGTCTAAAAATGC
CCAAAATCAGCAAGTGATTAAAATTGGATATTTGCCGATTACACATTCAGCTAATTTGATGATGACTAAA
AAATTATTATCACAATACAATCATCCGAAATATAAACTAGAATTAGTTAAATTCAATAATTGGCCAGATT
TAATGGACGCATTAAACAGTGGTCGTATTGATGGTGCATCAACTTTAATAGAGCTAGCGATGAAATCAAA
ACAGAAGGGCTCAAATATAAAGGCTGTGGCATTGGGCCATCATGAAGGCAATGTCATTATGGGACAAAAA
GGTATGCACTTAAATGAATTTAATAATAATGGCGATGATTACCATTTTGGTATACCACATCGTTATTCAA
CACATTATCTTTTACTTGAGGAATTACGTAAACAATTAAAGATTAAACCGGGGCATTTTAGCTATCATGA
AATGTCGCCAGCAGAAATGCCAGCCGCATTGAGTGAACACAGAATTACAGGGTATTCTGTAGCCGAACCA
TTCGGTGCACTGGGTGAAAAGTTAGGCAAAGGTAAGACTTTGAAACATGGTGATGACGTTATACCTGATG
CGTATTGCTGTGTGCTAGTACTGAGAGGGGAATTGCTTGATCAACACAAGGATGTAGCGCAAGCATTTGT
ACAAGATTATAAAAAGTCTGGCTTTAAAATGAATGATCGCAAGCAAAGTGTAGACATTATGACGCATCAT
TTTAAACAAAGTCGTGACGTTTTAACACAGTCAGCGGCATGGACATCCTATGGTGATTTAACAATTAAGC
CATCCGGCTATCAAGAAATTACGACATTGGTAAAACAACATCATTTGTTTAATCCACCTGCATATGATGA
CTTTGTTGAACCGTCATTGTATAAGGAGGCATCGCGTTCATGACACGTCCCACAAATAACAAATTTATAT
TACCTATTATCACATTTATTATTTTCTTAGGCATTTGGGAAATGGTCATTATTATTGGGCATTACCAACC
TGTATTGTTACCGGGTCCTGCTCTTGTAGGAAAAAGTATATGGTCTTTCATTGTTACTGGAGAAATTTTC
CAACATTTAGCAATTAGTTTATGGAGATTTGTAGCGGGCTTTGTTGTCGCATTGTTGGTTGCTATTCCAT
TGGGCTTCTTGCTTGGAAGGAATCGTTGGCTATACAACGCTATCGAACCGCTATTTCAATTGATTAGGCC
GATATCTCCGATAGCATGGGCACCATTTGTTGTTCTATGGTTTGGTATTGGTAGTTTGCCAGCGATTGCG
ATTATTTTTATCGCTGCTTTTTTCCCAATTGTGTTCAATACTATTAAAGGCGTTAGAGACATTGAACCTC
AATATTTAAAAATAGCAGCAAATTTAAATTTAACTGGGTGGTCATTGTATCGCAATATATTATTTCCCGG
GGCATTTAAACAAATCATGGCTGGGATACATATGGCGGTAGGAACAAGTTGGATATTTTTAGTTTCTGGT
GAAATGATTGGTGCACAATCGGGATTAGGTTTTTTAATCGTTGATGCACGAAATATGTTGAACTTAGAAG
ATGTTTTAGCAGCAATATTCTTTATCGGATTATTTGGTTTTATTATTGATCGATTCATTAGTTATATTGA
GCAGTTTATACTTAGAAGATTTGGTGAATAAGGAGAGATGATGATGACTTTAGAAACGCTTATCAAAGAA
CAATTAGATCCTCATTTAGTAGAAGTTGATGAAGGGACGTATTATCCGAGAACATTTATTCAGCAATTAT
TTGTAGATGGTTATTTCGGTGAGGCGGCATTGAGAAAAAATGCTGAAGTAATCGAAGCTGTATCGCAGTC
TTGTTTGACAACAGGATTTTGTTTATGGTGCCAATTAGCTTTTTCAACGTATTTAGAAAATGCCACGCAG
CCACATTTAAATAATGACTTACAACAGCAATTGTTATCTGGAGAAATATTAGGTGCTACCGGATTGTCTA
ATCCGATGAAGTCATTTAATGATTTAGAAAAGTTGAACCTTGAACACACTTATGTTGATGGACAATTGGT
TGTCAGTGGACGTATGCCAGCTGTAAGTAATATTCAAGAAGACCATTATTTTGGTGCGATTTCGAAACAT
GAATCATCAGATGAATTTGTCATGTTCATTCTACGTGCCAATCAAGATGGTATCACTCTTGTTGAAAAAA
CCAATTTTTTAGGAGTCAACGGGTCAGCAACGTATCAAATCACATTGAATCAAGTCGTAGTGCCACAATC
ACAAATTATCACGCATGATGCGAAGCAGTTTGCGGCAACTATTCGCCCGCAATTTATTGCTTACCAAATT
CCAATAGGATTAGGCTCAATTAAAAGTTCTTTAGAGTTAATTGATGCATTTTCAAATGTGCAAAACGGAA
TAAATCAATATTTAGAGTATGATGTTGAAGCTTTTAAAAAACGTTATCGTCAACTTAGAGAGGAATATTA
TGCAATATTAGATGACGGTAACTTAACTTCACATTTAAATGAATTAATATCATTGAAGAAGGACATCGGC
TATTTATTGTTAGATGTAAATCAAGCTTCTGTTGTCAATGGTGGTTCTAGAGCGTACACACCATATTCGC
CACAAGTTCGCAAGTTAAAAGAAGGATTCTTCTTCGCAGCATTGACACCGACATTAAGACATTTAGGTAA
ACTTGAAGCAGAGTTGAAGGGGTAAGTGTGATAAGCTGATTTTTTGTTTAGATGCGTTTGTTGAAACATT
TTTTAAAATAATATAAATCTTAGTTTATAAACATTTTCTGTTAATTTGTTATATCCTTTTAACTAGGAAA
ATATACATTTCGTAATAATAATAATCGTTATCATTGAAAAAGTGTTAATAAGGTGTATAATGAAAATGTG
AACAATTAATGAACTTCTTATTTTAAAGAAGGTGAATACTATAGATACGCATACTAAAGAACAACAATTC
TCGAATCTAGTAAGATCTTATCGTAAAGAATACGTGGGTAAAGGACCCAATAGTATTCGAGTGTCGTTTA
AAGATAATTGGGCGATTGCACATATGACAGGTGTTTTGAGTAAAGTTGAGAGTTTTTACCTAAACGACAA
ACGCAATGAATCGATGCTCCATTATACACGCACAGAGAAGATTAAACAGATGTATAAAGAAATAGATGTA
AATGAGATGGAAAGTCTTGTAGGCGCTAAGTTTGTAAAATTATTTACAGATATTGATTTGAATGATGATG
AAGTCATTTCAATATTTGTTTTCGATAAGTCAATAGAATAAGTGTTGCTGGTGTAAGGTACACGGTGCTG
TTTGCTAACTTCGCTTTGAATTTAACAATAATTCAAGGGGGTGGTATGTCAAACGGTGCCGTTTTTTTGT
CATATTTTTAAAACAAGCAACATGCAACACGTACTTTAAGGAAGTCAAAATTTATCATTTAGGAGAGATG
GATATGAAAATCGTAGCATTATTTCCAGAAGCAGTAGAAGGTCAAGAAAATCAATTACTTAATACTAAAA
AAGCATTAGGATTAAAAACATTTTTAGAGGAAAGAGGACATGAGTTCATTATATTAGCAGATAATGGTGA
AGACTTAGATAAACATTTACCAGATATGGATGTGATTATTAGTGCGCCATTTTATCCTGCATATATGACT
CGTGAACGTATTGAAAAAGCACCGAACTTGAAATTAGCAATTACAGCAGGTGTAGGATCTGACCATGTAG
ATTTAGCGGCAGCAAGTGAACACAATATTGGTGTCGTTGAAGTTACAGGAAGTAATACAGTTAGTGTGGC
AGAACATGCGGTTATGGATTTATTAATACTTCTTAGAAACTATGAAGAAGGTCATCGTCAATCAGTAGAA
GGTGAATGGAACTTGTCTCAAGTAGGTAATCATGCGCATGAATTACAACACAAAACAATTGGTATTTTTG
GATTTGGTCGAATTGGACAACTTGTTGCTGAAAGATTAGCGCCATTTAATGTAACATTACAACACTATGA
TCCAATCAATCAACAAGACCATAAATTGTCTAAATTTGTAAGCTTTGATGAACTTGTTTCAACAAGTGAT
GCGATTACAATTCATGCACCATTAACACCAGAAACTGATAACTTATTTGATAAAGATGTTTTAAGTCGTA
TGAAAAAACACAGTTATTTAGTGAATACTGCACGTGGTAAAATTGTAAATCGCGATGCGTTAGTTGAAGC
GTTAGCATCCGAGCATTTACAAGGATATGCTGGTGATGTTTGGTATCCACAACCTGCACCTGCTGATCAT
CCATGGAGAACAATGCCTAGAAATGCTATGACGGTTCACTATTCAGGTATGACTTTAGAAGCACAAAAAC
GTATTGAAGATGGAGTTAAAGATATTTTAGAGCGTTTCTTCAATCATGAACCTTTCCAAGATAAAGATAT
TATTGTTGCAAGTGGTCGTATTGCTAGTAAAAGTTATACAGCTAAATAGAATAAGGATGCTGGGCTAGCG
ATTAACGCTTTCAATTTTATATAAATGAATCATATAAGCACTACTGCTGTTGTAAAGATGGCAGTAGTTT
TTTTATGATTACATCTAAGTATAGTCACGGCTATGTTAGGACAATGATTTAACATTTACGCACATATGTG
TTCACTTACGCAATTATTGATAAATTTCATTCATTTGGAATAATATATAGTCATATAGTGCTAATTTTTT
TGAGGCATTATATGCAAGATGCATTGTAAAGTCGATGCATTTGTTTGTTAAATAACTTTGTATAACTAAA
AATTCTTTGTTTCAACGTATAATCTAATAATAGATTTTATATAAATGGTAGTGTGTATATATGTGGAAAG
GGGTGTAGTTATTAATGAAACGCTTAAGTACGACTTTGAAAGTACGATTGATTAGCAATTTTTTACAGCT
AATTATTACGACAGCATTTATACCGTTTATAGCACTATATTTAACAGATATGTTAAGTCAATCAATTGTC
GGTATATATCTTGTTGGTTTAGTGGTTCTAAAATTTCCATTGTCCATTATATCTGGTTACCTTATTGAGA
TATTTCCGAAAAAGTTGCTAGTACTTATTTATCAAGCGACGATGGTGATAATGCTTGTGTTCATGGGCGT
ATTTGGGTCACATCAATTGTGGCAAATTATTGGTTTTTGTGTTGCATATGCCATATTTACAATCGTTTGG
GGATTACAATTTCCAGTTATGGACACATTAATTATGGATGCAATTACCGAAGACGTGGAACATTATATTT
ACAAGATTAGCTATTGGATGACAAACTTATCGGTAGCTATTGGGGCATTGTTAGGTGGCTTGATGTATGG
CTACAGTATGTTACTACTTTTCTTAATAGCAGCTTGTATATTTTTAATTGTACTCTTTATTTTATATATT
TGGTTACCTCAAGACCGAAATCAAGTAAAGCAAAGTGATGACAAGAGGCATGCAAGTCGTTATCAAAAAT
TACAAATAATGAATATATTTCGCAGTTATAAATTAGTTTTGAAAGACCGTAATTATATGTTATTGATTTC
GGGGTTCAGTATCATCATGATGGGTGAATTTTCAATCTCCTCATATATTGCTATTAGACTAAAGGATCAG
TTTGAAACAATAAGTATAGGTTCATATGATATTACAGGTGCTAAGATGTTAGCAATCTTGCTAATGATTA
ATACGGTCGTCGTCATTTTACTCACGTATTCAATCTCGAAAGTTGTATTGAAAATAGATTTTAAAAAAGC
TTTAATCACTGGTTTGCTGATTTATATTGTTGGCTATAGTGGTCTAACCTATCTTAATCAGTTTGGCTTA
TTAGTTGTTTTTATGATAATTGCGACTGTAGGTGAAATTATTTATTCGCCTATAGTTTCAGAACAACGCT
TTAAAATTATTCCTAAAGCTAAAAGAGGAACATATAGTGCAGTTAATGCATTAGGTATTCATTTTTCAGA
AACACTAGCTAGGTTAGGGATTGTGTTGGGTGTTTTCTTAACGTCATTACAAATGGGACTGTATATGTTT
ATCGTTTTAACAATTGGTGCTAGCATGCTTGTTGCTGGTGTATTTGGGGGACAAAAACAAGTGAATACAA
ATTGAATTTATTTAAATATTTATTTTATGCATCTTTTTATATGGAAAACCTATTAATTTGGTCGTAATTA
AAATAGAGATAAATTTATTAAGAATTTGTTAAAATTTAAGGATAACAATTGTTTTATGCGAGTTGTTTGT
TTAATATAAACTTGCTTCATGGATATTTTGTAACAACAATATTGAGTTTGCAATGAGATGTGAACAACAG
AAAGTGATTAACGATTTGTAGTGTGCTATTTATCGAAGATGTATGTAATTTACATTGAAAAATATACCAA
TTGTAACGATGATACAAGATGTATTTTAGGGTAGAATATATCGCTCATATGTTGCGAATGGTGTTTTATA
TTAATCATTACATAACGAGTTAATTAACATTTCGTCGGTTATCATATCATCATGCAATTTCAGTAAGTAA
TGAGTATTATGATATGAAAGAAGGACTTTTTATGATTATGGGTAATTTGAGATTTCAACAGGAATATTTT
CGTATATACAAAAATAATACAGAATCAACGACACACCGTAATGCGTATTGGGTTAAACTCGCTAAAAATG
TTGAAGCTACTAAAATGATGTATGCATTATCGACAATTGTGCAACAACATGCATCTATAAGACATTTTTT
TGATGTTACTACCGATGACAATTTAACAATGATACTTCATGAATTTCTGCCTTTTATTGAGATAAAACAA
GTTCCATCTTCTTCCGCAAACTATGATTTAGAAGCTTTTTTTAAGCAAGAATTAAGTACTTACCATTTTA
ATGATTCACCTTTATTCAAAGTTAAATTGTTTCAGTTCGCTGATGCTGCATATATACTATTAGATTTTCA
TGTGTCCATTTTCGATGATAGTCAAATTGATATTTTTCTTGATGATTTATGCAATGCATATCGTGGCAAT
ACTGTTATTAACAATACTCGACAGCATGCACATATAAATAGAAATGATGATAAAGACAATCAAGATGCAT
CGCATATAGCATTAGACTCAAACTATTTTCGGTTAGAGAATAACTCTGACATCCATATTGATAGTTATTT
TCCAATTAAGCATCCATTTGAACAAGCTTTATATCAAACGTATTTGATTGATGATATGACATCAATAGAT
ATGGCATCGTTGGCTGTTAGTGTGTATTTAGCTAATCATATAATGAGTCAACAACATGATGTCACATTAG
GTATACATGTACCATCACATTTACCAAATGATTTACACGGAAATATTGTGCCGTTAACGTTAACAATCGA
TGCAAAAGATGTATGTCAACGTTTTACAACAGATTTTAATAAATGTGTGTTGCAAAATATGTCGCAATTA
CAGTGCGCGAAGTCTTCGCTTTCACTAGAGACTATTTTTCATTGTTATCATCATATGATGTCTTGTTGTA
ATGATGTTATTGAGGATGTACATCAAATACATGATGCACATACATCTTTAGCGGATATTGAAATTTTTCC
ACATCAACACGGGTTCAAAATTATATATAACAGTGCAGCATATGATTTGCTCTCAATCGAGACGCTGAGT
GACTTAGTTCGAAATATTTATTTGCAAATTACTGAAGAAAATGGAAATAAACGAACAACTGTAGATGAAC
TTAATTTGATGACAGAACGTGATATTCAATTATATGACGATATCAATTTAAGTTTGCCTGAGATAGATGA
TGCGCAAACAGTTGTTACCTTATTTGAGCAACAAGTTGAAGCAACGCCGAATCATGTCGCTGTGCAATTT
GACGGAGTGTTTATAACATATCAAACATTGAATGCACGCGCGAATGATTTAGCACACCGTTTGAGAAACC
AGTATGGTGTTGAACCTAATGATCGTGTCGCTGTCATAGCTGAAAAAAGTATTGAGATGATAATAGCGAT
GATAGGTGTGTTGAAAGCTGGTGGGGCTTACGTGCCAATTGATCCGAACTATCCAAGTGATCGTCAGGAG
TACATTTTAAAAGATGTAACGCCTAAAGTTGTAATAACGTACCAAGCTTTATATGAAAATGGTAAACAAA
ATATTAATCACATTGATTTGAATAAGATAGCGTGGAAAAATATTGATAATCTTTCTAAATGTAACACGTT
AGAAGATCATGCTTATGTTATTTACACGTCGGGGACAACTGGTAACCCTAAAGGGACACTAATTCCGCAC
CGAGGTATTGTTCGCTTGGTCCATCAAAATCATTATGTACCATTAAATGAAGAGACGACGATTTTGTTAT
CAGGAACTATAGCCTTTGATGCTGCAACATTTGAAATATATGGTGCATTGCTCAATGGTGGAAAGCTGAT
TGTTGCTAAAAAAGAACAATTATTAAATCCAATAGCGGTAGAACAATTAATCAATGAAAATGACGTTAAT
ACTATGTGGTTAACCTCCTCATTATTTAATCAGATTGCTAGTGAACGAATAGAAGTATTGGTACCGTTAA
AGTATTTATTAATTGGTGGAGAAGTATTGAATGCTAAGTGGGTGGATTTGCTTAATCAAAAACCGAAGCA
TCCTCAAATTATTAATGGTTATGGACCAACTGAAAATACAACATTTACAACGACGTATAATATACCTAAC
AAAGTTCCAAATCGTATTCCTATTGGTAAACCGATTCTGGGTACTCATGTTTATATCATGCAAGGCGAGC
GTCGGTGTGGCGTTGGTATTCCTGGAGAATTATGTACAAGTGGCTTTGGGTTAGCTGCAGGTTATTTAAA
TCAGCCAGAATTGACAGCAGATAAATTTATCAAAGATTCAAATATAAATCAGCTGATGTATAGAAGTGGT
GATATCGTTCGTTTGTTACCCGATGGCAACATAGATTATTTATATCGAAAGGACAAACAAGTTAAGATTC
GAGGGTTTAGGATTGAGTTGTCAGAGGTTGAGCATGCGCTCGAGCGTATACAAGGTATTAATAAAGCAGT
TGTTATTGTTCAAAATCATGATCAAGATCAGTATATCGTTGCTTATTATGAAGCGATGCATACATTATCA
CATAATAAGATTAAATCACAATTACGTATGACCTTACCGGAGTACATGATACCAGTTAATTTCATGCATA
TTGAGCAAATTCCTATTACTATTAATGGGAAATTAGATAAGAAGGCATTGCCTATCATGGACTATGTCGA
TACGGATGCCTATGTAGCACCGAGTACAGATACCGAACACTTGCTATGCCAAATTTTTGCAGATATTTTA
CATGTGAATCAAGTAGGTATTCATGATAATTTCTTTGAATTAGGTGGCCATTCATTAAAAGCAACGTTAG
TGGTGAATCGGATAGAGGCATCTACTGGGAAACGATTACAAATTGGTGATTTATTACAAAAGCCAACTGT
ATTTGAACTAGCACAAGCGATTGCTAAGGTTCAAGAACAAAACTATGAAGTGATTCCAGAAACTATAGTT
AAAGATGATTATGTGCTGAGCTCTGCACAAAAGCGTATGTATTTATTATGGAAATCAAACCATAAAGATA
CGGTGTATAACGTACCTTTTTTATGGCGGTTATCATCAGAACTTAATGTAGCTCAATTGCGACAAGCAGT
GCAGCGTTTGATAGCGCGACATGAGATTTTACGAACACAATATATTGTTGTAGATGATGAGGTTCGACAA
CGTATTGTGGCAGATGTTGCAGTTGACTTTGAAGAAGTTAACACGCATTTTACGGATGAACAAGAAATCA
TGCGCCAATTTGTAGCACCTTTTAATTTGGAAAAGCCAAGTCAAATTAGAGTGAGATACATTAGAAGTCC
CTTACATGCATACCTCTTTATAGATACGCATCATATCATTAATGACGGTATGAGTAATATACAATTAATG
AATGATCTTAACGCACTTTATCAACATAAATTATTGTTACCACTTAAATTGCAATATAAAGACTATAGTG
AGTGGATGTCGCATCGTGATATGACGAAACATAGACAATATTGGTTATCTCAATTCAAAGATGAAGTACC
TATTTTAAGCTTACCGACAGACTATGTTAGACCAAATATTAAAACGACAAATGGAGCAATGATGTCATTT
ACAATGAATCAACAAATGAGACAGCTACTTCAAAAGTATGTAGAAAAGCATCAAATTACTGATTTTATGT
TCTTTATGAGTGTGGTCATGACGTTGTTAAGTAGATATGCTCGAAAAGATGATGTTGTTGTCGGTAGTGT
GATGAGTGCGCGTATGCATAAAGGCACGGAGCAAATGCTAGGCATGTTTGCTAATACGTTGGTATATAGA
GGGCAACCGTCACCTGATAAAATGTGGACACAGTTTTTACAAGAGGTTAAGGAAATGAGTTTGGAGGCAT
ACGAGCATCAAGAATACCCATTCGAATGTTTAGTAAATGACTTAGATCAATCACATGATGCCTCACGGAA
TCCATTATTTGATGTCATGTTAGTACTACAAAACAATGAAACGAATCATGCTCATTTTGGGCATAGTAAA
TTAACACACATTCAACCCAAATCAGTGACGGCGAAATTTGATTTATCTTTCATCATTGAAGAAGATCGCG
ATGACTATACAATCAATATCGAGTATAATACCGATTTATATCACTCAGAAACAGTTCGTCACATGGGTAA
TCAATGTATGATTATGATTGATTATATTTTGAAGCATCAAGATACACTACAAATTTGTGATATACCAAAC
GGCACGGAGGAACTTCTAAATTGGGTCAATACGCATGTTAACGATCGAATGCTTAATGTCCCGGGAAATA
AATCTATCATAAGTTACTTTAATGAAGTTGTCTCACGACAAGGTAATCATGTTGCGCTAGTCATGAATGA
TTTGACAATGACGTATGAAACATTACGCAACTATGTGGATGCCATTGCGCACATGCTCCTATCAAATGGT
GTGGGCAATGGTCAACGGGTTGCCTTGTTTACAGAACGTAGTTTTGAAATGATTGCGGCGATGTTGGCGA
CAGTTAAAGTAGGTGCATCTTATATACCTATCGATATTGATTTTCCGAATAAACGACAAGGTGCAATTTT
GGAGGATGCTAAAGTAACTGCAGTCATGTCTTACGGCGTTGAAATTGAAACGACATTACCAGTCATTCAA
TTGGAAAATGCTAAAGGCTTTGTTGAATCAAAGGAAAATGAACAATATGATGATTTACATGGCAATCAAC
TTGAAAACACAGCGATGTTAGATAATGAGATGTATGCTATTTACACATCTGGTACGACCGGGATGCCTAA
AGGGGTTGCCATACGACAACGAAATTTGTTGAATTTAGTGCATGCATGGTCAACTGAATTGCAATTAGGC
GACAATGAAGTATTTTTGCAACATGCAAATATTGTTTTTGATGCATCAGTTATGGAGATTTATTGTTGTT
TGTTAAATGGTCATACGCTTGTGATTCCAGATAGAGAGGAACGTGTTAATCCAGAACAGTTACAACAACT
CATTAATAAGCATCGTGTGACGGTTGCGTCGATTCCGTTACAGATGTGTAGTGTTATGGAAGACTTTTAT
ATTGAAAAGTTGATTACAGGCGGGGCAACTAGTACGGCATCCTTTGTTAAATATATTGAGAAGCATTGTG
GCACGTATTTCAATGCCTATGGACCATCTGAGTCAACAGTCATCACATCGTATTGGTCACATCATTGTGG
TGATTTGATACCTGAGACGATTCCAATTGGCAAACCCTTATCTAACATCCAAGTGTATATTATGTCAGAT
GGTTTGTTATGCGGTATTGGTATGCCAGGCGAGTTGTGTATTGCAGGTGATAGTTTAGCGATAGGATATA
TTAATCGTCCAGAATTAATGGCTGATAAATGGCAAAATAATCCATTTGGTAAAGGAAAGTTGTATCATAG
TGGTGATTTAGCACGTTATACATCTGATGGTCAAATTGAATTTTTAGGAAGAATAGATAAACAAGTGAAA
GTTAACGGGTACCGTATTGAACTTGATGAAATTGAAAATGCAATATTAGCTATTCGTGGTATATCTGATT
GTGTTGTAACAGTAAGTCACTTTGATACGCATGATATATTGAATGCTTATTATGTCGGAGAGCAACAAGT
GGAACAGGATTTGAAGCAATATTTAAATGATCAGCTGCCTAAGTATATGATTCCTAAGACTATAACGCAT
ATCGATTGTATGCCATTAACCACGAATGACAAGGTGGATACTACGCGTTTGCCAAATCCATCACCTATAC
AACAGTCTAATAAAGTGTATAGCGAACCCTCTAATGAAATTGAGCAGACATTTGTTGATGTATTTGGAGA
GGTATTGAAACAAAATGATGTCGGTGTTGACGATGATTTCTTTGAACTTGGTGGTAACTCATTAGAGGCG
ATGTTAGTTGTCTCGCATTTAAAACGATTTGGCCATCATATTTCAATGCAGACATTATACCAATATAAAA
CCGTGCGACAGATTGTTAATTATATGTACCAAAATCAACAATCATTAGTTGCATTACCGGATAATCTTTC
GGAATTACAAAAGATTGTTATGTCTCGTTATAACTTGGGTATTTTAGAGGATAGTCTAAGTCATCGACCT
CTAGGAAATACACTATTGACTGGCGCGACAGGTTTTTTAGGTGCTTATCTGATTGAAGTACTACAAGGAT
ACAGTCATCGCATTTATTGTTTCATACGTGCTGATAATGAGGAAATAGCATGGTATAAGTTGATGACGAA
TTTAAATGATTATTTTTCAGAAGAGACGGTTGAAATAATGTTATCAAACATTGAAGTCATTGTTGGTGAT
TTCGAGTGTATGGATGATGTTGTTTTACCAGAAAACATGGATACGATTATTCATGCAGGTGCTCGTACAG
ATCACTTTGGTGATGATGATGAATTTGAAAAAGTAAATGTTCAAGGTACTGTTGATGTCATACGTTTGGC
ACAACAACATCATGCAAGGTTAATATATGTGTCTACGATAAGTGTGGGAACTTATTTTGATATAGACACA
GAAGATGTGACATTTTCAGAAGCGGATGTCTATAAAGGGCAACTACTAACATCACCATATACACGGAGCA
AATTTTATAGTGAATTAAAAGTATTAGAAGCTGTAAATAATGGCTTAGATGGTCGGATTGTACGTGTTGG
TAATTTGACGAATCCTTACAATGGAAGATGGCATATGAGAAATATAAAGACTAACCGTTTTTCAATGGTA
ATGAATGATTTGTTACAACTGGATTGTATCGGGGTTAGCATGGCTGAAATGCCTGTAGATTTTTCTTTTG
TGGATACGACTGCAAGACAAATTGTCGCATTAGCACAGGTCAACACACCACAAATCATTTACCATGTGCT
ATCACCTAATAAAATGCCGGTGAAATCTTTGTTAGAATGCGTTAAGCGCAAAGAAATTGAACTCGTCAGC
GATGAATCATTTAATGAAATTTTACAGAAACAAGACATGTACGAAACGATTGGATTAACTAGTGTTGACC
GTGAACAACAACTAGCAATGATAGATACAACATTAACATTAAAAATAATGAATCACATCAGTGAAAAATG
GCCAACGATAACTAACAATTGGCTGTATCATTGGGCACAATATATCAAAACAATATTCAATAAGTAAGTA
GGGAAAGTTATGACAGTATTTGTAATGCAATTACAGAGTAACTTGAAAAGTATTGAAGAATTAATATCAC
AAAGTCGTTGGTCATATAAAAAACCGCGTACAGTCAACTATAGATACAATCAAGATAAACTCATGCACAG
ATTGGGAGATATTTTAGTGCAATATGGAATTCAACATGACACAGGTTTATTACCACATGAATGGCATTAT
CACATTTCGCCACGAGGTAAGGCAGATATTGTTCAACACAATCGTGATGGACAGCCCATCTATGTGAGCT
TATCATATAGTTATCCTTATATCGTGTGTGTTGTCGATAAAGAACCAGTTGGTATTGATATCGAAAAGAT
ATCACAACGTTTAGACTGGCGTACGTTAGTGACGTGTTTCTCTACAAACGAAGCACATCAAATATGTAGT
TTAAATGATTTTTATCAAATATGGACACAAAAAGAAAGTTTTACAAAATTGATTGGTGAAGGTTTAATCA
AAGGATTGGACATTTATGATATGACACAATCACACTTTTATCAATCACGTGAAGTGAAGTTCAAACAATT
TATTTTTGATCAGTTTATGGTACAGGTATGTTTCTTAGGACAGGCACCCTGGGGTTATAAAAAAGTGTCT
GTATTTCAGTTATTGAGTAGTTAATATGACGTCTGACAGTATCATTGCGCAGTGATTTTAAACTATACTG
CCTAAATGTTTACTGTTAGATGTTTTTTTATTGGAAAAATGAAAGGTGAATACACGATGGCATCATTCAA
AATCATGACGAGATTAAAGTAAGTGATAAGGTAAAAATATACTGAGCAATATTGAAATTACCGAAAATAA
TAGTTTGTTACGACGCATTTGAGACTTTAATGCTCACGTAAGTTGGCTGGAATCATATCATGTCAGTTAA
TAAAATAACGTGAGCATCAATCATCATACTCAAACGATGATTTAAAACTCACGTTAATGTTAGTCAGTGT
ATTAATTTAATTTATAGCGATAGACAAAATGTTGTCGCACTAATTCAATTGTCATCATCCAGACGATATG
GCCAAAGAATTCTGACAGATGCTCTTGGAATGGTTGATCCCACACAGCAGGTACAGTATGCATGATTGGC
ATAATGATAAGGTGGAATAATACCCAAATAGCAATACCAAAAACAGCACCTTGTCCCATTGCTAAGTAAG
CGTATTTTTTAACTAATATGCAGTAAATAATTGCAATGACGATAGAAAAACTAAAGTGGACAATAAAGCT
TACCCAAGGCAATTCCATATTTGAAAATGTATATGTTTGATGCGTAAACTCACTACTAAATCCTAATTGT
TGCAATAACTCTTGAGGTGGGTTCGTTGCATTACGTTCTGGTGTGCGAGGTGGAAACATGACCTCCCAAC
CTAATTTTACAATTCCAGATAACAAGCCACCGATAATTCCAGCATAAATGAATATACCCATTTGTCGTTT
CGTCAACTTAAGGACTCCTCTCTATTTACTATCCTCATTATAGTATTTTGTGAAAATAATCACAATAAAA
AGCTTTGCAAAACTTAAAATATTTTGATAAACAAATTTGTAAAAGGTTATTAGTTTTTTACATCTCATAT
TGTATCGTACTGTATTCAAAATTGTTAACGAGATGAACGGTAAATAAATGTTTTAGCGCAATGGATAATC
GAACTGGAATCATCTCGCGTGTCAAAACTTGTTAGGCCTTAATTTCATAGTTATGAATTAAGGATTGTTG
TGCCAACAAAATCATTATTGTAAATAGATTCAATGATATTTGGCTTGTTTCCTGATGCAATGATAACTTT
AGGACAGCCATTTTCAATCGCATTTTTGGCATCTAGCACTTTGGGAATCATACCTCCATAAATATCACCA
TGTTCAATATATTGATGAATATCGACTAATGGCAATTGAGGTATAACAACATCATTGATGAGTACACCTG
CAATATTACTTAATACATAAATAGGCGCTTTTAATGATGATGCAATAAAATAGGCAAGCGTGTCAGCATT
AATATTGTAAAATTCTCCATCATGGTTATTGAAACCAATCGAATTGATGATAGGTACAAATTTAGTACAT
AAATACTGTAAAGCATCCTTATTTAAAGCGGTCGGAACACCGACATATCCATATTGTTGATCAAAAGATG
TAATTTCAAACAGCTGTGCATCCAAACCACATAAGCCTATTGCAGAACATTGGTGCTGGTTAAATTGAGC
TACTAATGCAGTGTTAACGTCTGCAATGAGCGTGTGTTTAGTAATGGTCATGGTTGCTTTATCAGTCACT
CTTAGGCCATTAACAAAGTGTGGCTCGATTTGCTGGTTTGATAATGCTTCATTAATAAATGGGCCACCGC
CATGAACGATAATGGGGTAGATGTTGTTTGATCGTAAATGCTTAATGTTGTTAATAATTGATGGATGCAT
GTCACTAAGTGTACTGCCACCAATTTTAATGACAATAAATTTCATCTAACCAACACCACCTTATGTTCGA
TATGATGCGTTGATACGCACATAATCATAGGATAAATCACAACCGTATGCAGTCGCTGCAGCGTTACCTA
AACCAAGCTGAACGTCAATTGTGACATTTTCATGAGTTAATGTATTCGACATAGCTTGCTCATCAAATAG
TACAGCCATACCTTTATCAACGACAGGTATTTGGTTCAGTTGAACATATGTGCAGTTAGGATCAATTTCA
CATCCGCTGTAGCCAATAGCTGTAATGATTCGACCAAAATTGGCATCTTCGCCAAAAATAGCTGATTTTA
CTAGATTTGAACTTACGATAGTTTTACCGATTTTTCTTGCATCTGATATTGATTTAGCGCCTGACACATT
GACGCTGATTAACTTTGTTGCGCCTTCGCCATCTCTGGCTATAGCTTTAGCTAAAAATGTACAGACAAAA
TTGAATGCATCAACAAATGTTTCCCATTGTGGATGGTCTTGACTAAGTATTTGGTGTTCAACTTGGTGAT
TTGCCATGACTAATACCATGTCATTTGTACTTGTATCGCCATCAACAGTAATCATATTAAATGTATGGTC
AGTCGAAGATTTTAATAATTGATGAAGTGTATTCGATTCAATCGATGCATCGGTTGTTATAAAAGCAAGC
ATGGTAGCCATATTTGGGTGAATCATACCTGAACCTTTGGTGCTACCACCAATTGTAACGGTTTTACCAT
CGATTTTTAGTGATACAGCGATATGTTTTGTACAGGTATCAGTTGTTAAAATTGCCTCGTTAAACGCACC
TGGCGTTGCAAAATTAGCATCCTTAATATGTTCGGTCCCAGTCTTAATTTTATCCATAGGCAAATATTCA
CCAATGACCCCAGTTGAAGCAACAGCAACATGCTCAGATGGTATTTGAAGTTGTTGAGCAACCCATGTTT
GTGTTTGTCGTGCATCATCTATGCCTTGTTGACCGGTACAAGAATTTGCATTAGCTGAATTAACAACAAG
TGCTTGTAATTTTCCTTTAGACTTTTGTAAAGTGTCTTCAGTGACAATAAGTGGTGCAGCTTTAAACTGA
TTTAAAGTATATACGGCAGCTGCACTTGCCAAAGACGATGAGTAAATCCACCCAAAGTCTTTTTTGTTAG
CGCGTAAACCGATGTGCATACCACCAGCCGTGAAGCCTTGAGGTGTACTGATATCGCCATGTTTAATAAT
TGAAAAGTTATATTGTTGTGATGTCGTTTCTTGATGTTTCATTCTAACACCCCTTATGGATAAACTGGTG
ATTGATTTAGGCCAGTCGTCACTTCAAAATCATATAATATATTTAAATTTTGAATGGCTTGCCCACTTGC
GCCTTTGACAAGGTTATCAATCACTGATACTAAAATTGCTGTTTGCGTTGTTTCATCTACATAGATGCCG
ATATCGCAGTAGTTACTACCGAGTACTTCTTTTGTGGTTGGAAAAGTCCCAATATCTCTAATTCTGACAA
ATGGCTGATTAGCATAATAAGAGGTCATTAATTTATGTAATGATTCAGTCGTATATTCAGATGATAATTT
GACATATATTGTTGATAAAATACCTCGTGTCATTGGTACGAGATGTGGTGTAAATATGACTGATACATCT
TGACCCGCAATGATAGATAAATATTGCTCGATTTCCGGTTTGTGTTTATGGTTTCCGATTGCATAAGCGC
TTAGATTTTCATTCATTTCTGAAAAATGAACACGTTGTGATAATGAACGACCAGCACCTGACACGCCGGT
CTTAGCATCAATAATAATAGATGACAAATCTACTATTTTTTCGCTAATAAGTGGATGTAATGCTAATAAT
GTTGCTGTAGGGAAACAGCCAGGATTAGAAATGAGCTTCGTTCCATTGTTATCAAACGATTGCCATTCTG
AAATGCTGTAAATAGCATGATTCAAATCATCTTGTGCTGCAGCAGTTTCTTTGTAATATGCTTCATATAT
TTCACGATTCTTAATTCTAAATGCGCCAGATAAATCGATAACATGAATACCTTTTTCTACTAAGGGAGGG
ATACATGTTTTACTTACGGGTGCTGGTGTCGCAAAGAAAATTACATCACAGTCATTATTATCCACTGTAA
GTGCTTCGAAATGTTGCATAATATGTTGTAAATGTGGAAATGTTAATTTCAACGGTTCATCTACTTTTGA
ATGTGAGTAGATGTGTGCAATCGTTACATGAGGATGTGTTTGTAACAATCGAATTAATTCAATTGCGCCA
TAACCGCTACCGCCAACGATACCTACTTTAATCATCATGAATCCCTCCTATGTCATATATAAATGATTAA
TTGTTAATTTTTAAAAACGTCTTGAAAAGCTGCAACAATTTGATGGATTTCCTCTTTATCAATGACTAGA
GGTGGAGACAATCGAATGATAGTACGATGCGTGTCTTTGCATAAGATTCCACGTTGAATCAGTTGATCCA
CAAAAGGTGCAGCATCTGTGTTAAGCTCTATGCCTATAAATAAACCACGACCTCTAATTTCTTTAATACT
AGGATGTTTAAGTTGTAGCAACGCTTTTAATAAAAATGAACCTAAGCGTTCTGATCGTTCAACCAGTTGT
TCATCTTTAAGTACATCAAGCGCTGCCGTCGATATTGCAATGGCTAAAGGGTTACCACCAAATGTTGAAC
CATGTGTACCTGGTGTTAGAACACGCATGACATCATTATTTGCAAGTACAGCAGATACAGGGTATAAGCC
GCCACCCAATGCCTTACCTAAAATATAAATGTCTGGAACGACTTGCTCCCATTCCATAGCAAACCATTTC
CCAGTTCTACCAAGACCAACTTGAATTTCATCTGCAATCAATAATATTTGATGTTTATCACATAGTTGAC
GCACAGCTTGAATATATCCTTTCGGTGGTATATTAACGCCACCTTCACCTTGAATTGGTTCCAAAATAAT
TGCTGCTGTATTCGGTGAAATAGCTTGTGTTAATTGTTCAATGTCTCCAAAATCTACTGTTGTAGTGCCT
TGAAGTAGGGGGTGAAATCCTGCTTTATATGCGTCGTGGTTAGATAGTGATAATGAGCCAAGTGTACGAC
CGTGAAAATTGTTATTCATAGCGATGATTTCAACTTGTCCGTCAGTAATGCCTTTAACTTCAGAGCCCCA
TTTTCTAGCAATTTTAATGGCTGCTTCAACAGCTTCAGTACCAGAGTTAAGGGGGAGTACTTTGTCTTTC
TTAGCAAGATGACAAATTTTTTCTTCCCATTTCCCGAGATTGTCACTATAAAGGACACGTGAAATGATAG
ACAACTTTGAAGCTTGTTCTGTCATCGCTTTAACAATTGTTGGATGACAATGGCCTTGGTTTGCAACTGA
AAAACCCGAAATGCAATCTATATATTGTTTGCCATCAGTATCCCAAACTTTGACACCTTTACCTTTAGAA
ATGACAAGCTTAAGTGGTGCATAATTATTAGAGCTATAATAATCAGTTAATTCAATGATTGAATTCATCG
GTCTCCCTCCTTTATATTTATACATTTTAAAGAATTAATATTAATATATTACAGTTGTTCAATATAAGTG
TCAAATATAAATTTAATAATATAAAGATAAGGTTGTGTTTGTATTAATGTGATTTGTAAAATGAAAGTAC
TAATATTTTTTGTGGATAATCATTGATATGTATGTATACGATTGCAGTTTAATGTAGTATGAATAAAAAA
TGCCACAAGCATATGTTTAACATATGACTGTGGCATAGTATTATGCTTGTGGAATTTTACGATGCTTAAT
TTTATAAATAATGAAGCCGATAATGAAACCAATCAAACTGAGAACAACCCAGCCCATACCAATGTCTGAT
AATGGTAAATATTTTTGGCTGAAATTAATCAAAGTTTGTGAGAATGATGTGCTTGAAATGAACTCTGGAC
TAGCTTTTAATCCATCTACTAATGCAGCAATCATTGTAAAGAAAATGGTACATTGATAAATAAGTTTTGA
ATGATGGAATTTGCTACTAAATAATGTTAGTACAATCAAGGCAATTGCTAATGGATATAAGAACATTAAC
ACTGGGACTGAGTACATAATAATCTTAGTTAAACCAACATTCGCGAATAAGAACGAAATAAAGCTTACAA
CTGTTGCAATCGCTAGGTAATTCATTTTAGGGAAAAGGTGTTCGAATGTTTCTGAAAATGCCGTAATCAA
ACCGATGGCTGTTTTTAAACAAGCAACCATAACGATAAGTGACAACAGGACGATACCGTAGTTACCTAAG
TAGTATTGAGTAATTTGCGCTAAGGCAATACCACCATTTTCACTAAGTTTGAAATGACCAATACTTAATG
TACCCATGATTGCTAGTAGGGTATAAATGATCCCCATCATAATGATACTGATAGTACCAGACTTAATTGT
TTCTTTAGCGATATCAGTTGGATTTTCGATACCTAACTTTTTAATCGTTGCAACAATGATAATACCAAAT
GCCAATGACGCTAGCGCATCTAAGGTATTGTATCCATCTAAAAAGCCGTTAAATAAGGCATGTGATTGAT
ATTGTTTACTAATAGGTGCATCAGATATGCCACCTAATGGATGGATAAAAGCAAATAATAAAATAATTGC
TAATAATACTAAGAATACCGGATTTAAAAATTTACCGATATATTCTAAAATTCTTGATGGCTTTCTCGCA
AAAAACCATGCAATCACAAAGAAGACGAAGCTAAAAATAAATAAATATAAAGTGATTTGCTTTGGTGATA
AAAATGGCGAAAATGCAATTTCAAATGATGTCGTTGCCAGTCTAGGTAAGGCGAAAAATGGTCCGATAAC
TAGATATAAGGCAATCGTGAAAATGTAAGCATATGTTTTATTAACACGCGATGCAATTTCAAATAAACCA
GATGTCTTTGAAATGCCAATAGCAATGATACCTAGAAATGGTAAGCCAATTGCTGTAATTAAAAATCCTA
AGTTAGCGATAAAAACGTTAGAACCAGCAGCTTGACCCAAGTGTATTGGGAAGATAAGATTGCCGGCACC
AAAGAATAAACCAAATAACATAGAACCTATAAACATGTTTTCTTTAAATGTTAGTTTCTTCTTCATATAT
GTATTTGTTCTCCTTTTTAGAACTTATAAAAATCTACTTAATTAAGATAATATCAAAAATTAAACATAAA
GTGATACATAATTTTGCAATAAATACTAAATTTTTTGAAAATTCCGGAATAAATACTGTTTTTTATGTAG
TAGGGGCGTAAGTTAAGAACGATTTAACAGATATAGAATATGTTAAATATAGAAGGTTAGACAACCCGAC
GTATTAATACTTTGTGAAATAAAGATCCCCCTCAACATGATCGAAGGGGGGAAGTATATGTTTAGTTCAA
TATATTTAGAAAGTCGTTTGTAGTTATTGTTTGTCCCATCAATGGGAATACATTATCTATTGGAAATTGA
TGTAGCGTTTCGTTTTGTGCACTCATCATATCTGTAACAAAAAACTGATTGTAGTTTAATTGATAGGCAT
CTCGCGCTGTCGTATCTACGCCAATATGCGTTGCGACACCACCAAGAACAATCGTATCAATTCCTCGACG
TCGCAATTGTAAGTCCAAATCTGTTCCTACAAATGCACTAAAATGTCGTTTGTCTATGACAAAATCGTCA
TCTCTCTTGTCTAATAAATGATGGAAACGACTGTAGTCGTCGCCTTCTTTTGGTGGTAATGAGATCATTA
CATTTGGTTGCAATACATCTTTACCATCATAGAAATTCACGCGAACAAAAGCGATAAAGCCATTGTTTTT
TCTAAAAACATCTATTAATTTATTAGCGTTTTGAACGACATTTTCAGCTGTATATGGGGCATAATCCATT
TTAAGAATACCTTCTTGCAGGTCGATTAACACTAAAGCGGTTTTATTAAAATTAATCATCTTATATCAGA
GTCCTATTCGTTTAATAAAGTATTCGCTTAAACTTATACCCTGTATACGATGAAATTATTTATTTTGTTG
TGAAAAAGCTTTAGCGATATCGATGAGTTTCTTCGGTGCGTCTTCGACAGCCATTTTGACTTCGACAAAA
TGCATCACATCGGGATGACCATTAATTGCATTAAACGTGTCTTGTAAATCTTTTGATGATTCAACGTCAT
GAATTTCAACATTTTTACCACCAAATACAGCTGGTAAAGCTTTATAATCCCACATGTGAATTTCATTATA
AGGTTCATACATGCCGTGAATAAGTCGTTCTACCGTATAGCCGTCATTATTAATCACAAATAATACCGGT
TTAATATGCTGTCTAATCATAGTTGAAATAGCTTGAACAGTTAGTTGCAATGAGCCATCACCAATTAATA
ATAAGTTACGACGATCTTTGTCTGCTAATTGTGAACCTAATGTTGCAGGTAATGTATAGCCGATAGAACC
CCATAACGGTTGCCCTATAAAAGTATTGTTTTTGTATAATGCTAAATCATAAGCACCAAAGAATGATGTA
CCTTGATCAGCAATGATGACATCATTTGGTTTTAAGAAATTTTGCATCATTTTAAAATAAGTTTGTTGTG
TTAATGGTTCTGTGCCAACAGTATAATCGGGTGATGTTGGACGATGATACGCAGGGAACGTTGCGTTATT
CGTATATGAAATATTGGATAACTGTTTTAACAATGATGGTAGAGATATTTCATCATTTGTAACATCGTCA
ATTTTGATATTGTGATGATTTAACATAACGACATCATCGATATTGAATTGGTATGAAAAACCTGCTGTTG
CTGAATCTGTTAATTTGGCTCCAATATTTAAAATTAAATCGCTGTTGTCCACATAATCTCGTATTTTATC
TTCGGCAATTTTCCCATCGTAAATACCCATATAATATGGATTTTCCTCATTAAAAGCACCTTTTCCTAAT
GAAAGTTGTGCTACTGGTATCTGTGTTTGATTTACAAAATCTTCTAATTCTTGATGGAGGTGAAAACTGT
TAATTTCATGTCCAGTAATGATGATAGGCTGCTTCGCTTGATGCAGTTTAGTTGCTAATAACTCTATATA
TGTTGATGCATCCGTATATTTAGTTGCCGTCACTTCAAATGGTGTCGGTATCTCAATTTCAGAGATTGCG
ACATCGATTGGTAAATGTAAATGAACTGGGCGTCTTTCGGCGATTGCTGTATTAATTAAACGTGGTATTT
CGGTTGTTGCATTTTCAGGTGTGATATAACCTTGTGCAACGGTTATATGTGCAAACATTTTTCGATAGTC
GTCAAATGTACCTTCACCAAGTGAGTGATGTACATATTTACCGCCTTGTTCAACAGCACGTGTCGGCGCA
CCTGTAATCGCAATGACAGGTATGCGTTCAGCATATGAACCTGCGATACCGTTGACGGCACTTAATTCGC
CAACACCAAATGTAGTAACTAATGCAGCGAGTCCATTAAGACGGGCATAACCGTCCGCTGCGTAACTTGC
GTTTAATTCATTTGTATTTCCTACCCAATCTACATTGGGATTGCTGATAATATCGTCTAGAAAAGCGAGA
TTAAAATCACCAGGAACACCAAAAATTTTATCGACGCCTGCTCGATGAATAGCGTCAATTAAGTAAGCTC
CAATGCGTTGTTTCATAAAAAAAGCCACCTTTTCTCTATATTTACACTTAAAATGATAGCCTCGAATATA
GTGTAAGGTCAAGGAAGTTGACTTTGTTGTGAAAACGCTAACAATAGTGAACAATTAATATTTTTTAGGA
AATGAGTATGAAGGGGGGCTTTAATTGATGATCTTAAAATTCAAAATTTAAGGGGAGAGCGAACTATCAA
TGATGCTGCAAAATACAATAGCAAAGAAAAAACAGGCGCGTCACCTTATGAAGGTATACGCACCTGTTTA
TAGTAAGCATTATTTAGCTTCAAATAATTGATCGCCAAATGAAATGTTGCCATGTTCACCTTGTTTAAAA
TCAAGGTTTGTAATGTTTCCTTGTGTCACGATAATAGGCGTAATATCACTCTTTGCATGATTGCGGATGT
AGTCTAAATCAAAGTTGATTAATAAATCACCTTGTTTAACTTCTTGACCTTCCTCAACATGTAAAGTAAA
GCCTTCTCCGTTTAATTTAACAGTGTCTAAACCGATGTGGATTAATAGTTCTAAACCACTATCTGATACA
AGACCAATTGCATGTTTTGTTGGGAAAATCATTTGTACTTTACCGTTGAATGGTGCACGAACTTCACCTT
GTGAAGGTTTGATAGCGATACCGTCACCCATCATTTTTTCGCTGAACACTTGATCAGGCACTTCTGATAA
TGGTGTTACTTCACCAGTTAATGGTGCATGCACGATATGGCTCAATTCGCTTGTTGCAGATTTATCTTCT
GCAACAACAACAGTTTCGTCTTTATCGTCTTCCATAGTAGTAGGATTTTCTACTACTTGACCATTCATAA
TCTGTTGCATTTCATGTTTGATTTGGTCAGATTTAGGACCAAAAATTGCTTGCATATTATTGCCGACTTC
TAATACACCAGATGCGCCTAAATCTTTCAAACCAGGAACATCAACTTTAGATTTGTCGTTAACTTCAACA
CGTAGACGTGTGATACAAGCGTCTAAATGTTTAATGTTTGCTTTGCCACCCATAGCTTCTAATACTGCAT
ATGGTAATTCAGTTGCTGAAGCAGTAGCCGCTTGTGATTGTTTATCTTCACGACCTGGTGTTTTGTATTT
TAATTTTACAATTAAGAATCGGAATACGAAGTAGTAAATAACTGCGTATACAAGACCTACAGGAATGACT
AACCACCATTGTGTCTTATTAGGTAGTATACCGAGTAAGAAGTAGTCGATGAAACCACCTGAGAATGTAT
AACCTAGATGAAGATCTAATAAGTACAATGTTAAGAATGATAAACCATCAAGTACTGCGTGAATAAAGAA
TAATAATGGTGCTACAAATAAGAATGAGAATTCTAATGGTTCTGTAATACCAGTTAAGAATGATGTTAAA
GCAGCAGAACCCATTAAACCTGCTACTACTTTCTTATTTTCAGGTTTAGCTGTGTGATAAATTGCTAAAG
CTGCTGCAGGTAAACCGAACATCATAACAGGGAATTCACCTTGCATGAATTTACCAGCTGTCAAATGTGC
GCCTTCACGAATTTGTTCGATAAAGATACGTTGGTCACCGTGAATAATTTCACCAGCTGCATTTTTCCAT
GAACCAAACTCGAACCAGAACGGTGCGTGGAAAATGTGATGTAGACCGAATGGAATTAATAAACGCTTGA
TGAAACCAAATAAGAATACGGCAACACCAGTATTTGAATCTAATAATCCTGTACTGAATGCATTTAATCC
TGATTGAATCGTTGGCCAAATTAATGCCATTGGGAATGCTAAAATAAATGATGTTGTAGCCATCATAATA
GGTACGAAACGCTTACCAGCGAAGAAACCTAAATAAGATGGTAAGTTAATGTTATAGAACTTGTTATAAC
ACCAAGCTGCCAGGGCCCCGATTATAATACCGCCGAACACACCTGTTTGTAATGTTGGGATACCTAAAAT
GCTAGCGTAACCACTCGCTGGATCACCAATATTCTTAGGTGTAACTTGTAAAAAGTCGCCCATTGTTTTG
TTCATGATTATGTAACCGACGAATGCTGCGATAGCTGCTACGCCATCACCGCCAGCTAATCCGATTGCGA
CACCTAATGCGAAAATCATAGGCAAGTTATCAAAAATGATACCACCAGCACCTGTCATTAATTTAGCGAC
AGTTTGTACGCCACCATTTTGTATAAACGGCAAGTAGTGTTGTAATGATTCACCTTGCATAGCTGTACCG
ATAGCTAATAACAGACCAGCTGCTGGTAAAATCGCAACAGGTAACATTAGCGCTTTACCAATACGTTGCA
ATTGACCGAAAAGTTTCTTCCTCACTTGTCCAACCTCCAAAGTTGTATTTATTATTTAAGATTCAATAAA
AAAAGACACGAGCAAATAGACTGTGTTGGTAACCATCACAGCTTAATTTAACTCATGCCTAATCTTACTT
AGTAACACGTTGGTGTATGTAATTAATGTAAAAGAAGCAATTGACTAAGTAGTATATAAAACTGATACGT
TAGTTTATCTAGCTTACCATCACATCTTATTGAATCTTATTTGTTTGCGACTCCTATTTTAGCATGGTGA
AGTATGCGTTTTCAATACAATTATTAAATTCAATTTCAAATCTCTTAATTGTTCACAGATTATTATTAAA
ACATAATATAAGATAATCCTGAATAAAATGTATAAAAGTTATTGTAATAATCCAGCAGTAGCAGCTATTA
TCAGCACTTAAAAGAAAGGATAATCTTTGATGGTGTAATAATTAACTTGTGACAGAAATATGTAAGATTA
TTACAATGAACAGGCTTTAACTGATTAATATTGTAATGTGTTTTCTCTTATAGTAAAATGTAAGCGATTA
CACAAATCAACTATATTTTCCTAATAATTATATTGTTAAGGAGGGCTACTTTGACAGGCTTTTCAGTGTA
TTTAGGACAACCTTTAGATGAAGCGTATATTAAGCGAATGATTAAACAAGGTTACCAAATGATTTTTACA
TCTGTACAAATACCAGAAGAAGATGACGAGACAAAATATCATTATTTCACAAAACTACTCAATTTATTAA
AACATGAACAAGTGACTTACCTCATAGATGCTAATCCATCTATTTTAACACCATCTTTTTATGACCATCT
TCGACAATATGATGCACAATTTATGATTCGTATCGATCATAGTACATCAATTGAGGCAATCGAAGCGATA
ATGGCACAGGGTTTAAAGTGCTGTTTGAATGCAAGTATTATTTCCCGGGAATTGTTAACAAGCTTACATC
AACAATTGAATGATTTTACATTACTTTCATTTTGTCATAACTATTATCCAAGACCAGATACGGGATTATC
TGTTGACTTGGTCAATAAGAAAAATGAACTCATTTATCAATTTAATCCAAAGGCACAAATATATGGTTTT
ATTGTAGGGAGTGATTTGCGAGGTCCTTTGCATAAAGGCTTGCCAACAATTGAAGCAACGAGACATAGTC
ATCCTGTCGTTGCAGCTAAATTATTACAAGAAACTGGTGTATCTGAAGTGTTAGTTGGAGACTCATTGAT
TGAAATGAGGCAGGCAAAACAACTTATAGATTTTTGCAAGCATAGGCATTTCACGTTATGTATTGAAGAA
GTGTTTGATACGACAGTGACTTACCTTTTCGATATGTGTCATAAAGTACGCCCGGATAATCCGGAAAATG
TCATTCGTTCGGAAACGTCAAGACAAATATGTCCACATTCGATTCAACCACAGTTTACGACGCAACGACG
CATTGGTTCAGTAACCGTTGATAATTTGAATAACGGACGTTATCAAGGCGAAATGCAAATTGTGAGACAA
ACGCTTAGTGCACATGACAATGTGAATGTTGTTGCACAAATTATTAAAGAAGACTTACCACTGTTAAGTT
GTATCGAGCCGAATGATACATTTGATTTTCAAAAAACTAGGGAGTGTAAGAAGTGATGGAAAATAGTACG
ACCGAAGCGCGTAATGAAGCGACGATGCATCTTGATGAAATGACTGTGGAAGAGGCTTTAATTACGATGA
ATAAAGAAGATCAGCAAGTCCCGTTAGCAGTTCGAAAGGCAATACCACAATTGACAAAAGTAATTAAAAA
AACAATTGCACAGTATAAAAAGGGTGGACGATTGATTTATATCGGTGCAGGTACAAGTGGAAGGTTGGGT
GTCTTAGATGCAGCGGAGTGTGTACCTACATTCAATACTGACCCTCATGAAATTATAGGTATTATTGCTG
GTGGACAACATGCTATGACGATGGCTGTAGAAGGTGCGGAAGATCACAAAAAATTAGCGGAAGAAGATTT
GAAAAATATAGATTTAACATCAAAAGATGTCGTTATAGGAATTGCCGCGAGTGGCAAAACGCCATATGTT
ATAGGCGGTTTAACATTTGCTAACACAATCGGTGCTACAACAGTATCTATTTCATGCAATGAACATGCAG
TTATAAGTGAAATTGCGCAGTATCCAGTAGAAGTTAAAGTTGGTCCAGAAGTATTAACTGGTTCAACACG
TTTAAAGTCTGGTACAGCACAAAAGTTAATTTTAAATATGATTTCAACCATCACAATGGTTGGTGTCGGA
AAAGTTTACGATAACCTCATGATTGATGTTAAAGCAACCAATCAAAAACTGATCGACCGTTCAGTGCGTA
TTATTCAAGAAATATGTGCTATCACATATGATGAAGCAATGGCGTTATATCAGGTATCTGAGCATGATGT
GAAAGTTGCGACAGTTATGGGTATGTGTGGCATTTCTAAGGAAGAAGCAACAAGACGGTTATTAAACAAT
GGTGACATTGTTAAACGAGCAATCAGAGATAGACAACCTTAGGAGGGATTTAAATGACCAAAGAACAACA
ACTTGCAGAACGAATTATTGCTGCAGTAGGTGGTATGGATAATATAGATAGTGTCATGAACTGTATGACA
CGTGTGCGTATTAAAGTATTAGATGAGAATAAAGTAGATGACCAAGAACTAAGGCATATTGATGGTGTCA
TGGGTGTTATACACGATGAACGCATTCAAGTTGTGGTTGGACCTGGTACAGTCAATAAAGTGGCTAATCA
TATGGCGGAATTAAGTGGTGTTAAACTAGGTGACCCAATACCACACCATCACAATGATAGTGAAAAAATG
GACTATAAATCATATGCAGCTGATAAAGCAAAGGCGAATAAGGAAGCGCATAAAGCAAAACAAAAGAATG
GTAAGTTGAATAAAGTATTGAAATCAATTGCCAATATCTTTATACCGTTGATTCCTGCATTTATTGGAGC
TGGATTAATTGGTGGTATTGCAGCAGTACTGAGTAACTTAATGGTGGCAGGCTATATTTCAGGTGCTTGG
ATTACGCAACTTATAACAGTATTTAATGTCATTAAAGACGGTATGTTAGCATACTTAGCTATTTTCACTG
GTATTAATGCGGCTAAAGAATTTGGTGCGACACCAGGACTTGGTGGCGTGATTGGTGGTACAACGTTATT
AACGGGTATTGCTGGTAAAAATATTTTAATGAATGTCTTCACTGGAGAACCATTGCAACCTGGACAAGGT
GGGATTATTGGCGTTATTTTTGCCGTTTGGATTTTAAGTATTGTCGAAAAGAGATTACATAAAATTGTGC
CAAATGCGATTGATATTATTGTAACGCCGACTATTGCATTGTTGATTGTAGGACTATTAACTATCTTTAT
CTTTATGCCATTAGCAGGTTTTGTTTCAGACAGTTTAGTTTCAGTAGTTAACGGAATTATTAGTATTGGT
GGCGTATTTAGTGGATTTATCATTGGTGCAAGCTTCCTACCGTTAGTTATGTTAGGGCTTCATCATATTT
TTACGCCAATTCATATAGAAATGATTAACCAATCAGGTGCTACTTACTTATTGCCAATTGCAGCGATGGC
TGGTGCTGGACAAGTAGGTGCCGCATTAGCACTTTGGGTAAGATGTAAACGCAACACAACATTACGTAAT
ACTTTAAAAGGTGCATTGCCAGTTGGTTTCCTAGGTATCGGAGAACCATTAATCTATGGTGTGACTTTGC
CATTAGGTCGACCTTTCTTAACTGCTTGTATTGGTGGTGGTATTGGTGGCGCTGTAATAGGTGGAATTGG
ACATATTGGTGCCAAAGCAATAGGCCCAAGTGGTGTGTCACTATTACCATTAATCTCAGATAATATGTAT
TTAGGTTATATTGCAGGATTACTTGCTGCGTATGCTGGTGGATTCGTTTGTACATATTTATTTGGAACGA
CAAAGGCGATGCGACAGACAGATTTGTTGGGTGATTAATGATGACAAATATTTTATATCGCATTGATAAG
CAGTTGAGTGATTTTACGAAGACAGAAAAGATAATCGCTGATTACATTTTAAAGAATCCACATAAAATCA
TTGATATGACTGTGAATGATTTGGCAGATGTTACGAATGTTAGTACAGCATCAATTGTTAGATTTAGTCG
GAAAATGACACATCAAGGTTTTCAAGAGCTAAAGATTGCGATATCTCGATACTTACCCGAAGATATTGCA
ACCAATCCACATTTAGAATTGATTGAAAATGAATCTGTAGAAACTTTGAAAAATAAAATGATTGCTAGAG
CAACGAATACGATGCGATTTGTAGCTACTAATATTATGGATGCGCAAATTGATGCAATTTGTGATGTGTT
GAAAAATGCCAGGACAATATTTTTATTTGGATTTGGCGCATCGAGTTTGACTATTGGTGATCTTTTTCAA
AAGTTATCTCGTATTGGCTTAAATGTCAGGTTATTACATGAAACGCATTTACTTGTGTCAACATTTGCGA
CGCATGATGATAGAGATTGCATGATTTTTGTGACGAATCAAGGTAGTCATAGTGAATTGCAGTCAATTGC
ACAGGTGGCCACACATTACAGTATTCCCATCATAACTATATCTAGTACAGCTAATAATCCAGTGGCTCAA
ATTGCAGACTATGCATTGATTTATGGCAGAACTGATGAAAATGAAATGCGTATGGCGGCTACAACGTCAC
TATTTGCACAGTTATTCACGGTAGATATATTGTACTATCGATTTGTAGCATTAAATTATCATGCGATTCT
AGATTGTATAACCCAATCGAAAATGGCACTTGATAATTACAGGAAGCATCTTGCGACGATAGATTTTAAA
CATTAGATATTGTGTGCGTTCTAACATAAAGTTAGTTGCAACGTAAACAATTGAAGTTTTTGATGTGATT
CAGTTGCTTGATGAAAAATTGTTGCTACAAGTTTGTAAAACTGGCATAGAGGCTATTTTGAAAATGATAA
AGGCGTGACAAATTAAAGCAAAGTTCAGATTTGAGCTTTGCTTTTTTCATAGATGGAAATTAAATGCTGA
AGAATAATTTTAATGCTAAATGAACTAATACGAAGGTGCTAAAAGCAATTATTATCAAATTAGTGATATG
AATGAAATGTTTAAATCGTTTGCGTTGATTGTATTCGGGACTTTTATAGAGTAGGTAGTAGTACATAAAG
AGTATGGCTGCGAACATGCCGAATATTGAAGTGAAGTTACCTACAGTGACTGCCATGTAATGATTTAAAG
TTAAATAGTAACTTAGACTAATAATAAAAAATAAAATGATTTGATAGGTAATTAACACCATTCAAGTCCC
TCCATTAATCGTAGACAAAAAATTTATCAATGATTTGATTATTTGTATTCAAATTTTAGTATACGACTTA
CCTCAAAGACAAATATTAAAAGATAAGACAATAAAATTAGAATAAATTTACGTTTGAAGATAAAAAACAA
ACATTTTTCATTAAAGTTTATGATATATTTAGAGCAATAGAAAGTGTATGGAAGGGGATATGAATGGCAT
ACCAAAGTGAATACGCATTAGAAAATGAAATGATGAATCAACTTGAACAATTGGGTTACGAAAGAGTAAC
GATACGTGATAATAAGCAATTGCTTGATAATTTTAGAACGATTTTAAATGAGCGTCATGCGGACAAATTA
GAAGGCAATCCCTTAACAGATAAAGAATTTCAACGTCTGTTAACGATGATTGATGGAAAAAGTATTTTCG
AGAGTGCCCGTATTTTACGTGATAAATTACCACTTAGACGTGATGATGAGTCTGAGATTTATTTGTCGTT
TTTAGATACGAAAAGTTGGTGTAAAAATAAGTTTCAAGTGACGAATCAAGTATCTGTCGAGGATACATAT
AAAGCACGTTATGATGTAACGATATTAATCAACGGACTACCCCTTGTCCAAGTTGAATTGAAACGTCGAG
GTATTGATATTAATGAGGCGTTTAACCAAGTAAAACGTTACCGCAAACAAAATTACACAGGCTTATTCCG
CTACATACAAATGTTTATCATTAGTAATGGTGTTGAAACGCGATACTTTTCTAATAATGATAGCGAACTA
TTGAAGAGTCACATGTTTTATTGGAGTGATAAACAGAATAACCGTATCAATACATTGCAATCGTTTGCTG
AGTCATTTATGAGACCTTGTCAATTAGCTAAGATGATATCGCGCTATATGATTATTAATGAAACAGATAG
AATACTGATGGCAATGCGTCCGTATCAAGTGTATGCGGTAGAAGCACTTATTCAACAAGCGACTGAGACA
GGGAATAATGGATATGTATGGCATACAACTGGAAGTGGTAAGACGTTGACTTCTTTTAAAGCGAGTCAGA
TTTTATCACAGCAAGATGACATTAAGAAAGTTATCTTTTTGGTTGACCGTAAAGACTTGGATAGTCAAAC
AGAAGAGGAATTTAATAAATTTGCTAAGGGTGCTGTAGACAAAACTTTTAATACCTCGCAACTGGTACGC
CAACTAAATGATAAAAGTTTGCCACTTATTGTAACGACGATTCAAAAAATGGCTAAAGCGATTCAAGGGA
ATGCCCCTTTATTAGAACAGTATAAAACGAATAAAGTTGTATTTATTATTGATGAGTGTCATCGCAGTCA
ATTTGGTGACATGCATCGTCTAGTTAAACAACATTTCAAAAATGCCCAATACTTTGGATTCACTGGTACG
CCACGTTTTCCAGAAAATAGTAGTCAAGATGGTAGAACAACTGCAGATATTTTCGGTAGATGCTTACATA
CGTATTTAATTAGAGATGCCATTCATGATGGTAATGTACTTGGTTTCTCAGTTGACTATATTAATACTTT
TAAAAATAAAGCTTTAAAAGCAGAAGATAACAGCATGGTTGAAGCAATTGATACGGAAGAAGTATGGTTA
GCGGATAAACGTGTGGAATTAGTAACACGACATATCATCAATAATCATGATAAATATACACGTAATCGTC
AATATTCAAGTATATTTACAGTCCAAAGTATTCACGCGCTTATTAAATATTATGAGACATTTAAGCGACT
TAACAAAAAGTTGGAACAACCGTTAACGATAGCTGGTATATTTACGTTTAAACCTAATGAAGATGATCGT
GATGGTGAAGTGCCATATCATTCACGTGAAAAATTAGAGATAATGATTAGTGATTATAATAAAAAGTTCG
AGACGAATTTTTCAACAGACACAACTAATGAGTATTTTAATCATATTTCAAAAAACGTTAAAAAGGGCGT
TAAAGATAGTAAAATTGATATCTTAATCGTTGTTAATATGTTCTTAACTGGTTTTGATAGTAAAGTACTG
AACACTTTATATGTTGATAAGAATTTAATGTATCATGATTTAATTCAAGCGTATTCACGTACAAATAGGG
TTGAAAAAGAATCAAAGCCATTTGGTAAAATTGTAAACTATCGTGACTTGAAAAAAGAGACAGACGATGC
ACTGAGAGTATTCTCACAAACAAATGATACGGATACAATTTTAATGCGCAGTTATGAAGAGTATAAAAAA
GAATTTATGGACGCTTATCGTGAGCTTAAAATGATTGTGCCGACACCACACATGGTTGATGACATTCAAG
ATGAAGAAGAGCTAAAGCGCTTTGTTGAAGCTTATCGTTTATTAGCTAAAATAATATTACGTTTAAAAGC
ATTTGACGAGTTTGAGTTTACAATTGATGAAATTGGAATGGATGAACAAGAGAATGAAGACTATAAAAGT
AAATATTTAGCTGTGTACGATCAAGTAAAAAGAGCGACGGCTGAGAAAAATAAAGTATCCATTTTAAATG
ATATTGATTTCGAAATAGAAATGATGCGTAATGATACGATTAATGTGAATTATATTATGAATATATTGAG
ACAAATTGATCTTGAAGACAAAGCGGAACAACGTCGTAACCAAGAACAAATTAGACGCATTTTAGATCAT
GCAGATGATCCGACATTGAGGTTAAAACGAGATCTAATTAGAGAATTCATCGACAATGTTGTACCTTCTT
TAAATAAGGATGATGATATCGATCAAGAATATGTTAATTTCGAAAGTATTAAAAAAGAAGCGGAGTTCAA
AGGATTTGCTGGAGAGAGATCTATCGATGAACAAGCCCTAAAAACAATTTCAAATGACTACCAGTATAGT
GGTGTTGTAAACCCACATCACCTTAAAAAAATGATTGGTGATTTGCCATTGAAAGAAAAGCGTAAAGCAA
GAAAAGCCATTGAATCTTTCGTGGCAGAAACAACTGAAAAATACGGTGTGTAATGATTCAGCCCCCTCGC
TAGATTAGTGTAGGGGGCATTATTATTTTCTATCTTTTGTTAGTTACCATGTGTTTGGCAACCATCATTT
GGTTTCAATACAATTTTATAATCGTATGTGTATAGAAATAATGTCTATAGGCATTTAAAATAGTTTATAA
TATTAACAGGATAAGCATTAAATGTATGTTGAAGGAGGTGCGTAGCTATGGATAATAGAAATATGATTAA
TCGTGTTTTTAGTCAAAAGATATTACATCAAATTGCAATCAAAAATAAAAGTGATGTTGTTGATGAGGCA
TATGATTTTTATATACAGGGACCTAAAAATATCAATGTAATACAGAAGATGAAATCTTTATATAACTATC
TTAAAAAGTCTTATCGTAACGAATATTTTTACAAAAACACAATACTTAATAAACTCCTTCTAGGACGACA
TTCTATTAATACAACTACTGCACTTTCTGAGATGCCCATAGGGAAAAGTATTGCTGATTTTATATTGTTA
AACGGCAAAGGCGTTGTCTATGAGATTAAAACAGAATTAGATAAGCTGGATAGATTAGATAATCAAATTA
ATGATTATTATGAAGTGTTTAATTATGTCGTAGTTATTACAAATGACAAACATCTGAATAAAGTTATGGC
TAGATACAAAGATACAACAGTTGGAATTTTAGTGTTAACAACTAGAAATACACTGAGTGAAGTTCAAAAA
CCTAAAGAAAACAATAGTCTCTTAAACACAAAAGCGATGTACAACTTTTTACGAAAAGAAGAAAGAAAAA
GAGTTATTGCACAAAATCATATGGATGTGCCAACTTATAATGATTTCACAGAGTATGATGTGTTATTTGA
CGTGTTTAAAGAAATACCAATGACGAAACTGCATAACAATATGATTTCTGAGTTGAAAAAAAGAGGAAAC
ATGAAAGAATACAAAGATGAATTTTTAGCAGCGCCGGCTGAAATTAAGTTCTTGTTATATTTCGCAAAAA
TGACAAAGAAAGATAAAAATAAACTATATCATTTTCTTAAGGAGGATTAATATGTATTATCCTTATTTGC
GTGGGAAACAAAATGAACTATTTGCAATTAGAGAATTGTTAGAGAAAGGTTTGATTGGTGATTGTATTCA
ACCTATAATTGAACCAATTAAATATACAACCACATTTAAAAATACTTTGCAATACTGTGGTGAAAAAGCA
TTCTCTATAAATTTAGTAGTAAATTCAAAGTTAACTGAAGAAGAGATTAGTAACGAAACTGTTGCACATT
TAACTGAAATAATAACAAAAAACAAAAGTGTTATTCAAAAAGCTTACTTGGGTCCTTCTGATGAAGGCAA
TGATAGGTTGAAACAGCAATTTTCAAGTAATAGTTTAGCTATTTTAACAAGTGTAGATGATTGGGAAATG
TTTGGAGATAAAAATAAACTTGAAATGGTTTTTGTACCAGATGATAGACACATTAAACGTAAATTGCGTA
ATATTCCAAACAAAGGCATCATTATGGATCCTTTTAATAAACTAAGTCGTAATGTTGATTATTTAGATAA
TGATGACGAGTTTTATAGCGACGATCACCTTTATTATAAGGAAGATGGATACGTAGCATTTTCAGACTAT
TCTGTTATAGGTGGAGAATATGTAGACGGTGGCTTTTCGCCATTAGCTATTGCGATACATATTGTCTATT
TTGATGAGGCTAATGAGCTAAGAGTTAAGCATTTTGTCTCTGATTCTAATAATGATAGATCAAATCCAGG
TAAAAAGTTTTTTGAGGCTGTAGATAAATTAGTAACATGGTCAAAAAACTTAGATATTAAAAATAGATCT
TATGCGCTTGGACAATTTGAAGAATTAAATGAAAATAATAAGTATCCAGGATTAGGTTTAATTAAAAGGT
TATCTATCATGCATCACCTAGAAATTATGAATAGATACTTGGAGTCTCAAAATGAAAATATGTGAAAAAT
GTTTTAATAATACTGAAATCGTAGAAATCATTGCAAATGATAATAGCAAATTTGACAATTGTGATATTGA
TAACAATCATCTTGGTGTTAAAATATTTGATACGACTAAGGACATAGATAAATTAGAACTTATTAGAGAT
TATTTAAGACCAGCATTAGAATTATATGATATTAGTATAAATTTACCAGATACTTTTAGCCCAAAAGAAG
GTAAAAAGATTGAAATAGCATTAAAAGACGACTGGAGTATATTTAATGTTGAGGAAGCTCAAATAAGTTG
TATTTTAAATGAACTTTTTAAAGATGATGAAAATTTAGATAGACGAGTGTTGGAAGATTTAGTAGGCGCT
AAAATCATAAACGATAAAAAATATACAAATAAAAATCTAATTGTAGCAAATAATGACTGGGATGGATTTT
GTGAGAGCTTGAAGTATAAAAATAGATTTCATAAAAATATGATCAATTTAGAGAATTTAGCGTTCTTTCT
CGATATCACTACTAATTACTATAGTATTGAGGAATTTAGAGAAAGATTTGAACCATTATATAGATCTAGA
ATAGTTAAGTTCATTACAGAGAAAAGTGAACTAATGTCACCACCAAAGGGATTTGCAACGGCAGGAAGAT
TGAATTCTAAATGGATAAGCGTATTATACCTTAGTACAAAAGAACAGGTCAGTATAGAAGAAGTTAAACC
TAAGCATAATGACATTATTTATATAGGTAAGGTTAAGTTACAAAAAAACGTGACAAAAGAGAAATTGAAA
ATTGCGAATTTAACTAATTTAACTAGTAATGCAATCAAAGCTGGCGATGATGGATTTAGAAAGTATTTTG
TAAATTACCAAACATTAAAAAAGATTCATAAAGGAATAACAAATCCAAGCGATGAACAAGGAATAGATTA
TTTGCCATTTCAATATTTAGCTGATTATATTCGAAGCCTTAAATATGACGGGATAATGTATGAGAGCATA
TTACAAGATGGTACTTTTAACTTTGTGTTTTTTGATCAAAGTTTATTTGAATGTGTTAATTATGAAAGAA
AAAGAGTAAGTGACGTTAAATATACATTGACTAAGCTAAGTTGACACACTCAAAAATCTGAATATTCTAA
TAAAATATAAATAATCCCCCACACTTCACATAGTGGCGGGGGATTTATTCTGGCGTTAAAATGCCCAAAG
TATGGGGGTGACTCTTAAATCATGGCAAAGCACCTAAAACTTGATATGGTGCCGAGCCCTAACTTAGCAC
AATATAGTTAGTATGACAAAGTCATCTAACATAACACATCAGAAGTCGCGCAATTTATTTCAGACCATAC
AGTGATAAAGTTGCACAACGCATGACTTTTATTTAGCAATAACTGCTACTTCTGAAATAAGTTGCTTTGC
ATAGTCTGACTGCGGATGTTTGATAATATCTTCTGTGTTATTCAGTTCAACGATTTCGCCATTTTTCATA
ACTGCAACGCGATCACATATTTCATTGATAACACCCATGTCATGTGTGATGAATAAATAAGTGATGCCGA
AGTCTAACTGTAATTGTTTTAATAACTCGATGATATCTTTTTGAATTGAAACGTCTAAAGCGGACACTGC
CTCGTCGCAAACAATCACTTTAGGTTCAACAGCAAGTGCTCTCGCGATACTTACACGCTGACGTTGCCCA
CCAGATAATTCGTGTGGATAGCGATATAAGAAAGTTTGATCTAGGCCAACCTTTTCTAACAACGATACGA
CAGTTTTAATAATGTCATCATTATCTTTGACTTTCCCATGAATGATTAGTGGTCGTTTAATCACATCAAT
GACTTTAAATCTTGGATTAATAGATGCGAATGGATCTTGAAAAATCATTTGTATCTCTTGTCGTAAAGAT
TTCAATTCATCATCTTTAAATAAACTTAATGGTAATTCGTTATACCAAATAAAGCCTTCTGACACTTCCT
TTAGACCGACGACCGTCTTAGCTAATGTCGATTTCCCTGACCCTGATTCACCGACAATGCCTAATGTTTC
GCCTTTTCTAATAGCCAAGTTAATATCATTAACTGCTCGGTATAGGCTGCCACTCGGTGATGTGTAATCC
ACGCTCACGCGATCGAATTTTAATAAAATATCATTGTTTAACGGTCTTGGCGGACGCGTTTGATGAATAT
CAGGAATCGCATCTATTAAGCGTTTTGTATAGGTATGTTGTGGCGATTTAAAAATACTTTCAACCGTGCC
ACTTTCAACGACACTTCCATCTTTCATTACAATCACATCGTCGCAAAATTGATACACAGCGCCTAAATCG
TGAGTGATAAAAATAATAGATGTTTCTGTGTACTCATAAAGGGACTTCATTAACTGCAGTAATTGATTTT
GTGTACTGGCATCTAATGCCGTTGTTGGTTCATCTGCGATTAAAATTTGTGGCTTTAAAATCAATGCCAT
TGCTATCATGACACGTTGACGCATACCACCAGAAAGTTCATGTGGATAAGCATCAAATTGTCGAGTTGCA
TGTTTTATACCTACTTTTTCTAAAATGTCTATTGTCATCGACTTTGCTTCAGATTTAGATACACGTTTAT
GTTGAAATATTACTTCTGTAATTTGTTTGCCAATCGTTAATCTTGGATTCAACGAAGAGAGTGGATCTTG
AAAAATCATTGAAATATCCTTACCTCGAATTTGTTGTAACGCTGAAGTTGATAAATTATTTAACGATTGC
CCATTAAAAATAATTTCTCCTGTTAATGTGTGATCTGGATAATCTGGTAGTAGCCCTAAAATAGATTTAG
CGGTAATACTTTTTCCTGATCCTGATTCACCAACAATACCTAGGATATGTTTTTTTCGTAATTCGAAAGA
GACGTTTTTTACCGCTTGAACTGTAGTTTCATCATAATTGAATTGTACATTCAGACTGTTGACTTCTAAT
AAATTTGACATGATGTTGTGCCTCCCTATTCACAAATGTGTAAATTTATTCTATACTTTTGTATATCATA
GTAATCTACTCAAGATTATTTTACAAGGAGTGATTATCATAATTACTTATTTAGAATCTTTTAAGTCGTT
GTATCACAAGGCATTTTACAAGTTTGTATTATCGGTATTAAGCTTGCCAATATTTTTATATGCAGTGATA
AAGTTTTTCTTTTCTGCTAAGAGGAAAAATTTTTACGCTAATAATTCTGAAATTTCAGAAATTGAACAGG
CGTTACATCAAAAATATAAATATTTATCGCAGCAAAAGTCATCCACACAAATACATAAAGAAGCATTAAA
AATATTCAAGGCACAAAGTTCTAATACGAGTTCAAAGAATATTGAACAAGCACATTTTTCAACATACTTT
GAAAATGTATTATTTCATAAGTTCATCATGATCAAAGTGATATTGGCCTTGCCGATGTTCATCTTATTGA
CTTTTTATTTACAGCCATTAGTTAGATATATTTTTGAACGAATTGTCATGGCTGTGATTGTCATCATTGG
TGTTATTGTCAGTGTGTTTACCATTCTGTATTTTTCACCGCTTGATGCGGCTTATAGCATACTGGGACAA
AATGCAACAAAGGCACAGATACATCAATTCAATGTATTACATCATCTTAACGAACCTTATTTTATTCAAT
TGTGGGATACCATCAAGGGTGTTTTTACCTTTGACTTAGGTACGACTTACAAAGGGAATGAGGTTGTGAC
TAAAGCAGTTGGCGAAAGAATTCCAATTACAATAATTGTCGCAGTATTAGCGCTAATGGTGGCATTAATT
ATTGCAATACCAATTGGTATTATCAGTGCGATGAAGCGAAATAGTTGGCTTGATATCACGTTAATGATAA
TTGCATTAATTGGTTTATCTATTCCAAGTTTCTGGCAAGGGCTATTATTCATTTTAGCGTTCTCATTGAA
ATTGGATATTTTGCCACCATCTTATATGCCAGAACATCCAATATCGTTGATTTTACCTGTACTTGTCATT
GGAACAAGTATTGCTGCTTCTATCACGCGTATGACAAGGTCTTCTGTACTTGAAGTAATGCGCAGCGATT
ATGTTTTAACTGCTTATGCAAAAGGATTATCGACGACACAAGTTGTTATTAAACATATTTTGAAAAATGC
CATTATTCCAATTGTAACGTTAGTTGGTCTTCTAGTGGCAGAGTTACTAGGCGGTTCAGCAGTGACGGAA
CAAGTATTTAACATTAATGGTATCGGGCGTTATATCGTCCAAAAACAACTAATACCTGATATTCCAGCAG
TCATGGGTGGGGTCGTATATATATCAATTGTAATATCTTTAGCAAACTTAATTATTGATATATTTTATGC
TTTAATCGATCCAAAATTACGTAGTGAAATCAACGAAAGGAAGTGAGGCATATGGCACAACTTAATTCAA
AGATAGCTTCCTTAAAATTATTCGCAAGTTACGCCATAGCAACTTATATTTTAGTTATATTAACGAGTGC
ATTAAATCTTTTTAAAGGTTATGTGGCCGATACGTTCTATATTGCTGAAACATTGCTAATCGTTTTAACC
ATCATTTTAATTATTATTTTAACAACGGAACAAACATGGAAGCATCATGACCTATGGCGACGTATCGTCG
AAGTGTTGTTATTGTTGATGACATTAACAGGCAACGTATTTACATTATTAATGTTTGTAAGTATTAGACG
TTACCAACGTACATCGCAAATACATAGTTATAACGGGTGGGAATCGTTTATACGAAAAACTACTAGACAT
CGTATTGCGATTATCGGGTTACTTATTTTAGTCTACATGCTGACATTATCAATTGTGTCACAATTTACAT
TTGATACGACATTGGCTACTAAAAATCAGTTCAATGCACTGTTACATGGACCGAGTCTAGCCTATCCGTT
TGGTACTGATGATTTCGGTAGAGACTTATTTACACGCGTAGTTGTAGGAACGAAGCTGACATTTTCAATT
TCAATTATTTCAGTAGTTATTGCAGTTATTTTTGGTGTGTTACTAGGCACTATCGCAGGTTATTTTAATC
ATATTGATAATTTAATAATGCGAATTTTAGATGTAGTGTTTGCAATTCCATCATTATTGTTAGCGGTGGC
AATTATTGCATCATTTGGAGCAAGTATTCCAAATTTAATTATTGCTTTAAGTATCGGTAATATACCATCA
TTTGCACGGACAATGCGTGCCAGTGTTTTAGAAATTAAACGCATGGAATATGTAGATGCAGCACGTATCA
CTGGTGAAAACACTTGGAATATCATATGGCGTTATATTTTACCGAATGCGATTGCGCCTATGATTGTACG
TTTTTCATTAAATATAGGTGTGGTTGTATTAACAACAAGTAGTTTAAGTTTCCTAGGACTTGGTGTTGCA
CCTGATGTAGCTGAATGGGGCAACATTTTACGTACCGGTAGTAACTACTTGGAAACGCACAGTAATTTAG
CTATTGTACCTGGTGTTTGTATTATGTTCGTCGTTTTAGCATTTAATTTTATAGGTGATGCAGTGCGTGA
TGCACTAGATCCAAGAATTCATTAAAAAGGTAGGGATAGATGTGAAGAAAATCATTAGTATCGCAATTAT
AGTTTTAGCGTTGGTATTAAGTGGTTGTGGTGTCCCTACGAAATCAGAAGTGGCTCAAAAGTCATCGAAA
GTTGAAGTGAAAGGCGAGCGACCAACAATACATTTCCTAGGACAAGCAAGTTATGAAAATGATATGAATA
TCGTTAAAGATCAATTGGAAAATGCAGGATTTAACGTGAAGATGAATATCCAACCAGATTATGGTAGCTA
TCGTACACAACGTCAAGCCGGCAATTATGATATCCAAATTGATGACTGGATGACAGTGTTTGGTGACCCG
AACTATGCTATGACGGCATTATTTAGTTCTACAGGATCAAATAGTTTATTGAAAGATAAACATGTAGACC
AGTTGTTAAATAAAGCTTCTACTCAAAATGAAGCAGATGTTAAACAAACATATAAGCAAATTGAAGATGA
AGTTGTATTTGATAAAGGGTATATGGCGCCTTTATATGGATCAAAAAAGAATTTAGTATATGACAATAAA
GTGTTAGATAAAAATAGTGTTGGATTGCCAAATTCACGTGCATTAATATGGCAACAATTTGATTACAACA
ATAGTAGAGAACGAGATACGCGGCCACTTGTGATGACACAACAAGATGGTGAAATTCCTACATTGGATCC
AATACGTTCAATTGCGCCGTCAGTATATTCAATTAATATGAATATGTACACAAGGTTATTATTATTAGAT
GAAAATGATCATTTAACAACGAAAGGTTCGTTAAGTCATGATTATGCTGTGAATAAGGACAATAAAGCAT
TTTATTTCTTGTTAAGAGATGATGATTATTTTGCGAAAGTGGTCAATGGACAAGCACGTAATACTGGAGA
GCGTGTATCGGCTGAAGATGTTAAGTTTTCTTTAGATAGAGCACGTGATAAAAAGTCTGTGCCTAACAAT
AATACTTACAATATGCACAAACATATAAATGACATCAAGATATTAAAAGATGAGGACATCGATCAGTTGC
GTAAAGAGAAAGACAAGGACGATAAATCAATCTATGATAAGTTGATTAAAGCTTATAACGTCAAATCGTT
AACGACAGATGGTCAAAAAGTAAATAATAAAGACGGTATTTATCAAATTGTTAAAATTACGACAGATCAA
TCGATGCCTCGAGAGGTAAATTACTTAACACACTCTTCGGCAGGCATTTTATCTAAAAAATTTGTTAATC
AAGTAAATCAAGAATATCCAAAAGGATATGGGGATAGCAGTACAATTCCTGCAAATTCAGATGGGAAAAA
TGCGCTGTATGCAAGTGGCGCATACATTATGACACAGAAAAATGCATATCAAGCAACGTTTCAACGTAAT
CCAGGATTCAACGAAACAGAAAAAGGTAGTTATGGACCAGCTAAAATTAAAAATATTACATTGAAGTTTA
ATGGTGACCCGAATAATGCATTGTCAGAACTTAGAAATCATTCAATTGATATGTTGGCAGATGTGAATCA
AAAACATTTTGATTTAATTAAGTCGGATAAAAATTTAAGCATTATTCGCAAAAATGGACGCAAGTCAGTC
TTTTTAATGCTAAATATTAAAAAAGGTATATTTAAGACGCATCCAAACTTGAGACAAGCAGTAGTTAATG
CGATAGATCAGGATCAATTTATTAAGTTTTATCGTGGCGATAAATTTAAAATTGCATCACCGATTACACC
ACTTGTCGATACTGGTAACGAGCAACGTCAAGATTTAGAAAAAGTAGAAAAAGCCATTAATCAATAATGT
TTTAAATATTTAACAGAAAGTAGGAGGATATAGTATGGTCATTAACTTAAATGACAAACAGACAAAAACA
TCTAAAGAAGGGTTAATTTCCGTATCACATCCTCTTGCGGCTAAAATTGGTAAGGATGTATTAGATCAAG
GTGGCAACGCCATGGATGCAGTGATTGCAATTCAACTGGCATTGAATGTGGTAGAACCATTTGCATCAGG
TATTGGTGGTGGCGGGTATTTGCTATATTATGAGCAAAGTACTGGCAGTATAACTGCGTTTGATGCACGT
GAGACAGCACCTGAACATGTAGACAAACAATTTTATCTAGATGATTCAGGCGAATATAAATCATTTTTTG
ATATGACTACACATGGTAAAACTGTCGCTGTGCCAGCAATTCCAAAGCTGTTTGATTATATTCACAAGCG
TTATGCTAAATTGTCATTGGAAGATTTAATTAATCCTGCAATTGAACTAGCCATTGAAGGTCATGCAGCC
AATTGGGCTACTGAAAAATATTCGCGCCAGCAACACGCACGATTGACAAAGTATCATGAAACGGCACAAG
TATTTACGCATGAAAATCAATATTGGCGTGAAGGTGATTGGATTGTACAACCCGAATTAGGTAAGACATT
TCAAATATTAAGAGAACAAGGGTTTAATGCATTTTATAAAGGTGACATTGCGAAACAATTAGTCAATGTT
GTCAAAGCATGTGGTGGGACAATCACTTTAGAGGATCTAGCCAAATATGACATTCAGATTAAAGCGCCAA
TCAGTGCAACATTTAAAGACTATGACATTTATTCAATGGGACCATCTAGTTCTGGCGGTATCACGGTAAT
TCAAATATTGAAGTTATTAGAACATGTCGATTTACCATCTATGGGTCCAAGATCTGTTGATTACTTGCAT
CATTTGATACAAGCGATGCATTTAGCATATAGTGATCGTGCGCAATACTTGGCGGATGATAATTTTCATG
AGGTGCCTGTACAGTCATTAATTGATGATGATTATTTAAAAGCACGCAGTACGCTCATTGATAGCAATAA
AGCAAATATTGATATAGAGCATGGTGTTGTGTCTGATTGCATTAGTCATACAGATGTTGAAGAAAATCAT
ACCGAAACAACTCATTTTTGTGTGATTGATAAGGAAGGTAATATTGCTTCATTTACGACATCAATTGGTA
TGATTTATGGTTCAGGTATCACGATTCCAGGCTACGGTGTGTTATTGAATACGACAATGGATGGCTTTGA
TGTAGTAGATGGTGGTATTAACGAAATTGCACCATATAAACGACCACTAAGTAACATGGCTCCAACGATT
GTGATGTATCACGGGAAGCCAATATTAACAGTAGGTGCACCTGGTGCCATAAGTATCATTGCTAGTGTTG
CGCAAACATTAATCAATGTATTAGTGTTTGGCATGGATATTCAGCAGGCTATAGATGAACCTAGAATTTA
TAGTAGCCATCCTAATCGCATTGAATGGGAGCCTCAATTTTCACAATCTACAATATTAGCATTGATTGCA
CATGGACATGCAATGGAACATAAACCAGATGCTTATATTGGAGATGTACATGGACTACAGGTTGACCCAA
CAACGTATGAAGCTTCGGGTGGAAGTGATGATACTAGAGAAGGCACCGTAATGGGTGGCGAGGTGTTAGT
GATTAGAAAACAGCCATTACCATATCGGCAAATGTATGATAGTGACGGCTTTCGTCTATATTTCAATGAT
GTGCAGTTACCTTTATTGGCAGATCAAGTGCGATGGATGCATGACAAATATTGGGTTGATGAAAGTGTTG
TTAGAATCATTTTCCCTGAAGTTAGTGCACATATTGAAGATTTAAGAAGTTATGAAAACGCAGGAGAAAA
TTATATAGATATTGCCTGGTTAGCACGGAAATATGCTTATCAAGTAACATTGAAGGATGACGGTTTATAC
TTAACTGATGATACATATACTTCAGTGAAACGGAACACAAATGCATACTATAGATATGATCGAGATAGTA
TCACAAGATAGTTTATACGCTTGATATGAAGTTTGTAGTGGATATGAGCTTTTGTTGAATGAAAGGATTC
GATTTCGAACTTTAGCGTGACGCTTGAGTGTAGTAATGTTGGAAATGCTATACGAAACGCTAGTCACCTT
TGTAAAATATACAACGCCTCACAAATTCGTTTTTGATGTACATCACAATAGTTAGCCTAAAATCTAATGT
AATGTGGTTTGGTACAGTTGAACGAGTTATGTGAGGTGTTTTTATAATATAGGATTTTAATAGATGATTT
GGATGTTTCTATAATTACAGCATAAGTATTAATGTTCACTTATTTTATTATAAGTAAGGCTTTCTTTATA
AATGATTTGGTCTTTTCCAGGACTTGAAAAATAAAAATAAAGTTTCTGATCTTGATGATTATTGCCTTTT
AAATCACTCATTCCCTTTAATTCCACCTTTGTTGATGCGTTTTTAGGAATATTATATCTACGTTTTAATT
GTTTAACGTTTGGATTATCGTTCGACAACTTACCAGATAAATTATAATAATCAGTGGTAGGATCATGTGT
GACTTTCAAATCATTGCTATTTAAAATGCTTGTTAAATCACCACTTTGAATCAAAAATTGATTGTTTTCG
ATTTTTTGTTTCAGCGCGGGATCTTTTACGTCTTTTGTGAAAACGATTTTATTATTAACTACTTTTACTG
GATAACTTTTGTATGTCGAGTCAGTAGCATTTTTTCTATCGTTTGTAGTTGTGTCATATTCACCAGTTAT
TTTATGTGTGTTCTTATCTACCTTTAACAACATACGGTCTTCTTTTAAAAGCTCATCTGATCCAACAACT
GAATAAGAGGATTCTATATACCATGTGTCTTGATCATTATTTTCATAATGGGGATTATCGTGACCATCAA
TTTCATAAAGCGTTTCTAAGTTTTTAATAGGATACGTACTTAGTACTTTTTTAAGACCATCTTTCAAATG
AATTTGTTCCCACTTCATTGCCAAAAACATATCGCCACTGACTACAATTGAAATAATAATAATTGCTGCT
AAGTTTAACCAGAAAATTTTATGTGCTTTCATACATTCCCACCGTTTCTCAAAATACTTCATTAACACTA
TAATAATATATTTTGAAAAATATTTACATCAGTATTAAAGTGAATATCAAATTTTAAATTTATGAAAATA
ATAGATATTTATAAAAAGCGGAAAAGAGATACAATAAAAAACTGCATGACGTTTGAGACGTCACACAGTG
TAACTAAAAATTTAAAAAGTTGTTGCTAATTTTTCAGCATTATTAATACTAGTTGCTTTAATTTCTTCAG
TCTTATGAGGTTCAGCATTGTGTCCTTCAATAATGATTGTTTCATATGATGGCACACCTAAGAATGTCAT
AATTGTTCTTAAATAACGGTCACCCATTTCAAAATCAGCAGCAGGTCCTTCAGTATAATATCCACCACGT
GATTGAATGTGTAATACTTTTTTGTCAGTTAGTAAACCTTGTGGTCCTTCAGCAGAATATTTAAAAGTTT
TACCTGCAATTGAAATAGCATCAATATATGCTTTAACTACAGGTGGGAAAGAAAGGTTCCACATAGGCGT
TACAAATACATATTTATCTGCACTTAAAAATTCTTCTAAAATGTCACTCAATCTTGAAACTTTCATTTGT
TCATCATCAGTTAACGTTTCGCCATTACTCATTTTTCCCCAACCAGTTAATACATCTTTGTCAATAACTG
GAATATAAGTTTCAAATAAATCAATATGTTTCACTTCATCATCAGGATGTTGTTGTTGATATGTTTCGAT
AAATGCTTTACCAGCCGCCATAGAATTTGATACCAGTTCATTAAAAGGGTGTGCTGTAATATATAATACT
TTTGCCATTTGAAAATTCTCCTCTGTTTCTGTTATTTTCTTAAGTATAATTATTATACTCGATATAAAAT
TTAATATCAATCAAAATATTCAAATTACCATCATTTTCTTCATCTATATTTGGCAGTACTACTAAAGTAT
GAGTGCATTTAATTATGAAATAGTTGATTTAGAATATATACTTAATACCCAAAATATATGAAGGATGGAT
GCCACTATGACAAAGCGACCAAAACGTATTTTGGCAACAATTATCATTTTTCTTTCACTATTATTTACGA
TTATTTATATAGATGACATTCAAAAATGGTTTAACCAATATACCGATAAATTGACACAAAATCATAAAGG
ACAAGGACACTCAAAATGGGAAGACTTTTTTAGAGGGAGTCGGATTACTGAGACTTTTGGTAAATATCAA
CATTCACCATTTGATGGTAAGCATTATGGCATTGATTTTGCATTGCCAAAAGGTACACCAATTAAAGCGC
CGACGAATGGTAAAGTAACACGTATCTTTAATAATGAATTGGGCGGCAAGGTATTACAGATTGCCGAAGA
CAATGGAGAATATCACCAGTGGTATCTACACTTAGACAAATATAATGTCAAAGTAGGTGATCGAGTCAAA
GCAGGTGATATTATTGCATATTCAGGCAATACAGGTATACAAACGACAGGCGCACATTTACATTTTCAAA
GAATGAAGGGTGGCGTAGGTAATGCATATGCAGAAGATCCAAAACCGTTTATCGATCAGTTACCTGATGG
GGAACGTAGCCTATATGATTTGTAGTTATAGAAGGGTGCCCGCAGTCTAAAAAATTAAGCAATCATTGTG
TGAGTATGATACTTACATAATGGTTGCTTTTTTCAATGAAAATCGTAATGCTAAGTCATACTTGTTTGAT
TTAGATATTACTTAAAATGTAAGACAAGGTTGTTAGCATTGGCAGTGAAATATCGCACATAAAAAACATT
ATTGTCACACTAGAAAATAGTTGTGCACTATATCAATTTTCTGTATAAAAGTTTAATTCTGACAGTAATG
TAAACGTTTACAATTTATGATTGACATTAATAATGACTGAATATATGATTTATGTAAGTATTTGTGCAAA
CGTTTTCACAAAGTGTATTGCACAATCAAACTGTAAACAAAGTATGGGAGGCATAACATGGCAGAACTAA
AGTTAGAGCATATTAAAAAGACGTATGATAACAACAATACTGTAGTGAAAGATTTTAATCTACATATTAC
TGACAAAGAATTCATTGTATTTGTTGGACCATCGGGATGTGGTAAATCAACAACATTACGAATGGTTGCT
GGACTAGAGTCTATCACATCTGGAGATTTTTATATTGATGGGGAACGCATGAACGATGTTGAACCAAAGA
ATAGAGATATTGCGATGGTATTTCAAAACTATGCATTATATCCACATATGACTGTTTTTGAAAATATGGC
ATTTGGGCTAAAGCTACGTAAAGTAAATAAAAAAGAGATTGAACAAAAAGTTAATGAAGCAGCTGAAATA
TTAGGATTAACTGAGTATCTTGGTCGTAAACCAAAAGCGTTATCTGGCGGACAGCGTCAACGTGTTGCTT
TGGGCAGAGCTATTGTTAGGGATGCGAAAGTCTTTTTAATGGATGAACCATTATCGAATCTTGATGCGAA
GCTTCGAGTACAAATGCGCACAGAAATATTGAAATTACATAAGCGACTTAATACTACGACAATTTATGTT
ACACATGATCAAACTGAAGCATTGACGATGGCTAGTCGAATTGTTGTTTTGAAAGATGGCGACATTATGC
AAGTCGGCACACCTAGAGAAATATATGATGCCCCTAATTGCATATTTGTGGCGCAATTTATCGGCTCACC
AGCAATGAATATGTTGAATGCTACAGTTGAAATGGACGGATTGAAGGTAGGAACACACCATTTTAAATTA
CATAATAAAAAATTTGAAAAGTTAAAAGCTGCTGGCTACTTAGACAAGGAAATTATTTTAGGTATTCGAG
CTGAAGACATTCATGAAGAACCAATATTTATTCAAACTTCTCCAGAGACACAATTTGAATCTGAAGTAGT
TGTATCCGAACTGTTAGGTTCAGAAATTATGGTACATAGCACATTCCAAGGAATGGAATTGATTTCTAAA
TTAGATTCAAGAACTCAAGTGATGGCGAACGACAAGATTACACTAGCATTTGATATGAATAAGTGTCACT
TTTTTGATGAAAAAACAGGAAATCGTATCGTCTAAGGGGGAGTATTCATGTCTAAAATTTTAAAATGTAT
CACGTTAGCCGTGGTAATGTTATTAATCGTAACTGCATGTGGCCCTAATCGTTCGAAAGAAGATATTGAT
AAAGCATTGAATAAAGATAATTCTAAAGACAAGCCTAACCAACTTACGATGTGGGTGGATGGCGACAAGC
AAATGGCGTTTTATAAAAAAATTACGGATCAATATACTAAAAAAACTGGCATCAAAGTAAAGCTTGTAAA
TATTGGTCAAAATGATCAACTAGAAAATATTTCGCTAGACGCTCCTGCAGGAAAAGGTCCAGATATCTTT
TTCTTAGCACATGATAATACTGGAAGTGCCTATCTACAAGGCTTAGCTGCTGAAATCAAATTATCAAAAG
ATGAGTTGAAAGGTTTCAATAAGCAAGCACTTAAAGCGATGAATTATGACAATAAGCAACTAGCATTGCC
AGCTATCGTTGAAACAACCGCACTTTTTTATAATAAAAAATTAGTGAAAAATGCACCGCAAACGTTAGAA
GAAGTTGAAGCTAATGCTGCCAAACTAACTGATAGTAAAAAGAAACAATACGGTATGTTATTTGATGCTA
AAAATTTCTATTTTAATTATCCGTTTTTATTCGGCAATGATGATTATATTTTCAAGAAAAATGGCAGTGA
ATATGATATTCATCAGCTAGGACTAAATTCAAAACATGTCGTCAAGAATGCTGAACGATTACAAAAATGG
TACGACAAAGGGTATCTTCCTAAGGCAGCAACACATGATGTCATGATTGGTCTTTTTAAAGAAGGAAAAG
TAGGACAATTTGTCACTGGACCGTGGAACATTAATGAATATCAAGAAACGTTTGGTAAAGATTTAGGAGT
AACAACATTACCTACAGATGGTGGCAAACCTATGAAACCATTTCTAGGTGTACGTGGTTGGTATTTATCT
GAATATAGTAAACATAAGTATTGGGCTAAAGATTTAATGCTGTATATCACTAGTAAAGATACATTACAAA
AATATACAGATGAAATGAGCGAAATTACTGGACGTGTTGACGTGAAATCATCTAATCCAAATTTAAAAGT
GTTTGAAAAGCAAGCACGTCATGCTGAACCGATGCCTAATATTCCTGAAATGCGACAAGTTTGGGAACCG
ATGGGCAATGCAAGCATATTTATTTCAAATGGTAAGAATCCTAAACAAGCGTTAGATGAGGCGACGAATG
ATATAACGCAAAATATTAAGATTCTTCATCCATCACAAAATGATAAGAAAGGAGATTAGTTATGACGAAA
CGTAACCCTAAATTAGCGGCATTATTATCTGTTATACCTGGTTTGGGACAGTTTTATAATAAAAGACCCA
TTAAAGGGACGATATTTTTTATCTTTTTCATCAGTTTTATTTCTGTTTTTTATAGCTTTTTAAATATTGG
TTTTTGGGGATTGTTCACATTAGGGACAGTACCTAAGTTAGACGATTCTCGTGTCTTACTTGCACAAGGT
ATTATTTCTATCTTACTCGTTGCTTTCGCAATCATGCTATATATCATTAATATTTTAGATGCATATCGTA
ATGCTGAACGATTTAATCGCAATGAGGAAATAAAGGATCCGAAGGCGCGTATGGTGGCAACATGGGACAA
GACGTTCCCATACTTACTAATCTCACCAGGTACATTCTTATTGATATTTGTAGTTGTATTTCCATTAATA
TTTATGTTTGGAGTAGCATTTACAAATTACAATTTATACAACGCGCCTCCGAGACACACATTAGAATGGG
TTGGTTTAGATAACTTTAAAACGTTATTCACAATTGGCGTTTGGCGTAAAACATTTTTCAGTGTTATTAC
TTGGACATTAGTATGGACGCTTGTTGCAACGACACTTCAAATTGCATTAGGGCTGTTTTTGGCAATTATT
GTAAATCACCCTGTCGTCAAAGGTAAGAAATTTATCCGTACTGTGTTAATCCTACCTTGGGCTGTACCAT
CATTTGTGACAATTTTAATATTTGTAGCGTTATTTAATGATGAATTTGGTGCGATAAATAATGATATTTT
GCAACCTTTATTAGGTGTAGCACCAGCATGGTTAAGTGATCCGTTTTGGGCAAAAGTGGCATTAATCGGC
ATTCAAGTATGGCTTGGATTCCCATTTGTCTTTGCACTGTTCACTGGAGTACTGCAAAGTATTTCATCAG
ATTGGTACGAAGCAGCAGATATGGATGGTGCGTCTAGTTGGCAAAAGTTTAGAAACATCACATTCCCGCA
TGTCATTTACGCCACAGCGCCATTGTTAATTATGCAATATGCAGGTAATTTCAATAATTTTAATCTTATT
TATCTATTTAATAAAGGCGGTCCACCAGTGTCAGGGCAGAATGCTGGTAGTACAGATATCTTGATATCTT
GGGTGTATAATCTGACATTTGAGTTTAACAACTTCAACATGGGTGCAGTTGTGTCATTAATTATTGGATT
TATTGTTGCTATTGTCGCATTTATTCAATTCAGACGTACAAGTACGTTTAAAGATGAGGGAGGTTTATAA
GATGACAAAGAAGAAAAACATATTAAAAGCAATCGGTATTTACAGTTTTATAGCGATGATGTTTGTCATC
ATTTTATATCCACTACTGTGGACATTTGGCATTTCCCTTAATCCAGGTACGAACTTGTATGGTGCCAAAA
TGATACCAGACAATGCAACATTTAAAAATTATGCATTCTTACTATTCGATGACAGTAGTCAATACCTGAC
TTGGTATAAAAATACGCTTATCGTAGCATCTGCAAATGCACTGTTTAGTGTGATATTTGTCACGTTAACA
GCATATGCTTTTTCTAGATATCGCTTTGTTGGTCGTAAATACGGGCTGATTACATTTTTGATTTTACAAA
TGTTCCCTGTATTAATGGCAATGGTCGCAATCTATATTTTGCTAAATACAATTGGATTATTAGATTCTTT
ATTTGGACTAACACTGGTATATATTGGTGGATCAATACCGATGAATGCCTTTTTAGTGAAAGGTTACTTC
GATACGATTCCAAAAGAACTTGATGAATCTGCCAAAATTGATGGTGCAGGGCATATGCGTATTTTCTTAC
AAATTATGCTTCCATTAGCTAAGCCGATTTTAGCAGTTGTTGCTTTGTTCAATTTTATGGGGCCATTTAT
GGACTTTATATTACCTAAAATACTATTAAGAAGTCCTGAAAAATTCACATTAGCAGTTGGATTGTTCAAC
TTTATTAATGATAAGTATGCAAATAATTTCACAGTGTTTGCAGCAGGGGCAATTATGATTGCAGTACCTA
TAGCAATCGTATTCTTGTTCTTGCAACGCTATTTAGTATCAGGTTTAACAACAGGTGCGACAAAAGGTTA
GTTTGAAATTAGGAGTGGGGCAGAATTGATAAAGAACCACTAATGACGATAAAGATTAAAAGGAGGACGT
TATGATGACGATTAAAGTTGGAATCATTGGGTGTGGTGGTATTGCGAATGGCAAGCACATGCCAAGTTTA
CAAAAAGTTGAAAATGTTGAAATGATCGCATTTTGTGACGTAGACATTTCGAAAGCAGCGAGTGCGGCAG
AAGCATACGGAACTGACAATGCAAAGGTTTATGATGATTACAAAGCATTGTTAAAAGATGACACGATTGA
TGTTATCCATGTTTGTACGCCAAATGACTCGCATTGTGAAATTACTGTAGCAGGGTTGCATGCTGGTAAA
CATGTGATGTGTGAAAAACCAATGGCTAAAACGACAGCAGAAGCTCAAAAAATGATAGATACAGCTAAAT
CAACAGGTAAAAAATTAACAATAGGTTATCAAAATCGTTTCCGAGCAGATAGTCAATTTTTACATCAAGC
AGCGCAACGTGGCGACTTAGGAGACATTTACTTCGGAAAGGCACATGCCATTCGTCGTCGAGCAGTACCA
ACATGGGGTGTCTTTCTAGACGAAGAAGCTCAAGGTGGAGGACCATTAATCGATATCGGTACACACGCTT
TAGATTTAACGTTATGGATGATGGATAATTATGAACCAGAATCAGTGATGGGTTCAACATTCCATAAATT
AAATAAACAGCATCATGCGGCAAACGCTTGGGGTTCATGGAATCCAGATGAATTTACAGTTGAAGATTCT
GCGTTTGGATTTATTAAAATGAAGAATGGAGCGACGATCATTTTAGAATCCGCTTGGGCGATTAATTCTT
TAGAAGTGGATGAGGCAAAATGTTCATTATCAGGAACTAAAGCAGGTGCTGATATGAAAGATGGTCTACG
TATTCATGGTGAAGACATGGGTACACTTTATACCAAACACGTTGAATTGGAAAACAAAGGCGTCGACTTT
TATGAAGGTAATGAAGTGGATGAAGCTGAAGAAGAAGCAAAAGCTTGGATTGATGCAGTTGTAAATGATA
CTGAACCAGTTGTGAAACCGGAACAAGCAATGGTAGTTACAAAAATTCTTGAAGCGATTTATCAGTCTGC
AAAATCAGGCAAAGCAATTTACTTTGAATAACATCATACGGTAAGGAGGCACATCATGACAAAATTAAAA
GTTGGTGTGATAGGTGTTGGTGGTATTGCACAAGACCGTCATATTCCAGCATTGCTGAAACTCAAAGACA
CAGTCTCATTAGTTGCAGTACAAGATATTAATACAGTGCAGATGATTGATGTTGCGAAGCGCTTTAATAT
ACCTCATGCAGTTGAGACACCTAGCGAGCTGTTTAAACTTGTTGATGCGGTGGTCATTTGTACACCTAAT
AAATTCCATGCTGATCTTTCTATAGAAGCATTGAACCATGGTGTCCATGTATTGTGTGAAAAGCCAATGG
CGATGACGACGGAAGAGTGTGATCGCATGATTGAAGCGGCTAATAAAAATCACAAATTATTAACTGTCGC
ATATCATTATCGTCACACAGATGTGGCAATTACTGCTAAAAAAGCAATTGAATCAGGTGTGGTTGGTAAA
CCTTTAGTAGCACGTGTACAAGCGATGCGTAGGCGTAAAGTGCCTGGCTGGGGTGTTTTTACCAATAAAG
CGTTGCAAGGTGGCGGTAGTTTAATCGATTATGGTTGCCACTTGTTAGACTTATCTTTGTGGCTACTAGG
TAAAGATATGGTGCCGCATGAAGTGCTAGGAAAAACATATAATCAATTGAGCAAACAACCGAATCAAATT
AATGATTGGGGAACATTTGATCATACTAAATTTGATGTCGATGATCATGTTACTAGTTATATGACATTTG
CCAATCGAGCAAGCATGCAGTTTGAATGTTCGTGGTCTGCAAATATCAAAGAAGATAAGGTTCACGTTAG
TTTATCAGGAGAAGATGGCGGTATCAATTTATTTCCATTTGAAATATATGAGCCCCGCTTTGGAACTATT
TTTGAAAGCAAAGCTAATGTTGAGCATAACGAAGACATTGCTGGTGAGAGACAGGCGCGTAACTTTGTCA
ATGCGTGTTTAGGGATAGAAGAGATTGTGGTGAAACCGGAAGAAGCACGCAATGTAAATGCCCTTATAGA
AGCGATTTATCGTAGCGATCTTGATAACAAGAGCATACAACTTTAATGATTATCATATATGATACAAAAT
TCTCAATATAAAAAGAAGGAGTGCTTTTCAATGAAAATAGGTGTATTTTCAGTATTATTTTACGATAAAA
ATTTTGAAGATATGTTAGATTATGTCTCAGAATCTGGATTGGATATGATTGAAGTTGGAACAGGTGGTAA
CCCAGGAGATAAATTTTGTAAGTTAGATGAGTTGTTAGAAAATGAAGACAAGCGCCAAGCATTTATGAAG
TCAATCACAGACAGAGGCTTACAAATAAGTGGTTTCAGTTGTCATAACAATCCAATTTCTCCAGATCCGA
TAGAAGCGAAAGAAGCCGATGAAACGTTACGTAAAACAATCCGTTTAGCAAATCTATTAGACGTGCCAGT
TGTTAATACATTTTCTGGCATTGCAGGATCAGATGATACCGCTAAAAAGCCTAATTGGCCTGTTACACCT
TGGCCAACAGCCTACTCTGAAATTTATGATTATCAGTGGAATGAAAAGTTGATACCATATTGGCAAGATT
TAGCTGAGTTTGCAAAAGAGCAAGATGTAAAAATTGCCATAGAGTTGCATGCAGGATTTTTAGTGCATAC
ACCATATACAATGTTGAAGTTACGTGAGGCTACAAATGAATATATCGGTGCTAACTTAGATCCTAGTCAT
CTATGGTGGCAAGGTATTGACCCAATTGCTGCGATTCGCATATTAGGCCAAGCAAATGCAATTCATCACT
TCCATGCTAAAGATACGTATATTAATCAAGAAAATGTAAATATGTATGGTCTAACTGATATGCAACCATA
TGGTAACGTTGCGACAAGAGCATGGACATTCCGTACAGTTGGTTATGGACATAGTCCATATGTATGGGCA
GATATCATAAGTCAACTTATTATTAATGGATATGATTATGTATTAAGTATTGAACATGAAGATCCTATTA
TGTCAGTAGAAGAAGGTTTCCAAAAAGCTTGTCAAACTTTGAAATCTGTTAATATTTACGACAAGCCAGC
AGACATGTGGTGGGCATAATACGAACTCGAGGTTAGTCTGAAGTTTGTCTGAAGTAAGACTGGTGGCAGT
GTTGAATAAATGCATATGTCGCCAAGCCATTGCCAAAAATTTCACACCTTAAATCAAGTCATTGTTTGTA
AAGAAGGTGTACTTTATATAAGTATATAGCGATGGTCATACCCATTCACAGTAACAATCCTCACCATTGA
AAAGAGTATATAACCTTTTCAATAGTGAGGTATATGATAATAAAAAAAGCCTGTTGTCACAATGGTCATA
GACACGACATACTTTAAAGGTTTCTGAATATAATATTTCAGAATGCACTTTAAAGATGGACGTCGATGTA
GACTAAAGTGATGACAGGCTTTCATCTTTTTAAATATTCATTAATTTCTCTTCTTGTTTAATACGTACAT
ATAAGAAATACGCATACGGTACTAATAAAATAGTTGTATATGTTGCGTGTGTTAATAATAATACACCGAT
TAATTCAGGAATGATGTTTAAGAAGTAATTTGGGTGTTTTGTAATTTTATATAATCCAGATTTAATAATA
GGATGGTTAGGTAAAATGAATAATTTTAATGTCCAAATACCACCTAAAGTTTTAATAACCATAAATAACA
TGATATAAGCAAAGATTAATATAACTAAGCCAATACCATTTGCAAAGCTAAATGTATCTTTATTAATAAA
TGCCTCTACACCAGCCAATACATAAATTAAAACGTGTGTTATTGCTAAAAACTTCGAATTTTTAACGCCA
TATTCAACTGCACCGTCTGCTTTTAATTGTTTTGAGTGATTAATAGATATCTTTAAGCTGACAAGTCTGA
TACAGAAAAAGATAAGTAATATAGATAGAATCATGATGTCCTCCGTCATTATGTCATATGTATAAGCGTT
GATTTTGACAACATAAAGTATTTTATAGATAAAGCTTGTCAAATACTATTAACTATTTATTAATTTTAGT
ACATAAATATGTTTCTAAGTATGTGTTTATGTTCAGTATTTTGGATAATTTAATAATTTTAAGGATATTA
AGCGCTTACACCGACGTGATATATTTGGCTTAACGAAAATGATTGAGGTGACAGAGATGAACTTTTTTGA
TATCCATAAGATTCCGAACAAAGGCATTCCATTATCGGTACAACGTAAATTATGGCTTAGAAACTTCATG
CAAGCTTTCTTCGTAGTGTTCTTTGTTTATATGGCTATGTATTTAATTCGAAACAACTTTAAGGCGGCAC
AACCGTTTTTAAAAGAGGAAATTGGATTATCTACATTAGAACTTGGTTATATCGGATTAGCATTTAGTAT
CACGTACGGTTTAGGAAAAACATTACTTGGATATTTTGTCGATGGACGTAACACAAAACGTATTATCTCG
TTCTTACTTATCTTATCTGCGATTACAGTTTTAATTATGGGATTTGTTTTAAGTTACTTTGGTTCTGTAA
TGGGATTATTAATTGTACTTTGGGGACTTAACGGGGTGTTCCAATCAGTTGGTGGACCTGCAAGTTATTC
AACGATTTCAAGATGGGCGCCAAGAACGAAACGTGGCCGATACTTAGGATTCTGGAATACATCACATAAT
ATCGGTGGTGCCATAGCAGGTGGTGTTGCACTTTGGGGTGCTAATGTATTCTTCCATGGAAATGTTATAG
GGATGTTCATTTTCCCATCGGTGATTGCATTACTTATTGGTATCGCAACATTATTTATCGGAAAAGATGA
TCCGGAAGAATTAGGATGGAATCGTGCTGAAGAAATTTGGGAAGAGCCGGTCGATAAAGAAAATATTGAT
TCTCAAGGTATGACGAAATGGGAGATCTTTAAAAAATATATCCTGGGAAATCCTGTTATATGGATTCTAT
GTGTTTCAAACGTCTTTGTATACATTGTACGAATCGGTATTGATAACTGGGCACCGTTATATGTGTCAGA
GCATTTACACTTTAGTAAAGGCGATGCAGTTAATACGATATTCTACTTTGAAATTGGTGCATTAGTTGCA
AGTTTATTATGGGGCTACGTATCAGACTTATTAAAAGGTCGTCGTGCAATTGTAGCTATTGGCTGTATGT
TTATGATTACATTTGTTGTCTTATTCTACACAAATGCTACAAGTGTCATGATGGTTAACATTTCATTGTT
TGCATTAGGTGCGTTAATCTTTGGTCCGCAATTATTAATTGGTGTATCATTGACTGGTTTTGTTCCTAAA
AATGCCATCAGTGTAGCAAACGGAATGACAGGTTCATTCGCGTATCTATTCGGTGACTCAATGGCGAAAG
TTGGTTTGGCGGCTATTGCTGATCCAACACGTAACGGTTTAAACATCTTTGGATATACATTAAGTGGATG
GACAGATGTTTTCATCGTCTTCTATGTTGCATTATTCCTAGGCATGATTCTATTAGGAATCGTTGCTTTC
TATGAAGAAAAGAAAATTAGAAGTTTAAAAATTTAATATAAATCGGATTAAAAGTATCGCCAATCTATTG
CAATATAGTTGGCAATCCTGCCCCGACGGCATGTGCGTGAAGAGATGAAAGATACTGCTTCTACCCTTGC
AAATATATCATCTCTATGTCTCGGGGCAGATCATAATTCCCTGTTATGAAGTATCCTTATTTGCCCGACT
TAGGGTGACTCAATGAATTTACTCCTTACAATAAAGACATATAGCGGTGTCAATATTGTAGGGAGTATTG
TTTTATATTTAAACTCTCTAAAAAGCGGACTGAAAGAAAAGTGAAAACTTCTCTATCAGTCCGCTTTTTC
ATAGAACAAAATGGAGGCGCCATAATCATTAGTTATGTGCTAATCTATTTTGCTTGCTTACAATAATCAC
TTGGCGACATTTGTAAATATTTTTTAAAATGATAGCTAAACATTTTATACTCTGAAAAGCCTACTTTGTC
TGCAATTTCATAGTGTTTGTAATGTCGATCTAACAATTGCAGAGATTGTAAAATACGATAGCGATTTAAA
TAATCGACAATTGTAATACCAACATGATCTTTAAATGTTCGCATCGCATACGATTCACTAACATCGATAT
GTTGAATTAAATCTGAAACAGTCACTTTCGTTTGATAAGATTGCTTAATTTGATCCACAATCTGGTTTAC
ATAATAATCATCGTATTCTACTTTTAATAGTGGTTGGAAGGCATCATGACAAGATGCTAAGCTACGGCCG
TTCTGTGATTGTTGCTCTAATAAGGTACGGACAAGTCTTCCTAAAATAACTTCTAATTGTGCATGGTCTA
CTGGTTTTAATAAATAATCAAGAACATGATGTTGAATGCCGGCTTTCATATATTCAAAGTCATCGTAACT
CGATAATATGATGACATTACAATCTAGATGCGCAATATCATTGAGTAAATCGACGCCATTTTTACGTGGC
ATACGAATATCAGTAATTACTAATTCTGGCTGATGTTGTTGAATTAGTGATAATGCTTCAACACCATCTT
TAGCAGTGTATATTGTATTGAAATGATAGTCTCCCCAAGGAATGATTTGCTTTAATCCTTCTCGAATAAT
TCGTTCATCATCACAAATAACTACCTTAAACATCTACATTCCCCCTTGAAAGTGGTATTTTATAACAAAT
TAACGTACCTTGATTACGCTTTGAAAAAATATGGAGTCGTGCATGTGAACCATATTGAATCATTGCTTTA
TTGTGTAAATGATTTAATCCCAAATGCTTAGTATCAAATACATCATTATTAAGAGATTGGCGTACATATT
GCAGGCGAGATGACGACATCCCGATACCATTGTCGCAAACTAAAACATGTAAATTCTGACGTGCCAATGT
CAGGCGTATAGTAATGTCCAATGACTCAGTATCTCTACCATGTTTAATAGCATTTTCTATGAGTGGCTGA
AGCATCATTTTACCAATTGTCTGGTGACGCGCTTCTTCAGAACTTTCAATATGGAGCTTAATCATGTCAT
CAAAACGGATGTTTTGTATTGCAACATACTGTTCAATGTAGTTCAACTCTTCGTTTAATTCCACTGTATG
TGAGTTTGTACGTAATGAGTAACGTAACATTTGCGATAATTGTTGGACCACAGTTTGTGCTAATTTCGGA
GATAACGTAATTAAATATTGTATTGTTTGCATCGTATTGAATAGGAAATGAGGCTGGAATTGGCGTTCTA
TTTCCTTTAACTGAATATCACGCAAGCGACGTTCTGTATGCTCGATAGAATGGATCAGTTGCTCATTTGA
TTCAAATAAATCGTAAATATAATTATTAATTTCTTCTAGTTCACTGTTGTTTTTTAAAGGCGTATATGTA
CCTAGATGACGATTTTTGGCATAGTAAATTTTTTGAATAATCGTTTCGATATCTTTTGTTTGTCGTTTAG
CCATATTATCTGCGCTAATGAAACCAAATATTACTAGTAAAACAAGAACTACGGCCATAACAATTAACAA
CGTGATACCATCTTCAATGTTTTCATGTATATCTTTATAAATAATGAGACGATGGTCAGCATGGTTTAAT
TTTACAGATTCATTCATAAATCCGAATTGTTGTGGTCTATACTTTTCACCTATAGTAAAACGGTCATCGT
TGGCGTATAAAATATTGTCATATTGATCAACGATAAGTGCGAATTGTCGGTTATCTTTCTTAATTTCACT
TAAACGTGGGGTGTTAGCCATATAAATTTTAAGCATATATGTACTATTTTTGAATTTAAGCTGATGCGTT
GAAAATAAATACATATTTTTAGTGTTTAAATGTTCATAATTATTGGTTATAAACTGATTTGGTCCAGATA
ATTCATAATAAAGTGTTGCGGGCTGTTGGTGTATTAATTTTAATAATTCACGTTTTGTAGCGGTCACATC
ATGATGATTTGTTAAATCGAGCTCTTGAAACGAATTATTATGCTGTGTAATAAATGTCTGAATCTGCTTT
TCAGTATGATGTAAAGATGACTGACTTTCATCAACATGTTGATGAATCGTACGATGCTCAATCCAAATAT
AGATGGCATAGAAGCTTACTAGTCCAATAATAATGACTAAAAATACTGGAAAAATAGTAGACGCAAATAA
CGATCGTCTTAATTGATGTCTATAAGGTTTGTATGCCGTCATTGAATCATCTCCAAAAATTTATGATGTG
GAATATCCGGTAATTTAGATTTCGGTATTAAAGGTATGTTCTTAAGATTTTCGATAGACTGATCGCTTTG
TTCACTAACATCCTTTCGAATTGACTTGGCATCGAACTCTGCAACTAATCGTTGTTGTACTGAGCGGCTT
GTTAAATATTGCACTAACTTTTTACGCTTAGGATGAGGGTGTGCATTTTTAACTAAAGCAATACCATCAA
CATTTAACATTGTTCCTTCAATTGGATAAACGATTGATACAGGATAACCTTTGTTTTTCCATGTGCGTGC
ATCTTGTTCGTAGCTTAGACCTGCGTAATATTTACCTTTTGCAACATCTTCAATGACTTTAGACGTCTTT
GACAGTTGCATCGCATGGTTTTGGAATTGATGCACATCACTTACTCGATGATGCATGCTATAAATAGCAC
GCATATGTTGATAGCCTGTCGTTGTTGTATTTGGATTTGAGTACGCAATTTTACCTTTAAGTATAGGTTG
TAATAAATCTTGATAACCTCGAATCTTAATATCTCCTTGTAAATCTGAATTCACTACTATAACTGTTGGC
ATTAATAGAAAACTAGTAACATATTTATTGTTCGAGCGATAATCCTCTAATTGCTGTGTTACAGATGTAT
CTTGATAGGGAACAAAATCTTCTGGATGATCAATTGTTTCTGACAACACACCACCCATAAAGACATCACC
ACGCTCCGAAAAATCTTCGTTATGCAAGTTTGAAAGCAGTACTTGAGTAGATCCGTGTTTAATTTCAATT
TTGACATGCTCTTGTTTTTCAAATTCATTTAAAATTGGACGAATCAAGTTTGATTGATACGGAGAATAAA
CTGTTAATACATTTTTATCGGATTCAGAGTGACGCGTATTAGCGCATGCTGATAAAAAAATGAGAAATAA
TAGCAAGATATAAATTTTTGATTTCATGATATCCCATCAATTCTATGTATATTTTAATACAATAATTTTA
GCAATAAATGACGCATAAGTAATGTTAAATATTTAGAAATGTTTATAGATGACTTGTTAAGACGTTGCAA
ATGTTGTGATAGCACAAAATTTTTGTTTGTCAAGACGATTTACCGAGGCTGTAAAATCAAACTGTTATAT
TTTATTTGTAGCTGTTATATAAAAATCGGCAAGATATTGAACGGTTCAAAAGTGAATTTTTACGTCAATA
AAAGTATTTAATCCAGTCTCTTCATATATAAAAGTAAATCTTTCTAAGTGTTGATTTAACGCTTATCAAC
AATCATTTTTTATAAACAAATATATACTCCTAAATTAACTTTTAAAGCAATGAAAATAGTGAACATTATA
ACTGTTGTGTAACAGAATGCAATTAGCATATTACTGTTACACAAATTAGTACAGTTTCTATGTTTTGACA
TACATTTGATGAAAATTGTACATAATTTATGTGAAAAAAATCACAACAAACATGCTACAATGACTATGAA
AACGTTAACATAGCATTTCAAATTCACAACATTATACAGATGGAGGCGTTTAGTATGTTAGAAACAAATA
AAAATCATGCAACAGCTTGGCAAGGATTTAAAAATGGAAGATGGAACAGACACGTAGATGTAAGAGAGTT
TATCCAATTAAACTACACTCTTTATGAAGGTAATGATTCATTTTTAGCAGGACCAACAGAAGCAACTTCT
AAACTTTGGGAACAAGTAATGCAGTTATCGAAAGAAGAACGTGAACGTGGCGGCATGTGGGATATGGACA
CGAAAGTAGCTTCAACAATCACATCTCATGATGCTGGTTATTTAGACAAAGATTTAGAAACAATTGTAGG
TGTACAAACTGAAAAGCCATTCAAACGTTCAATGCAACCATTCGGTGGTATTCGTATGGCGAAAGCAGCT
TGTGAAGCTTACGGTTACGAATTAGACGAAGAAACTGAAAAAATCTTTACAGATTATCGTAAAACACATA
ACCAAGGTGTATTCGATGCATATTCTAGAGAAATGTTGAACTGCCGTAAAGCAGGTGTAATCACTGGTTT
ACCTGATGCATACGGACGTGGACGTATTATCGGTGACTATCGTCGTGTAGCTTTATATGGTGTAGATTTC
TTAATGGAAGAAAAAATGCACGACTTCAACACGATGTCTACAGAAATGTCAGAAGATGTAATTCGTTTAC
GTGAAGAATTATCAGAACAATATCGTGCATTAAAAGAATTAAAAGAACTTGGACAAAAATATGGTTTCGA
TTTAAGCCGTCCAGCAGAAAACTTCAAAGAAGCAGTTCAATGGTTATACTTAGCATACCTTGCTGCAATT
AAAGAACAAAACGGTGCAGCAATGAGTTTAGGTCGTACATCAACATTCTTAGATATCTATGCTGAACGTG
ACCTTAAAGCAGGCGTTATTACTGAAAGCGAAGTTCAAGAAATTATTGACCACTTCATCATGAAATTACG
TATTGTTAAATTTGCTCGTACACCTGATTACAATGAATTATTCTCTGGAGACCCAACTTGGGTAACTGAA
TCTATCGGTGGTGTAGGTATTGACGGACGTCCACTTGTTACGAAAAACTCATTCCGTTTCTTACACTCAT
TAGATAACTTAGGTCCAGCTCCAGAACCAAACTTAACAGTATTATGGTCAGTACGTTTACCTGACAACTT
CAAAACATACTGTGCAAAAATGAGTATTAAAACAAGTTCTATCCAATATGAAAATGATGACATTATGCGT
GAAAGCTATGGCGATGACTATGGTATCGCATGTTGTGTATCAGCGATGACAATTGGTAAACAAATGCAAT
TCTTCGGTGCACGTGCGAACTTAGCTAAAACATTACTTTACGCTATCAATGGTGGTAAAGATGAAAAATC
TGGTGCACAAGTTGGTCCAAACTTCGAAGGTATTAACAGCGAAGTATTAGAATATGACGAAGTATTCAAG
AAATTTGATCAAATGATGGATTGGCTAGCAGGTGTTTACATTAACTCATTAAATGTTATTCACTACATGC
ACGATAAATACAGCTATGAACGTATTGAAATGGCATTACATGATACAGAAATTGTACGTACAATGGCAAC
AGGTATCGCTGGTTTATCAGTAGCAGCTGACTCATTATCTGCAATTAAATATGCACAAGTTAAACCAATT
CGTAACGAAGAAGGTCTTGTAGTAGACTTTGAAATCGAAGGCGACTTCCCTAAATACGGTAACAATGACG
ACCGTGTAGATGATATTGCAGTTGATTTAGTAGAACGCTTCATGACTAAATTACGTAGTCATAAAACATA
TCGTGATTCAGAACATACAATGAGTGTATTAACAATTACTTCAAACGTTGTATACGGTAAGAAAACTGGT
AACACACCAGACGGACGTAAAGCTGGCGAACCATTTGCTCCAGGTGCAAACCCAATGCATGGCCGTGACC
AAAAAGGTGCATTATCTTCATTAAGTTCTGTAGCTAAGATCCCTTACGATTGCTGTAAAGATGGTATTTC
AAATACATTCAGTATCGTACCAAAATCATTAGGTAAAGAACCAGAAGATCAAAACCGTAACTTAACTAGT
ATGTTAGATGGTTACGCAATGCAATGTGGTCACCACTTAAATATTAACGTATTTAACCGTGAAACATTAA
TAGATGCAATGGAACATCCAGAAGAATATCCACAGTTAACAATCCGTGTATCTGGTTACGCTGTTAACTT
CATTAAATTAACACGTGAACAACAATTAGATGTAATTTCTCGTACATTCCATGAAAGTATGTAACAAAAT
TTAAGGTGGGAGCACTATGCTTAAGGGACACTTACATTCTGTCGAAAGTTTAGGTACTGTCGATGGACCG
GGATTAAGATATATATTATTTACACAAGGATGCTTACTTAGATGCTTGTATTGCCACAATCCAGATACTT
GGAAAATTAGTGAGCCATCAAGAGAAGTCACAGTTGATGAAATGGTGAATGAAATATTACCATACAAACC
ATACTTTGATGCATCGGGTGGCGGTGTAACAGTCAGTGGTGGCGAACCATTGTTACAAATGCCATTCTTA
GAAAAATTATTTGCAGAATTAAAAGAAAATGGTGTGCACACTTGCTTAGACACATCGGCTGGATGTGCTA
ATGATACAAAAGCATTTCAAAGGCATTTTGAAGAATTACAAAAACATACAGACTTGATATTATTAGATAT
AAAACATATTGATAATGACAAACATATTAGATTGACAGGAAAGCCTAATACACACATCCTTAACTTCGCG
CGCAAACTGTCAGATATGAAACAACCTGTATGGATTCGACATGTCCTTGTGCCTGGTTATTCTGATGATA
AAGACGATTTAATTAAACTAGGGGAATTTATTAATTCTCTTGATAACGTCGAAAAGTTTGAAATTCTGCC
ATATCATCAGTTAGGTGTTCATAAGTGGAAAACATTGGGCATTGCATATGAATTAGAAGATGTCGAAGCG
CCCGATGATGAAGCTGTTAAAGCAGCCTACCGTTATGTTAACTTCAAAGGGAAAATTCCCGTTGAATTAT
AAATACAATTCAGACCGAAAAGAAAGCATATGCAACTTCAAGAGTGAAGGGGCATATGCTTCTTTTTCAA
TTGAGTATTGAGTATTAGCAAGACGTAGTAAGTATATGAGACAACTTCTACAATGGTTGAAGGAAGACGT
TTTTGTAAGTAGCTATGCTGATAAAGAATGTGATGTCTTGTTAAAGGTGGGGTTCCAATATCATCATTTA
GCTGATGTTGAATGGGTTATTATTTGCTACTTGCATATGAATATGAGTCTTTTCAAATTTTTATTGACCC
TGAGTAATGAAAAATATTAAGATGAAACTTAATATTAAAGCAATGCGGAGCGTGATTATGAAGAGAATTA
GTAAAGATATATGGGCAGTATTTAAATTACTGTATCAAAATAAAGGGCGTTTTAGCATTAATGCCTTACT
ATTGCAGTTAATCATGATTTTTATTAGTAGTACATACTTAATTTTACTATTTAATATGATGTTAAAAGTA
GCTGGGCAAAGCCAACTTACGATTAACAATTGGACGGAAATCGTTAGTCATCCCGCCAGTGTGATACTTC
TTATTATATTCATATTAAGTGTTGCCTTTCTGATTTATGTAGAGTTTTCATTGTTAGTTTATATGGTTTA
TGCCGGCTTTGATCGACAGATTATTACATTTAAATCCATTTTTAAAAATGCCTTTGTAAATGTGCGTAAA
CTCATAGGTGTACCAGTTATTTTCTTTGTCATTTATTTAATGTTAATGATACCCATTGCCAACCTAGGAC
TAAGTTCAGTATTAACAAAAAATATTTACATACCTAAATTTTTAACGGAAGAACTTATGAAAACGACGAA
AGGTATAATCATTTACGGTACCTTTATGATTGCTGTATTTATATTAAATTTTAAATTAATATTTACTCTA
CCGTTAACGATTTTAAACCGCCAGTCGTTATTTAAAAATATGAGACTAAGTTGGCAAATTACGAAGCGAA
ATAAGTTTCGGCTTGTTATAGAAATAGTTATATTAGAACTCATCATTGGTGCGATTTTAACATTAATTAT
TTCAGGAGCAACATATCTTGCTATTTGTGTAGATGAAGAAGGAGATAAGTTTTTAGTCTCATCAATTTTA
TTTGTTGTATTGAAAAGCGCATTGTTCTTCTATTATTTATTTACGAAATTATCATTAATCAGTGTGTTAG
TACTGCACTTAAAACAAGAGAATGTATTAGACCAACCGGGCTTAGAATTTAAATATCCAAAACCGAAACG
GAAGTCTAGGTTCTTTATAATTTCAATGGTGCTTGCAGTGACATGTTTTATCGGTTATAACATGTACTTA
CTTTACAATAATACTATCAATACAAATATCTCCATTATTGGCCATCGTGGTTTCGAAGATAAAGGTGTTG
AAAATTCTATTCCGTCATTGAAAGCTGCTGCAAAAGCGAATGTCGAATACGTTGAGTTAGATACAATTAT
GACGAAAGATAAACAATTTGTTGTTAGTCATGATAACAATTTGAAACGTTTAACAGGTGTTAATAAAAAT
ATTTCTGAATCTAATTTCAAAGATATCGTCGGTTTGAAAATGCGTCAAAATGGACATGAAGCAAAATTTG
TATCCTTAGACGAATTTATTGAAACGGCTAAACAATCAAATGTGAAGCTACTAGTAGAGTTAAAGCCACA
TGGTAAAGAACCAGCAGATTATACACAACGTGTTATTGATATTTTGAAAAAGCATGGTGTTGAACATCAA
TATCGTGTGATGTCTTTGGATTATGATGTGATGACTAAGTTGAAAAAAGAAGCGCCATATCTCAAGTGTG
GTTATATCATTCCGTTGCAGTTTGGTCATTTTAAAGAAACATCATTAGATTTCTTTGTCATCGAAGATTT
TTCTTATTCGCCAAGACTTGTTAATCAAGCGCACTTGGAAAATAAAGAAGTCTATACTTGGACTATTAAC
GGCGAAGAAGATTTAACGAAATACTTACAAACCAATGTTGATGGTATTATCACAGATGACCCAGCATTAG
CTGATCAGATTAAAGAAGAAAAGAAAGACGAAACATACTTCGATCGTTCTATAAGAATTTTGTTTGAATA
ATATAAACAAAGACCTCTAAAGTTATCAAGATGATACCTTCAGAGGTCTTTTTAATGTTGCCATCTATGG
GATAGGCAATCGTTTCATTCGTTTATATTCATATGACAAGTATTTGTATGGCAATTTGGCGTCACAAACA
CTTACATGATTTATTGGTGAATTATTAATTGTTTTGTGAATGCAAAGGGTTAGAAATTGAATTGTAAATA
CTTTCTAATCTTTGTTTCGCTTTAGTCATTTGATCCAAATTTTTAGTGCGTATAGCGGATTTTGCAATAT
AGTGCGCAGCTAAAATATCGCGTTTTTGAAACGCATCTAAATTTAGGTACGATAATTTATTTAAGTCAGT
GTTTGCTATTAATTCATGTAATTGATCTACAAGCGCTTGATGTTGATACGTATGTGATGTAGTTTCAGAT
TTGCTTGCTAATTTAATACCAGTCGTATCAAGGAGCGCCGCTTTAATACCAGCAACTAAATATGTTTTGA
TTTTCATTTGTGTTGTCATGCTTTGTTACTCCTTTGATGTACATTAATCAAAAAAATTATACACTATTGT
ATATTGCAAAGCTAATTAACTATAACAAAAAGATAGTTAATGCTTTGTTTATTCTAGTTAATATATAGTT
AATGTCTTTTAATATTTTGTTTCTTTAATGTAGATTGGGCAATTACATTTTGGAGGAATTAAAAAATTAT
GAAAAAGCAAATAATTTCGCTAGGCGCATTAGCAGTTGCATCTAGCTTATTTACATGGGATAACAAAGCA
GATGCGATAGTAACAAAGGATTATAGTGGGAAATCACAAGTTAATGCTGGGAGTAAAAATGGGACATTAA
TAGATAGCAGATATTTAAATTCAGCTCTATATTATTTGGAAGACTATATAATTTATGCTATAGGATTAAC
TAATAAATATGAATATGGAGATAATATTTATAAAGAAGCTAAAGATAGGTTGTTGGAAAAGGTATTAAGG
GAAGATCAATATCTTTTGGAGAGAAAGAAATCTCAATATGAAGATTATAAACAATGGTATGCAAATTATA
AAAAAGAAAATCCTCGTACAGATTTAAAAATGGCTAATTTTCATAAATATAATTTAGAAGAACTTTCGAT
GAAAGAATACAATGAACTACAGGATGCATTAAAGAGAGCACTGGATGATTTTCACAGAGAAGTTAAAGAT
ATTAAGGATAAGAATTCAGACTTGAAAACTTTTAATGCAGCAGAAGAAGATAAAGCAACTAAGGAAGTAT
ACGATCTCGTATCTGAAATTGATACATTAGTTGTATCATATTATGGTGATAAGGATTATGGGGAGCACGC
GAAAGAGTTACGAGCAAAACTGGACTTAATCCTTGGAGATACAGACAATCCACATAAAATTACAAATGAA
CGTATTAAAAAAGAAATGATTGATGACTTAAATTCAATTATTGATGATTTCTTTATGGAAACTAAACAAA
ATAGACCGAAATCTATAACGAAATATAATCCTACAACACATAACTATAAAACAAATAGTGATAATAAACC
TAATTTTGATAAATTAGTTGAAGAAACGAAAAAAGCAGTTAAAGAAGCAGATGATTCTTGGAAAAAGAAA
ACTGTCAAAAAATACGGAGAAACTGAAACAAAATCGCCAGTAGTAAAAGAAGAGAAGAAAGTTGAAGAAC
CTCAAGCACCTAAAGTTGATAACCAACAAGAGGTTAAAACTACGGCTGGTAAAGCTGAAGAAACAACACA
ACCAGTTGCACAACCATTAGTTAAAATTCCACAGGGCACAATTACAGGTGAAATTGTAAAAGGTCCGGAA
TATCCAACGATGGAAAATAAAACGGTACAAGGTGAAATCGTTCAAGGTCCCGATTTTCTAACAATGGAAC
AAAGCGGCCCATCATTAAGCAATAATTATACAAACCCACCGTTAACGAACCCTATTTTAGAAGGTCTTGA
AGGTAGCTCATCTAAACTTGAAATAAAACCACAAGGTACTGAATCAACGTTAAAAGGTACTCAAGGAGAA
TCAAGTGATATTGAAGTTAAACCTCAAGCAACTGAAACAACAGAAGCTTCTCAATATGGTCCGAGACCGC
AATTTAACAAAACACCTAAATATGTTAAATATAGAGATGCTGGTACAGGTATCCGTGAATACAACGATGG
AACATTTGGATATGAAGCGAGACCAAGATTCAATAAGCCATCAGAAACAAATGCATATAACGTAACAACA
CATGCAAATGGTCAAGTATCATACGGAGCTCGTCCGACATACAAGAAGCCAAGCGAAACGAATGCATACA
ATGTAACAACACATGCAAACGGCCAAGTATCATACGGAGCTCGTCCGACACAAAACAAGCCAAGCAAAAC
AAACGCATATAACGTAACAACACATGGAAACGGCCAAGTATCATATGGCGCTCGCCCAACACAAAACAAG
CCAAGCAAAACAAATGCATACAACGTAACAACACATGCAAACGGTCAAGTGTCATACGGAGCTCGCCCGA
CATACAAGAAGCCAAGTAAAACAAATGCATACAATGTAACAACACATGCAGATGGTACTGCGACATATGG
GCCTAGAGTAACAAAATAAGTTTGTAACTCTATCCAAAGACATACAGTCAATACAAAACATTACGTATCT
TTACAACAGTAATCATGCATTCTATGATGCTTCTAACTGAATTAAAGCATCGAACAATCGGAAGCATATT
TCTAAATTATTTATTCATTATAGTCTTAAACATAACATGACCTAATATATTACTAACCTATTAAAATAAA
CCACGCACATCTAAGTGATATACGACAATCACAGCAATAATAATTGCTTTAGAAAGTCGTGCCGAACTGG
AACTTACAAGTCTAGTTCGAACACACACTGATGTGAGTGGTTTTCTTTATTTTAAACATGAACAATCAGA
TAAGTTACTAGCATTAGCAAATATTATTAAATCAAAGGGCTTCGATTCATAAAATTTAAAACAATGATTA
AAATTAGACGTGTAAATGTTAAATTCTAAAACGGAAATAACCACCATCCCATTAAACCACTTTTTTTGTT
CAATCACTATATTTCACACAGCTTCATTAATAAAACGAAATTGCTTCAACCCGCTTCAACTTCAACTGGC
TTCAACTTCAGCCTACTTCATTCAATAACAAAACGAATCCGCTTCATCCAAAATCAACCATTCTAACGCA
CATATTCAAATATAGCAGCTGCACCCATGCCGACACCAATACACATCGTAACCATGCCGTAACGGCTATC
GGGACGTCTACCCATTTCATTAAGTAAACGCGCGGTTAACATTGCGCCTGTAGCACCTAATGGATGACCT
AAAGCAATAGCGCCACCATTCACATTCGTACGTGATATATCTAGACCTACTTCTTTAATAGATGCAATCG
TTTGAGAAGCAAATGCTTCGTTCAATTCGATCAAATCAATGTCTTCAACAGATAGATTGCTGAGTGACAA
TACTTCAGGAATCGCATATGCAGGCCCAATACCCATAATTTTCGGGTCAACGCCTACTGCCTTAAAACCA
ACGAATCGTGCAATAGGTGTCACGCCGAGTTCTTTCACTTTATCTCCAGACATTAAAACTACAAATCCTG
CACCATCAGAAAGTGGGGCAGATGTTCCTGCAGTCATAGTGCCGTCAGCTTTAAATACTGTACGTAATTT
GGCTAATGCCTCCATCGTGGTGTCAGGGCGTATAAATTCATCTTGGTCAAAGATATTTGTGTGTACTTTT
GGTCCTGCGTTTGTATATTCAACTGAGTTTACTTGTATTGGAATAATTTCATCTTTGAACCGACCATCAC
GTTGTGCGTCATAGGCACGTTGATGACTTCTGACAGCATAAGCATCTTGATCTTCGCGTGATACGTCAAA
TTGGGATGCTACATTTTCAGCAGTTAAACCCATAGGATATGACGCACCTATATCATCATATTGTAAGGTT
GGATTGTTTGTGGGCTCGTTGCCACCCATTGGTACGGCACTCATCAATTCAACGCCACCAGCTACAAGTA
TATCTCCTTGACCAGCCATAATTTGATTGGCTGCAATCGCGATGGTTTGTAATCCTGATGAGCAGTAGCG
ATTCACTGTTTGACCCGGTACCGTGTCAGATAATCCCGCACGCAATGCAATCGTTCGTGCAATGTTTTGG
CCTTGTAATCCTTCTGGAAAAGCCGTACCAACAATGACATCTTCAATCATATTCTTATTGAATTTTCCGT
CAATACGTTTCAATACGCCTTGTAATACTTTGGCTGCGACATCATCAGGTCTTTCGTGGAATAATGCGCC
TTGCTTTGCTTTCGCTGCGGCTGAACGCCCATAAGCTACAATGTATGCTTCTTGCATGGTTATCATCCTC
TCTTAATGACTATCTTTTAATTACGTAATGGCTTACCAGTTTTTAACATATGTGCAATTCTTTCATATGA
TTTTTTAGATTTTAGTAAGTCAATAAAGCCAATTTTCTCCAACGATTGAATGTAACGTTGATTGATAAAT
GTATTTCTTGGTAAATCACCACCCGCTAAAATTGTGGCGATATTTAAGGCAATATGATAATCATGGTCGC
TAATAAAATGACCCCGTCTTTGCGCATCTAATTGTCCTTGGATCAATGCTTTGAAGTCTTCACCTAAAGC
GATATATTGATGTCTAGGATTCGGAATATAGTTTGTTTCTGCTTCATATTTCGCACGTTTGAGCGCAACT
TCGACACGTTGTGCTGTATTGAAAATAATCGTATCTGTATCACGTAAATAACCATAACGACGTGCCTCAA
AGGCATTTGTAGAGACTTTCGCAAATGCGATATTCGTCAGTACTTTTGTCATGGAAGCTTGTTTGTCATC
AAACTTATGCGATGTGCGTAATATGCGATCAGCCATTTCTGCAAGGCCACCGCCACTCGGTAATAAGCCA
ACACCTGCTTCAACAAGACCGATATATGTTTCACTTGCAGCGACAACAATAGGTGAGTAAAGTACAAGCT
CACAGCCACCGCCTAAGGCACGACCTTGAACAGCTGTGACTACTGGTTTCAAACTATACTTCAAACGATT
AAAGCTATAATGTAATTTATCAATTGATTGTGCAACGACATCATCTACAAGACCGTCTTCATGCGCCTTT
TTCATTAAGAAAAGGTTAGCACCCACACTGAAATTGTTACCATCTGCATAAATAACCATACTTGTGTAAT
GGTCATTTTCCAGTAAATCAATCGCATCAACTAACGCATCGTTGAATTCATCGGTAATGACATTATTTTT
ACTTTGTAATTTCAGTAACAGTTGATCATCATGAGTTACGGAAAGTTTGGCATCACCTTTATCCCAAAGT
TCATCTTTTACGAAGTGAGAAATAGGTGTTGCATATTCAATGGTCTCATCTTGTTTATAAAAGCCACCAT
CTAAATCACTAATCCATTGTGGTAAGTCTCCAAGTTCGTCTTCCATACGTGTTTTAACACGTTCGTATCC
CATTGCATCCCATAATTGGAATGGACCAAGTTTCCAGTTGAACCCCCAGACAAGCGCACGGTCTATGTCT
CGGAAATCATCGGTAGCTTTAGGTACATTGATAGCAGAGTAATAGAAATTATTACGTAATGTCTCCCATA
AAAATAGTCCCGCTTCGTCTTGCGCATTGAATATGGTATCAAGGTTATGCACTAAGTCTTTATTAAATTC
ATTTAAAATTGGTAATTGTGGTTGCGATACAGGTACATAATCTTGTTTTTCAACATCGTAAACAAGTCGA
GCTTTAGTTTCTTTATCCTTTTTGTAAAATCCTTGTTTCGTTTTACGTCCGAGTGCGCCATTGTCAAACA
ACGTATTTACAATTTTGACATCATGAAAATAAGGTGTTTCTTCAGGTACTTGTTGCATGCCTTTAATTAC
AGACACTGCAATATCTAAACCGACTAGGTCAGATAGCGCATATGTACCTGTTTTAGGACGACCAATCGCT
TGCCCAGTTAAAGCATCCACATCTACAATGCTTATCTTGTGTTGCTCGGCGCGATACATAATATCATTCA
TTGTTTGCGTGCCGACTCTATTTGCGACAAAGCCAGGCACATCATTGACGACAATGACACCTTTACCTAA
CACATTTTGCGCGAAATTTTTTACATCTAATATAATAGATTCCTTCGTGTGTGACGTAGGTATTAACTCC
ACTAATTTCATAATACGTGGTGGGTTAAAGAAATGTAGACCAAAGAATCGTTCTTGATCCTTCTCGTTAA
ATGCTTGAGCAATCGCATTAATTGGAATACCTGATGTATTTGTAGCGAATAAAGCATCTTCTTTAGCATG
TTGTAGAACTTGTTGCCAAACAGCATGCTTAATTTCAATATCTTCTTTGACTGCTTCGATATATAAATCA
GCATCATCATTTACCAAGTCATCATCAAAATTACCATATGTTAAATGACTCGCTAGATTTAAGTCGAATA
GTAGCGGCCGTTTCTTATCTGTAATTTTATCGTAAGATTTTTTCGCAATGAGATTTGGATCGTTTTTGTC
CACTACAATATCTAATAGTTTTACTTTAAGTCCAGCATTCACAAAAAGTGCTGCCAGTTGAGCGCCCATT
GTGCCTGCGCCAAGAACGGTTACTTTATTAATTGTCATAGTGATTCCTCCAATTTAGTTGAGGATAAGAT
AACCATTAAGATAATTGGAATAACGTTGCTATTTTATAAAATTAATTAAGTATCTTTGACAGTCATCTTA
GCCTCTTATTTAAGGAAAAAGCTTTATGCTTAAAATAAGTCTTTTTTAGTGAAATTAATGCATCTCATAT
AATTATTTGCTATTTATACGAAAGCAGAATCTCCAGTCAAAGCGCGTCCAATTACTAAGGCATTAATTTC
ATGTGTACCTTCGTACGTGTAAATCGCTTCTGCATCAGAGAAGAAACGTGCAATATCATAATCGTCAGCT
AGTATGCCATTACCACCTGTAATACCGCGGCCCATAGCTACTGTCTCACGCAAACGTAAGGCATTCATCA
TCTTCGCCGTTGAAGTTGCAACCTCGTCATATTCACCATGTGCTTGCATATTAGCTAATTGAGCACATGT
TGCCATTGCTTGAGCTAAATTACCTTGCATCATTGCTAGCTTTTCTTGTATTAACTGATATTTACTAATT
GGTTTGCCGAATTGCTTACGCTCAGTGACATAATCTAATGTGGCACGTAAAGCGCCAGCCATACCACCTG
TAGCCATATAAGCAACGCCTGCTCTCGTTGAATAAAGAATTTTGGCAATATCTTTAAAGCTTGTTATGTT
TTGTAAGCGATCCGCTTCATCTACTTTGACATTAGTTAATTTAATTAGGGCGTTAGGAACAATGCGAAGT
GCGATTTTATTATCAATGACTTCAATATCGACGCCATCTTGTTCTGGTCTGACTACAAAGCAATGGGGTT
TGCCAGTTTCTTTATTTACTGCGAATACTGGAATGACATCAGATACATGTGCACCACCAATCCATTTCTT
TTCACCATTGATAACCCAAGTATCGCCTTGGCGTTCAGCGACTGTTTCAAGACCTCCCGCAACGTCCGAA
CCGTGTTCTGGTTCAGTTAAAGCAAAGCATGTACGCAGTTCATGTGACTGTAATTTAGGTACATATTTCG
CAATTTGTTCTTTGCTACCTCCGAAATAGAAAGTGTTATGCCCTAAACCTTGGTGAACACCGAGTAGGGT
AGCTAAGGAAATATCAAATCGCGCGAGTAGGTAAGACATGAAAAACTGAAATAGTTGACTAGGCATTTTG
GCGTTTGGACGATCCTTGTAAAGTAATGGATTGTTAAAATAATTTAATTCTCCCAGATCTTTAAAATAGT
CCTCGGGTACAGTAGCGTCTATCCAATGTTGATTAATATTTTCACGGTACTTACTTTCTAGCAATGAATC
TACTTGTTGTAAAAATTCGACTTCACCGTCTGTTAAACCTTTAGCAATACTAAGTACATCTTCAGGAAAT
AATGTTTTTAAGACCGTTTCTTTTTCAAATGTCATATAAATTCCTCCTAAAAATAATATGAATACTAATG
TGAAATGCATTTAATTCAAAAACAACACGCTTTATTTGTAAACGCTTACACTAAATGTCAAAAATTTTTA
TCACCTTTAAAGTGTTTGCGAGACTTTGTCATTCATCATTTGTCGAATCGCAAGTTTATCTGGTTTCTGC
GTACTGTTTAACGGCATATGTGTCACTGGTACATACATTCTTGGGACTTTATAACCTGCTAAACGACTTC
GCATATGTTGATTTAAAATTTCAGCGTAATGAGGTTCATCTTCGCGAAGTATAATGGCTGCAGCAATTGA
TTCACCATATTTTGGATGATCATAGCCAACGACCACACACCGGTCTACTAGTGGATGCTCAGCTAAAGCA
TTTTCGACTTCGGATGGTAAGACATTTTCGCCACCAGTTATGATTAATTCTTTTTTGCGGTCAATAATAA
ATATATCGCCATCGTTGTCCATCTTCGCTAAGTCACCAGTTAATAAATATCGACCATGAAATGCTTTGGC
AGTCTCTGCTGGTTTATTCCAATATCCTGGCGTGACATTTTTAGCCTTAATTGCAAGTTCGCCAATCTCA
CCAGTAGGTACTTCCTCACCGTTATCATCAAGGATACGTGCATCAACGAACATGACTGCTTTACCAATAC
TCATTGGCTTACGTTTTGAATTTTCCGGTGTATTAACAAGTACAAGAGGTGCTTCAGTTAAACCATAGCC
GTTAATAATGTTTATGCCATATTGTTTAAAAGCTGCTTGGATACTTGGTAATGGTTGTGAACCACCTTGG
ATGATATAATCCATAGCTCTAAAATTTTCAGGATTAAAATTACTAGCACGTAGCGTACTATAATACATTG
TCGGAATCATGATAATAAATGTAGGGTGATATTGTGCAATCATGTCATTCAATTCTTCGCCGTTAAAGTA
ACGTTGAAGAATAAGTGTGCCACCTGACATTAATACTGGTAATACAGTATCGTTAAACCCTAAAACATGG
AACATTGGTGTTGATACAATCGTAATATAGTTTGAATTGAACTTATACGTCAGCTCTAAGTTTGCACCGT
TATGAACAAATGATTCATATGAGAACATCACACCTTTAGGTGATCCGGTTGTACCACTTGTATAAATTAA
TGCTGCAAGATCTTGTGGTTCAACAGGTGTTGCTTGAAAAGGTTGGTGATAATCTGGATTTACGATTTCA
TCATATTGCGCCACATCAATATCCATATGCAATAAGTTTTGGTCAATATCGGTGAGTGAACTTAAATGTT
TTTCAGCATAGAAGAGCAGTTTTAATTGTGCATCTTCCACAATGGCTGCAATTTCTTTTGGGTTAAGCCG
CCAATTCAATGGTAAAAAAACCGCACCTGTTTTAAAACAAGCAAACAATAAATCTAATATTGCAATATCA
TTTGGCGCAAAAATACCGATAACATCGCCTTTTTTAACACCTTGAGATGTTAAATAATGTGCCATATTAT
CAGCGCGTGCATTGAGTTGTTGGTATGTCCAAGATGTTTGTTTTGCGTGATCAATAACGGCAGGCTTGTC
ATCATCGAAGTCTGAACGCGTTTTTATCCAATCGAAATTCATTAGTATACCCCCTTTAGCTTCACTTTCA
TACTTTATGAATTGATTGTTTAAGTTGTCCCCATTTTTCTTTGTAAATGCTGGTATCAATTAATTTTAAA
TGATCAGCAATAATTGGTTTAAAAGCCATTTGATTCAAAATATCTTTATGCAAATCAAGACCTGGTGCAA
TTTCAATTAGTTTCAAGCCTTGATTGGTGAGTTCGAATACTGCACGATCAGTAACAAAATAGATTTCTTG
CTCGAGTGATTGTGAATATTGTGCATTAAAGTCGATATGGCTCACATCTGATACAAATTTCTGGTTTTGT
CCTTCAGTTTCAATGTTTAATCGTTGATTATGGCATGAGACATGACTGCCAGCTACAAAAGTACCTGAAA
AGATAATTTTATTTACAGATTGCGTAATGTCTATAAAGCCACCACATCCATTTAGTCGGTCATTGAAGTA
AGACACGTTGACATTGCCGTATTGATCAACCTCAGCAAAGCTAAGATAGGCAACTGATACACCATTGTTA
TAAATAAAATCCCATGCTCGATCATGAGGCATGCGCACATCTGCATTGTAATTCATACCAAAATGTTCAC
GACTCCCAACGAATCCACCGAAAATGCCAACATCTAAAATCGGTTGCACATCATGTTCAACACATTCTTC
ATGCAATAAATTAGAGAGTTCATTATTGATGCCATAACCGATGCTAATTGTATCGCCATAAGTTAAAAAC
TGAGCAGCACGTCGGAGAATCAATTTGCGACTATTAAAAGGTAATGCGGGTTCAGGTATTCCATCAATTC
GTTCTTCTCCAGACAAGGCTGGTAAATAATGACTTTGAATTACTTGGCGGTGATTCTTTTCATCTTCTGT
GACGTATACATAATCGACAAGATTTCCTGGGATAACAACTTCATTCGGTTTTAGTTGATAGTCGTCAACT
AAAGCTTTAACTTGTACAATAACTTTCCCATGATTGGCTTTCGCGTTTAATGCGACATGATAACACTCGC
TCAAGTACGCTTCTTGAGTTAAATAAATGTTACCTTGTTGATCTGCGTATGTTCCTCTCAGTAGTGCCAC
ATCAACGCTAGGGAATGTGTAATGTAAGTATGTTTCATCGTTGATGGTTACTAATGAAACTAAATCATCC
GTTGTTCGTGTATTTACTTTACCGCCACCGTATCTAGGATCAACAGCTGTGTTTAATCCGATTTTAGTAA
TAACTCCAGGTAATAATTGATTACTCTGACGATAATGAGTTGCAATGATACCTTGTGGTAAAAAATAAGC
TTCAATGTCATTATTTTTCATTGCTTGTGCCGTTTTGGAAGAAGCCGTTAAAATACTCATAATGACACGT
TTAATCATGCGACGTTCTATAAAATCATCTAAATCCGGTGCGGCACCTAAACTATGAATATCATTCGCTA
ATATAAACGTTAAATCATTGGGCGTATGATATGTGTCATGTTGCGCTAACACAGCACGTAGAACTTCGGC
GGGTAAGTTGGCTACAGCTAATGCTGGTAAACCAATCACATCACCATCTTTAATGATATGTTGTAAGTCG
TGCCATGTGATTTGTTTCAAGCAAGTCACCTCCATCACATTTGATAAAATATAGCGTTTTTACACTTTGT
GTAAACCCTTACAAGAAATATAACATAACGACGTTTAAAATCAATTAGAAATATCTTTTTATTCTGATAA
TAGACACAGTATAGACACATTTTGATGGTCGATAACAATTGTAATATCAAGGGTTTGTAATGAATTGAAT
ATCATTAAAATACTTATATAAAAATATTGTTCGGAATATAAAAAGTTAAATAGGTTTTGATTTTTAAATA
TGAAATACAAAGTGCCCAATCGAACAAAGTATTTATATTAAAATATGGAAAATCCATCAATATTAAATTA
AAATAGTTTTATTATGAAAAGTGAAAGTAGGTAAGTCTATGGAAGGTCTTAATCATCGAAGAAATACAGA
AAAAGAAGAGACAACACAAACGCAATCAGTTGCACCTAATACAGGTGAAGAGGGGATGTCATCAGCAAGT
ACACAATCAACTAAGACGTCCGACATACATAATGAATCTATCGATAAACAAATGGAAGCTAAAGCGCATG
AAACAGCGCAAAATACAGATTTAAAAAACGAAGCAAGAAGTTTATTTGATAATGCAACCAAATCAATCGG
TAGACTAGCGGGCAATGATGAAAGCTTAAATCTTAATTTAAAAGATATGCTTTCTGAAGTATTTAAGCCG
CATACTAAAAACGAAGCAGATGAAATATTTATAGCGGGTACTGCTAAAACTACGCCAGCAATTTGTGACA
TATCAGAAGAATGGGGGAAGCCATGGCTCTTTTCTCGAGTATTCATCGCTTTCACAGTAACATTTATTGG
ATTATGGGTCATGGCAGCAATTTTTAATAACACTAACGCGATTCCGGGTCTCATTTTTATAGGGGCTTTA
ACAGTACCATTATCGGGTTTGTTCTTCTTTTATGAATCAAATGCGTTTAAAAATATTAGCATTTTTGAAG
TTATTATCATGTTCTTTATTGGCGGCGTATTTTCATTACTAAGTACGATGGTATTATATAGATTTGTCGT
TTTTAGTGATCAATTCGAAAGGTTTGGTTCTTTAACATTTTTCGATGCATTTTTAGTAGGATTAGTTGAA
GAAACTGGAAAAGCACTCATTATTGTTTATTTCGTCAATAAATTGAAAACAAATAAGATTTTGAATGGAT
TATTAATCGGTGCTGCTATTGGTGCAGGGTTCGCAGTTTTTGAATCAGCAGGTTATATTTTGAATTTCGC
TTTAGGAGAAAATGTCCCATTATTAGATATTGTCTTCACACGTGCGTGGACTGCGATTGGTGGTCATTTA
GTTTGGTCAGCGATTGTTGGTGCTGCAATAGTTATTGCGAAAGAACAGCATGGCTTTGAATTCAAAGATA
TTTTTGATAAACGCTTTTTAATATTCTTTTTATCAGCCGTTGTTTTACATGGCATTTGGGATACATCTTT
AACTGTACTTGGCAGTGATACGTTGAAAATATTTATTTTAATCGTTATTGTGTGGATACTTGTATTCATT
TTAATGGGGGCAGGTTTAAAACAAGTGAATTTACTGCAGAAAGAATTTAAAGAACAACAGAAAAAAGTAG
ACGAATAATAATTAAAGCTTATGTTGCTCATATGTTTGTGACATAAGCTATTTTTATAATTTGTCTTTAA
AAGAGTGGAATAGGAATACTTTTTGGAGTTAAAAAAGTGTTTCACGTTAAACAAATAGTGACAATTAGAT
TTATATAAAATGAACATGATTCACTGAAAGTATGTAATAATCATTTTATTGAAATTCATCAAACAGAAAT
TAATACAATCATATAAGCAAATTAAACCACGCCATAATCATATTGGATGACTTCGGCGTGGTTTTTATAG
TTGAAGCAGGGCTGAGACATAAATCAATGTCCCACACTCCCTTATCGTTCAATCGTTGTTCGATAATCGA
TTAAATAGATACCTTCAGGTGTTACTTTATAATTTTTAACCTTAGAGTTAGCAGCGACTATTTGATCGTT
GTAAGCAATATAACTGTTTGGTACATCTCGACTTGATAATTTAATAATATCATTAGAAATATTGTGACGT
TCCTTAACATCTACAGTATGATTCAATTGATTAATTAAATCATCGACGTTGCTATTATTGTAGTCTCCTT
TATTAATAGCACCATCTTTTTTATATGCTTGATTAAAGAAATAACCTGTATCTCCACGAGGAATTGTTCC
GAAACTATACATCGTTGCATCCCATGCAGAACGGTCTTTTAAGTAACCTTCTATGTCATCAACACTTTTA
ATGTCGATTTCAATATTTGCTTTTTTAGCATCTGATTGTAATACTTGCGCAATTTTCGATAGCTCTGGAC
GACCGTCATACGTAATTAACTTAATTTTTAAAGGGTGTTCTTTTGTATAACCATCTTTAGCTAATAACAT
TTTTGCTTGTTCGATATTTTGTTTGGTTAACTTAGGTTCTTTAATATATGGAATTTTATCATTAAATGGA
CTCGTTGCAGGTTTCGCATAACCTTGATAAATATGATCTGCAATACCTTGTCTATCAATGATATGATCTA
ATGCTTCACGAACGGATTTAGTCATTTTTTTATTAGTATGATTATACATAAGTAAAGAAGTTCTAAATCC
AGATTCTTTTGACACTTTTAAATTTTGATTATTTTCTATGTCTTGAACTTTATTAACTGGGACATCAGTT
ATTAAATCATCTTTTTGAGATTCTAAATTTCTGACGCGATTATTGCCGTCTTCTTGGTACGTCACAGTAA
TATGATCAAGTTTCGGTTTACCTTGCCAATAGTCCTTAAAATTCGACAATGATATTTTTCGAGATTGCTT
ATAATCTTTTATTTGGTAAGGGCCTGTACCAACAGGAGTTTGATTAACATCTGATTTAGCATCTGTATCA
TAAATTGCCATAAAAGGATTAGCTAATTCAGATACAAGTTCAGGGTAAGCGGAGTTGGTTTTAATTGTCA
GTTTTTGACCTTTAGCGGTAATTGATGATATTGGTAATGAATATTTGACCAAGTCGCTTTTTTTCATGCT
ATTTTCAAGGCTAGATTTCACTTTTTCTGCAGTCAATTTTTGACCGTTTTGAAATTTAATATTATCTTTT
AATTCTATATCTAACGTTGTATCATTTGGTTGATGATACGATTTCACTAATGCTTTTTCTATTTTTCCTT
GATCATTTGTTTTAAATAATGATTCTGCAGCACCAATCTTAACTGGTACATCTGTTTCATAAGGTGCAAT
AGACTTTGTTTTTAACGGTAACGAAATATTTAAGTCTTTGCCAGATGAATGCATTGAGCCACATCCTGAT
AACACTAATACTGCTGAAAATATAGTTGCTAGTCTTTTAAACTTCATTTCATTAACACTCTCTTTCTAAT
TACTATGTAAAACCCAACAATTAATATTTTAAAACTTTATTTTGTTAAAGTAAAATGTTGTTCAAGTTTA
GTAATTATTAAAGTTCAATTAATTGTAGTAATTATGCTTTTTAAAAATAAATATTAGAAATGAAGTTAGC
GACATTTATAGTGATTCACGATAAACATATATAACTAAGTATTGAGCAACTGCTGTAGTACTACAGCTTG
GTTATGTTTAGTATCTTTTGCTGCATATAACAATAGAACATGATTATGCTGATTTACAATATCCTTTAAT
TTTTCAAAAGCATCTTTTTGCGCATCCTGATCACGTAATTCTTTTTCATATTTTTCTTTAAAAGCTCCAA
AAAGTTTAGGATCATGTTGGAACCATTGTCGCAACTCAGTAGAAGGGGCAATGTCTTTTAACCAATAATC
TAGGTTAGCAGTTCTTTTCGAAATACCTCTCGGCCAGACTCTATCGACTAGGATACGAATAGCGTCGGTA
TTATCTTTATTGTCATAAATCCGTCCAATATCTACGGTCATCTTGTGAACTCCTTTCTTATGAAATTCAG
TGAGCATACATCAATGCATGTTGTGGTGGGACGACCAAATAAATTTTGCGAAAATATCATCTCTGTCCTA
CTCCCAATTAAAAAACAGCCATGACAAAGTAAAGTCATAGCTGTTTTGGTATAGATGTCATTTATTTTTA
CGTTTAGTTAAATACTTCAAACCAACTGCAAAGACCGTGTACCCGGCTATGGTTTGTATCAATGTTTTAA
TTAAATTATTATTTTTAACAATAATATTTGCAGTAACAATACTTACGAAATATAATGCAAATACTTTTAC
GTAACGTTGATTAAGTTTCATATGAGCACTAAACCTCTTTTCTCAGTTATACTGCAACGCTTAGTCTTGG
AATAAATGTTTCGTAGTGTACGCGATCCATATCGTAATTTAAAGATTTAAGTGCTTCGATCATAGATTGT
AAGAATTTTGTACCACCACAGATATAAATTTCAGGTTTATTTGCTAAAAATACTTGTAATTCTTCAGCAC
CAATATAGCCTTGTTTATCTTTTAAGTGTGTATATAATTTAGCGTTGTCATGATGGCTTGCGATACTGTT
GAAGTTGTCTTTGAAAGGTAAATGTTGTTCATTTTCAGCAACTTGAACCATCTGTGTATCTAAACCTTTG
GCAGAGGCAGCTTCATACATAGCTACTAAAGGTGTAACACCAATACCTGAACCTAAGAAAAGTTGTGGTT
CAGTCGTATTCTCTAATACGAATCCACCTACAGGCGCAGCTAAATTAATCATATCGCCTTCTTTAATCTC
ATCGTGTAAAATTGTTGAAACTTCGCCTTCATGTTCTGTTGTGACATCACGTTTAACGCCAAAAGTTAAA
TGGTTTTTTTCACCTGATACGATAGAATAGTGACGTTTAGCTCTATATGGAAGTTTATCACTAGAAACAT
CAACTGTGATGTATTGGCCTGGTGTAAATTCACTAAAGTCATATTCTTCAGTTTCAACTGTAAATGATTT
AATGTCTTCAGATTCTTGTTTAATATTGGTAATTTTGAATGGTTTAAAACCAATCCACATCATTTGATCA
TAAATTTCTTTTTCAATTTGGATGAACACATCCGCAATAACGCCATATGCTTTTGCCCAAGCTTGAATGA
CAGGGTCATTTTCTTCTAATCCTGTCACGTCTTGAATGGCTTTTAATAAATTTTTCCCCACAATTGGATA
ATGTTCAGCATAAACTTGTAGTGCGCAGTGTTTATATGCGACTGGCATAATGACTGGTTTAATAACACTT
AAGTTATCGATATTAACCGCTGCGGCCATTACAGCTTGTGCTAATGCTGAAGATTGCATGCCTCGTTTTT
GGTTCGTTTGATTAAACATGTTTAAAAGTTCAGGATGCGCTTTAAACATTTTTGGATAAAAGATTGACGT
AATTTCTGTCCCTTTCTCTTTAAGTAAAGGCACCGTTTGTTTGATAATGTCTTTCTCTTGTTCTGTAAGC
ATGATACTCCTCCTTTAATCTGTATATTTTGATTATTCTACTAAAAATTTCGATATTCAATTAATTGGTT
TGAGAAAATATAAATAAAATGGCAAATTTGATAATTGTATGACATTTTTAATTTTTTAAATACTTATCAA
TAAGCATTGTGTACAATTGTCTGTTTGCACACCGACGATTGAGCGCATTTATTTGACTAATTCAAAAAAC
ATTGTTGTTTTCCTAGAAAAAAGTAAACATGATAATAAAAATGTGAAAGTGTAAATAATCACTGGCGAAG
TACGAAGACTAAAGACATCTAAGATGTAATCGTATACAAATTAAAAAGGTGTAAAAATTAAAATAAAATG
TGAAATAAATCACAATTTAATATTGACCCAGTACTTAATGCATGTTACATTTTATATGTGAAATAAATCA
CAAACTTAAAAGCGGATGACACATGACCTTTTAAGTTATGCGTTGAAAATAAAAGAGATGTTTATTTGCT
TTTGTATCGTCAATAAGCAGCATTAAACTAACATATTTGAAGCTACATGTATGTTAGTGAATTAATCATA
AGGGAGTTTTTGTAATGAACAAATTTAAAGGGAACAAAGTTGTATTAATAGGTAATGGTGCAGTAGGTTC
AAGCTACGCATTTTCATTAGTGAACCAAAGCATTGTTGATGAATTAGTCATCATTGATTTAGACACTGAA
AAAGTTCGAGGAGATGTTATGGATTTAAAACATGCCACACCATATTCTCCAACAACAGTTCGTGTGAAAG
CTGGCGAATACAGTGATTGTCATGATGCGGATCTAGTTGTCATCTGTGCTGGTGCTGCACAAAAACCTGG
AGAAACACGTTTAGATTTAGTATCTAAAAACTTGAAAATATTCAAATCAATTGTTGGTGAAGTAATGGCA
TCAAAATTTGATGGTATTTTCTTGGTAGCTACAAATCCTGTTGATATTTTAGCGTATGCAACATGGAAAT
TCTCTGGTTTACCTAAAGAACGTGTTATAGGTTCTGGTACAATTTTAGACTCTGCACGCTTTAGATTATT
GTTAAGCGAAGCGTTCGATGTTGCGCCACGTAGCGTCGATGCTCAAATTATTGGTGAACATGGTGACACT
GAATTACCAGTATGGTCACACGCTAATATTGCGGGTCAACCTTTGAAGACATTACTTGAACAACGTCCTG
AGGGCAAAGCGCAAATTGAACAAATTTTTGTTCAAACACGTGATGCAGCATATGACATTATTCAAGCTAA
AGGTGCCACTTATTATGGTGTTGCAATGGGATTAGCTAGAATTACTGAAGCGATTTTCAGAAATGAAGAT
GCCGTATTGACTGTATCAGCATTATTAGAAGGCGAATATGAGGAAGAAGATGTTTATATTGGTGTTCCAG
CAGTCATCAATAGAAACGGTATTCGCAACGTCGTAGAAATCCCATTAAACGACGAAGAACAAAGCAAGTT
CGCACATTCAGCTAAAACATTAAAAGATATTATGGCTGAAGCAGAAGAACTTAAATAACTTTTTATAAAA
TCTATACCATCCCAAAAATTGTAAAACCTTACCCAAAAAATTGTATAAAGGGCTATTTGATACAACTATA
TGTGTCGAGTGGCCCTATTTTTAATGTAGTGAAAGTCGTTGTTGAAATTAAATTCAAATCTGGCACTTAA
GCTTTAATCATAGCATTAAGATGATTGTCTAGCAGAGGCGATTTGCGGGCTCACTACAGTGCATGATGAA
CTTAATGCTTCAAATGTAACATTAAAAATAAAAGCAACGATGTCACTTCTTACTTCGTACATCGTTGCCA
TTAGTTCTGTTGATATTTCGGTTAGTCTTAATCCCCGAGCAATTCTTCAATTTCATTTTTGATAACTGTA
ACGTGAGGCCCATAAATTACTTGCACACCAGTGCCTTGCTGGATTACACCTTTGGCACCAGTACTTTCGA
GTAATACTTTATCGACTTTGTCATTTTGATGAAGTGTGACGCGTAGTCTCGTTGCACAACAGTCAACGAT
TTCAATGTTATCTTTGCCTCCCAAACCAGCAACAATAGTTTGTGCTCTTTCAGTAGCCTCAACTTGTTGT
GCTGCAGCTTTATCTTCTCGACCAGGTGTTTTGAAATTAAATTTCGTAATTAAGAATCTGAAAACGATGT
AATACAAACAGAACCACACAATTCCAATAGGTATGACGTATAGGTAGTTTGTTTTACTATTACCTTGTAG
CACACCAAAGAGTAAGAAATCGATAAAGCCTCCACTGAAGGTTTGACCAATTGTAATGTTGAAAATGTCT
GCCATCATAAATGCTAATCCATCAAAGAAGGCATGGATTACATAAAGAATAGGTGCGACAAACAAGAAAC
TAAACTCTAAAGGTTCGGTAATACCTGTTAAAAATGAAGTGAGTGCAGCGGATAACATTAAACCGCCGAC
AACTTTTTTATGTTCAGGTTTAGCTGTGTGATAAATTGCAAGTGCGGCACCACATAAGCCGAACATCATC
GTAATAAAACGGCCTGACATAAAGCGTGACACACCTGAATAATACTTCGTCACATCTGGATCACCAAGTT
GAGCAAAGAAGATGTTCTGCGTACCTTGAACTAAGTGCCCTTTGACTTCTAAAGTACCACCAAGTGCCGT
CTGCCAAAACGGTAAGTAAAAAATATGGTGTAAACCGAGTGGACCTAACAATCTTAAGATGAAGCCATAA
ACAAAAGTACCGATGGCACCTGTTTTCGTTACAAATCCACCAACATGATAAATGCCGGCTTGTATGCTTG
GCCAAATGAAAAACATCAATACACCTAAAAAGATTGCGGCAAATGCTGTGACAATAGGGACAAATCTAGA
GCCACCAAAGAAACCTAAATACGGTGGTAATACCACTTTGTGATATTTGTTGTGAAGTATTGCGGTCATA
ATACCTGTGATAATCCCGCCAAAAACACCGGTTTCAACCGTTTGTATACCGAGCACCATGCCTTGTCCAT
TTTGTGCAAGCTGATCTTTTGCCAATGTGCCCGTGATAGTTAATAAGCCATTCATAGTTGCGTTCATAAT
TAAGAAACCGAGCAGCGCAGCTAAACCTGCAGTACCTTTATCGCTTCTAGATAATCCGATTGCGACACCA
ATTGCAAAGATGACCGGTAAATTTTGGAAAACAATACTACCTGCAGCTGACATTAATGTAAAAATATTTT
GTAATAAGGTAATATCTAAAATAGGGTATGCTTTAACGGTGTTTGGATTACTTAATGCACCACCGATACC
CAACAATAGACCTGCAGCTGGTAAGATTGCGATAGGTAACATAAAGGACTTGCCGAACTGCTGTGCTTTT
TCAAATAAAGATTTCATCAACATCCCTCCTAATTATTCTCAATATAGCTTTTGAGAAATTTAATATCAAT
ATATATTCTGTGTATGAAAATATTTTTCATAAAAATTGTTTGAATCATGTAACAATCATATAAATTGCTG
TTTATATTGTTGTGAAAATGAGTTGACAAAAGTCGGTATAGATATGTAGACATCCTATTTTTAGCGAGGT
AGGTTGATAAGGCATATCGGATAAATTTATAAGCCATAAAATAGATAAATAGTGTTTGTATCCAAAAATA
TGAGAAAGTTAAAACTATTTTTCAAAATAAACATGATTCACCACATAAATAAATATACATAAGCTATCGA
TAACAACTTAAGAAAGGTGGATATATAAATGAAAAGAAAGATTATTATGGATTGTGATCCAGGACACGAT
GATGCAATAGCATTAATTTTAGCGGGGGCAATTGACAGTCCACTAGAGATATTAGCTGTAACAACAGTCG
CAGGTAATCAATCAGTTGACAAGAATACGACAAACGCCTTGAACGTATTGGATATTATGGGACGCCAAGA
TATAGCAGTAGCGAAAGGTGCGGATAGGCCGTTAATTAAACCAGCTGCCTTTGCTTCTGAAATACATGGG
GAATCTGGATTAGATGGTCCGAAACTACCGTCGACACCATCACGTCAAGCAGTTGCAATGCCAGCATCAG
ATGTGATTATAAACAAAGTGATGACGAGTGATACACCTGTAACAATTGTAGCGACAGGTCCTCTTACGAA
TGTAGCAACGGCATTGATTCGTGAGCCAAGAATCGCTGAGCATATTGAATCTATTACTTTGATGGGTGGT
GGTACATTTGGAAATTGGACGCCTACAGCAGAATTCAATATTTGGGTAGATGCTGAAGCAGCGAAGCGTG
TTTTTGAAAGTGGGATTACTATAAATGTGTTTGGTTTAGATGTAACACATCAAGTTTTAGCCGACGATCA
CGTGATTGAACGCTTTGAAAGTATCAATAATCCTGTTGCACAGTTCGTCGTAGAATTATTGCAATTCTTT
AAGAAGACATACAAGACTCACTTTAATATGGATGGTGGTCCAATACATGATGCTTGTACAATTTTGTATT
TGTTACAACCAGAATTGTTTACAATGGTACCCGTTAATATCGACATTGAACATCAAAGTCCACTAACTTA
TGGCACTATGGCTGTCGATTTAAATCATGTTACAGGTAAGCCTGCCAATGCTTATTTTGCTACAGCAGTT
GATGTTGAAGAAGTGTGGAACTTGATAGACCATAAGTTACGTACATACGAATAATAATACTTAATTAAAT
AGATACAGTTAACCCTAAGGCGCCTGATATAAGCGTCCTTAGGGTTTTTGTATTGGGTTACAATGGTCAT
GACAATTTGATAATGATTGAGATATGTATGTTAAAAATGCTTCAAAAAAACACAAAACACAAAAATATAT
GCAAAAATTTCAATTGCTTTATTTTAAAAGATTAAAATCACAAAAAATATAGATATAATTGAAATGTTGT
TAAAACATCACAATGATGTACATGCTCATTTTGAAAATATGTGTTCAAAGTGTGTACATCGGTGTGACGA
TTGATGATAAATTGAGCTCAGATGCTCAAAGGAGAATCGAACATGAACGGGGATAATCAGCAAATACTCA
GAGAAATTGTATTGAATCCTACTATTCATGGTAAAGAACTTGAATCGATATTTGGTTTGTCTCGTAGACA
ACTAGGATATCGCATTCAAAAAATCAATTTGTGGCTTGAACAAGAGGGTTATCCAAAACTTGAAAGAACA
AGCCAAGGAAATTTTATTGTAAGTTCTGAAATCATGACGTTATTCAAGCGAGATGTATCGGAGCAGCAAA
TGTTAAACGGCAACAATGTCATTTTTAGCATAGAAACACGTCGTTATTATTTAATGCTCATGCTTTTTAG
TAAGGAAAACGCAATGTCTCTAAACCATTTTTCAATTGATTTACAAGTCAGTAAAAATACTGTCATTCAC
GATATAAATCATGTGAAAGAGCAATTGGAAAATCATGGTTTGTCACTTAAGTATTCTCGAAAACATGGTT
ATGAAATTGTTGGTGATGAATTTGAAGTTCGCCGTTTCTTCATTAAGTTGATTGATCAAAGGTTGAATCA
TGATATTACTAAAAGTGAAGTTTTAAAGGCGCTCAACTTAACATTCGAAGATATCGCATATCAAAAAGAC
AAGATCAAACAGGTAGAACAATTTTTGAAGAGTCGCTTTATAGACAAATCACTTAGTTCATTGCCTTATG
TCCTTTGTGTGATTCGTAGACGAATTCAAAGTGGTCATGTGATGAATCCATTAAATATTAATTATCAGTA
TTTGAGGGATACGAAAGAATATCAAGCAACGGAGATTATGACGCAACATGAGCCGGATTTGCCAGAAGCG
GAAAAGTTATATTTGACATTACACTTACTTTCAACAAGTGTGCAATGGACTGATTTGCAAGAATCAGATA
GCATATCGAATTTAACGATGGCCATCGCTCAAATGATTCACCATTTTGAACAAATCACTTTTATTAACAT
TGAAGATAAGGAGAAATTATCACAGCAACTCTTGTTACATTTAACGCCTGCTTTTTATAGGATTAAATAT
AACTTAACGGATCGTGATGAATTAATAAATCCTTTACAAGGAAATTATCAATCCTTATTTCATATGGTGA
AACAATCATGTCAATCGTTAACTGAATATTTCGGAAAATCGTTGCCTGATAATGAAATAGCATATTTAAC
CATGTTGTTCGGAGGTAGTTTGAGACGTCAAGATGAAAACTTCGATGGCAAGATAAAAGCTATTATCGTG
TGTACACAAGGCACGTCAGTATCACAAATGATGTTATACGAGTTGCGAAACTTATTTCCAGAAATTATTT
TCTTAGATGCGATTTCACTTAGAACATTTGAAAATTACACATTAGATTATGACATCGTCTTTTCACCAAT
GTTTGTCCTAACACATAAAAAATTATTTATCACAAAAGTAGCTTTATCTGAAAATGAGCAACGAAAGTTA
CGTAAAGAAGTGATGAAGTACATTAATAAGGAATCGGCTGACATTGATAAGGAAATAAACAAGTTAATGG
CATTAATTGAACGCACAACGACAGTTAATGACATTACAGAACTACGTGATGGTTTAGAAGATTTTATTGC
CAATTATAATTCAATTTCAACCATTAATGGATCGATTGTCACACAAAATAAGACATTAGATTTAGCTGAC
TTGATACCGGCAAGGCACGTGAAAAGAATGCATCATGTTGAAAATATTGATGAAGCTATTGCTAAAGCAA
GTGATGTGTTAGTTGCTAATCATTTTATTGATATTAAATATATTCATGAGATGCAACAGGTATTTGATGA
TTCGTATATGGTTATCATGCAAAATATTGCTATTCCACATGCATACTCTGAAAAGCATGTACATAAAACA
GCGATGAGTATGTTGATATTACAAGAACCAATATACATGTCAGATGGCACAGCAATCCATATTATTGTAC
CTATTGCTGCTGTTGATAAAGTGACACACTTAAGAGCGTTACTACAATTGAGAGATGTGGCGCAAGACAA
TGACGCAATTAAGCGCATCATACAAAGTCGCAAAAATTCTGATGTAAATGAGATTTTAAAAAATTATTCA
AATAAAGAAGCGAGGGAAAATGGATGGGACAGCAATTAGTGCATAAAGAAAATATAATGCTCAATTTGTC
GGCAACTGATAAAGAATCCGTATTGTCACAAATGTCAGATGTGTTATTTCAAAATGGGTTCGTGAAGTCA
ACGTTTAAAGATGCAGTCATCGACAGAGAAAAAGAATTTGCTACTGGTTTACCAACGCATCTATGTTCGG
TCGCTATACCGCATACAGATGTCGAACATATTAACCATAGAACGATAGGTGTGGCTGTTCTAGAAAAAGA
AGTGCCGTTTATTGAAATGGGAACACTTGATCAACAGACAGAAGTGAAAATCGTTTTTATGTTAGCAATG
GATAAAGTAGATGATCAACTTAAGCTGTTACAACAGTTGATGCAAATTTTTCAAAGTGAAGAAAAATTGG
AGCAGATTCTACGAACGAAAGATGAAACAATTTTAGCAACACTAATCAATGATTATTTGGAATATAACTA
AAAATTAATTGGAGGAATTGAAAATGAAACAAGTATTAGTAGCGTGTGGTGCAGGTATTGCAACGTCAAC
AGTAGTAAATAATGCAATTGAAGAAATGGCAAAGGAACACAATATTAAAGTAGATATTAAACAAATCAAA
ATTACAGAAGTTGGACCTTATGAAGACACTGCAGATTTATTAGTTACAACTGCAATGACAAAAAAAGAAT
ATAAATTCCCAGTTATCAACGCACGTAATTTCTTAACTGGTATTGGTATTGAAGAAACAAAACAACAAAT
CTTAACAGAGTTACAAAAATAACGGAATTGATATGTAACGTGGGTCGATAACATATTAATATATGCAAAT
TGCATATAAATGACTATCACGACAAATGATTGTTGATGACATAGAAACGCAGTGACTGTAATTCAAAAGG
ACTGCAGTCGAATTTAGCAAGGGTTGTCGTTGAAATGACTGTAACGTCAAATGTAATCACAATCGGAAAG
TATCGTGACAATGCATATATAACAGGGAGGGTTTAAATATGAGTTACTTCACTGATTTTGTAAGGGGATT
TTTAGATTTAGGTGCAACTGTTATTTTACCGGTTGTCATATTCTTGCTTGGCCTATTCTTTAGGCAGAAA
ATTGGAGCGGCATTTAGGTCTGGTTTAACAATAGGTGTGGCTTTTGTAGGGATTTTCTTAGTCATCGATT
TATTAGTTAAAAATTTAGGGCCAGCAGCACAAGCGATGGTTAAAAATTTAGGCGTCAGTCTGAATGTGAT
TGATGTAGGTTGGCCAGCAACATCATCTATCGCTTGGGCATCATCTGTCGCAGCATTTATTATTCCACTC
GGAATCATAGTTAACGTTGTATTGCTAGTAACTAAAGTGACAAAGACGATGAATGTAGATATTTGGAATT
TTTGGCATTATACGTTTACAGCAGCAATGGTTTATGCCGTATCAGGCAGTATTTGGCAAGCGTTATTAGC
AGCAGTTATTTTCCAAATTATCTGTTTGAAAGTAGCAGATTGGACAGCACCGATGATGAGTGAGTTCTTT
GATTTACCAGGTGTATCGATTGCTACAGGAAGTACAATTTCTTATGCACCAGGTATTTACTTAGTTAAAT
TGTTACAAAAAGTACCCGGTCTGAATAAGTTAGATGCTGATCCTGAAACAATTCAAAAACGTTTTGGCGC
ATTTGGAGAGTCTATATTTGTCGGCTTAATTTTAGGTTTAGGTATTGGTGTGTTAGCAGGTTACAAACCT
GGAGACATCATTAATTTAGGAATGTCAATGGCTGCAGTAATGGTATTAATGCCTAGAATGGTAAAAATCT
TAATGGAAGGTTTAATGCCAGTTTCAGAGTCTGCAAGAACATGGCTAAATAAACGTTTTGGCGAACGTGA
AATTTATATTGGATTGGATGCGGCTGTAGCATTAGGTCATCCAGCAGTTATTTCGACAGCATTAATTTTA
GTACCTATCACTGTTTTATTAGCCGTTATTTTACCAGGAAACCAAGTACTACCTTTTGGTGACTTAGCAA
CGATACCATTTGTTGTCGCGTTTATTGTTGGTGCAGCAAGAGGAAACATTATTCATTCTGTCATTGTGGG
TACGATTATGATTGCAATTTCACTATATATTGCAACAGACGTAGCACCCATTTTCACAGATATGGCGAAA
GGTACGAATGTACAAATGCCAAAAGGTTCATCTGAAATTTCAAGTATTGATCAAGGTGGTAATATCGTTA
ACTATCTTATCTTTAAACTATTTAGTCTATTCAATTAAAAATCGAGGTGTTTGTGGTGAAAGCTTTAGTA
AAAACAAGAGAAGGACATGGCAACTTAGAACTTCTTGATAAAGAAGTTGCAACACCGCTAGATGATAAAG
TAAAGATTAAAGTACATTATGCAGGAATTTGTGGCACAGATATTCATACTTATGAAGGTCATTATAAAGT
TAATTTTCCAGTGACATTAGGTCATGAATTTTCTGGTGAAATCGTTGAAGTTGGAGCAGACGTTAAAGAT
TTTAAAGTTGGTGACCGTGTCACATCTGAAACGACATTCTATGTTTGTAATGAGTGTGAATACTGTAAAT
CAAAAGACTATAATTTATGCAACCATCGAAAAGGTATTGGAACACAAGTTGATGGCGCATTTACTAATTA
TGTCATTGCACGTGAAGAAAGTTTGCATCATATTCCAGACGAAGTATCGTATCAGTCTGCAGCTATGACA
GAACCATTAGCATGTGCACATCATGGCGTTTCTAAGATTCAAGTCAATTCAGGCGATGTAGCAGTTGTAA
TGGGACCTGGGCCAATCGGATTACTTGTAGCACAAGTGTTAAAAAGTAAAGGCGCAACTGTTGTGGTAAC
TGGATTGGACAATGACAAAGTCAGATTAGATAAAGCAGAAGCATTGCACATGGATTATGTAGTCAATTTA
CAACAAACAGACTTAAAAACGTATATCAATGGAATTACAGACGGTTACGGTGCAGATGTTGTTGTTGAAT
GTTCAGGTGCAGTTCCAGCAGCACGACAAGGTTTGGATATTTTACGCAAAAAAGGTTTCTACAGTCAAAT
AGGTATTTTTAAGGATGCTGAAATTCCATTTGATATGGAAAAAGTGATTCAAAAAGAAATAACAGTTGTT
GGTAGTAGAAGTCAAAAGCCAGCAGATTGGGAACCTTCATTGCAACTTATGGCGGATGGTTTAGTAAATG
CTGAAGCTTTGGTGACAAAAATATATGATATTTCGAAATGGGACGAGGCGTATCAACATTTAAAATCCGG
CGAAGGTATTAAAGCATTACTTAAGCCGCTCGATTTAGATGAAAATGAAGGAGAGAATTAATATGGTAGA
ATCAATGCTAACTTTTATGCTTGGGCCATTAAGACAAATCACTGATTTTTATATGGAACATTTACTCGTA
AGTAATTCCATTGTCATTGCAGGTTATTTTGCGACAGGTATTTTTAAAAAGAAAAAAGTTGTGAATTAAA
TCAAATTTGAGGTGATTTACAAGTGAAAGCATTGAAATTATATGGCGTGGAAGATTTACGGTATGAGGAT
AATGAAAAGCCAGTCATTGAAAGTGCGAATGACGTTATTATTAAAGTACGAGCGACTGGCATATGTGGTT
CAGACACGTCACGATACAAAAAAATGGGGCCATACATTAAAGGTATGCCATTTGGTCATGAATTTTCAGG
TGTAGTAGATGCCATTGGAAGTGATGTTACGCATGTTAATGTGGGCGACAAAGTGACAGGTTGCCCAGCA
ATACCTTGTTATCAATGCGAGTATTGTTTAAAAGGTGAATATGCACGATGTGAAAAGTTATTCGTCATTG
GCTCATATGAACCTGGATCGTTCGCGGAATATGTCAAATTGCCAGCGCAAAATGTTTTAAAGGTTCCAGA
CAATGTTGATTACATTGAAGCAGCAATGGTTGAGCCATCAGCCGTTGTTGCGCATGGGTTTTATAAATCG
AATATACAACCTGGTATGACTGTTGCAGTAATGGGGTGTGGCAGTATAGGTTTGTTAGCTATTCAATGGG
CACGAATATTTGGTGCTGCACATATCATCGCTATAGATATAGATGCGCATAAACTAGATATTGCAACATC
ATTGGGCGCACATCAAACAATCAATTCAAAAGAAGAAAATCTTGAGAAATTCATCGAAAATCATTACGCC
AATCAAATCGATTTAGCTATAGAATCATCAGGTGCTAAAGTTACGATTGGTCAAATATTGACGCTACCTA
AAAAAGGTGGCGAGGTGGTATTACTCGGAATACCATATGATGATATTGAGATTGATCGCGTTCATTTTGA
AAAAATTCTGCGTAACGAGTTGACAGTATGTGGCTCTTGGAACTGTTTGTCCAGTAATTTTCCGGGCAAA
GAGTGGACGGCAACCTTACATTATATGAAGACGAAAGATATTAATGTAAAGCCTATTATTTCTCATTTTT
TACCGTTAGAAAAAGGCCCGGAGACATTTGATAAATTAGTTAACAAGAAAGAACGATTTGATAAAGTCAT
GTTTACGATTTATTAGTATGCACCTTTGAGGACGAAAACGCTGGTATAGTTATAGCTATGAAAGTGCGAA
TGCCGTCTGGTCTATAGATACTATCGAAATAATTCATCTTCGAATATACGTTGATAAATAGCCGGTTTAC
TTGTGTGAAATATGCTTGTGAATCGGTTGTTTTGCATTTTGTATACTTAAAATGAGATGGCAATATTTGA
TAATTTTTAAAGTGAAAATCAAGTACAGCCACTTAATAAGATAAATTTATTATAATATATGGTAAAATGA
TGGCAGTAATAATGAATTTGAAAAAGAGTAAACATTAATACCTTTAACAATTTAATATCGTCAGAGTTAA
TGATTAACTGCATGGCAAAACAACTTAGAATGGTCAGTTACAAAAATACATTTTTATAAAAAATTATCAC
ACTATTGTGACAACTATCTTTGGATTAATAAAAGAGGCAAGTGAGCAATAGGTTAGGCTTATGTGCGGGC
ATAGGTCAGTAATGTATAAATGGAAATGATGTAATGACAGAATGGAGGACAACATGATTTATGCAGGTAT
TTTAGCAGGAGGTATTGGTTCGAGAATGGGGAACGTGCCATTACCAAAACAATTTTTAGATATTGATAAT
AAACCGATTTTAATCCATACAATTGAGAAGTTCATTTTAGTGAGTGAATTTAATGAGATTATTATCGCAA
CGCCAGCACAGTGGATTTCCCATACACAGGATATTTTAAAAAAATATAACATTACAGATCAACGTGTCAA
AGTAGTTGCAGGTGGTACGGATCGAAATGAAACAATTATGAACATTATCGACCATATTCGCAATGTAAAT
GGAATTAATAATGATGATGTGATTGTAACTCATGATGCCGTAAGACCATTTTTAACTCAACGTATTATTA
AAGAGAACATTGAAGTAGCAGCAAAATATGGTGCAGTAGATACAGTCATTGAAGCAATTGATACGATTGT
AATGTCTAAAGATAAACAGAACATACACAGTATCCCTGTAAGGAATGAAATGTATCAAGGCCAAACACCA
CAATCATTTAATATTAAATTATTACAAGATAGTTATCGCGCCTTAAGTAGTGAACAAAAAGAAATCTTAT
CAGATGCATGTAAAATCATTGTCGAATCTGGACATGCAGTTAAATTGGTACGTGGAGAACTATACAACAT
TAAAGTGACAACACCGTATGATTTAAAAGTAGCAAATGCCATTATTCAAGGTGATATTGCCGATGATTAA
TCAAGTATATCAACTCGTTGCACCGAGACAGTTCGACGTCACATATAATAATGTTGATATTTATGGTAAT
CATGTCATCGTAAGACCTTTATACTTGTCTATTTGTGCAGCTGATCAAAGGTATTACACAGGTCGAAGAG
ATGAAAATGTACTACGCAAAAAATTACCAATGTCATTAGTTCATGAAGCTGTTGGTGAAGTTGTATTTGA
TAGTAAAGGGGTATTTGAAAAAGGTACGAAAGTAGTAATGGTACCGAATACACCTACAGAGCAACATCAT
ATTATTGCGGAGAATTACTTAGCCTCTAGTTATTTTAGATCTAGTGGTTATGATGGTTTTATGCAAGACT
ACGTTGTGATGGCACATGATCGTATCGTTCCGCTGCCTAATGACATTGATTTGAGTACGATTTCATACAC
AGAGTTAGTGTCAGTAAGTTATCATGCTATACAACGATTTGAACGTAAATCTATACCTTTGAAAACCAGC
TTTGGTATTTGGGGTGATGGTAACTTAGGTTATATTACTGCTATTTTGCTACGTAAGTTGTACCCAGAAG
CTAAAACTTATGTATTTGGTAAGACAGACTATAAATTAAGTCATTTTTCATTTGTAGATGACATCTTTAC
AGTAAATCAAATACCAGATGATCTTAAAATTGATCATGCATTTGAATGTGTTGGAGGTAAAGGAAGTCAA
GTTGCACTTCAACAAATAGTTGAACATATTTCACCAGAAGGCAGTATTGCTTTGTTAGGCGTAAGTGAAT
TACCCGTGGAAGTGAATACACGATTAGTACTTGAAAAAGGATTAACGTTGATTGGTAGTAGTCGAAGCGG
CTCTAAAGATTTTGAGCAAGTTGTTGATTTATATCGTAAGTACCCAGACATAGTTGAAAAGTTAGCATTA
TTAAAAGGACATGAAATTAATGTATGTACGATGCAAGATATCGTCCAAGCGTTTGAAATGGATTTATCGA
CATCTTGGGGAAAAACAGTATTGAAATGGACGATTTAATAAACCGATGGGGGAATAACAATGACAAAAAC
GAAACAAGCAATACATATTGATAACATATACTGGGAACGTGTTCAGTTATATATTGAAGGACATAGTGAA
GGTGTCGATTTAACATCAGGACAATTTGTTCTGAGGAATTTAACCGAAACAAAAACATTAGAAGCAAATG
AAATGAAAATAGACGGTAATACATTTATATGTAGATTCAACGTCGCAATATTAGACGATGGGTATTATTT
ACCAATGGATAAATATTTATTTGTTTATCATGACCAGTTAGAGTATATTGGACAACTTAATCCAAATATT
ATTGATCAAGCTTATGCGGCATTAAATGAAGAGCAAATTGAAGAATACAATGAGCTGACTACACAAAATG
GAAAAGTGAACTATTTATTAGCGTATGATGCTAAAGTTTTCCGTAAAGGTGGCGTATCACAACATACGGT
CTATACCATTACTCCGGAAATAGCAAGTGACGTTAACGAATTTGTATTTGATATTGAAATCACCTTACCT
CAAGAGAAATCAGGGGTCATTGCGACAAGTGCACACTGGCTTCATAAACAAGGTCATAAAGCTTCATTTG
AAAGTAGAAGTTTCTTATTTAAAGCTATTTTTAATATTACAAAGTTACTACATATTAAAAGAAGCAAAAC
AATATTATTCACATCAGATTCGCGTCCGAATTTATCAGGGAATTTCAAGTATGTATATGATGAGTTACTA
CGCCAAAAAGTAGATTTTGATTATGATATTAAAACGGTATTTAAGGAGAATATTACGGATAGACGCAAAT
GGAGAGACAAGTTTAGATTGCCATATTTACTTGGTAAGGCCGATTATATTTTTGTTGATGATTTCCATCC
ATTAATTTATACGGTTCGCTTTAGACCATCACAAGAAATTATTCAAGTGTGGCATGCTGTTGGTGCCTTT
AAAACAGTTGGCTTTAGTCGTACAGGTAAAAAAGGTGGTCCGTTTATCGATTCATTAAACCATCGTAGTT
ACACGAAAGCATATGTTTCATCAGAAACCGATATTCCATTTTATGCTGAAGCATTTGGAATTAGAGAAGA
AAATGTTGTACCAACAGGTGTACCACGTACTGATGTACTATTTGATGAAGCTTATGCAACACAAATTAAA
CAAGAGATGGAAGATGAATTGCCAATTATAAAAGGTAAGAAAGTTATTCTATTCGCACCGACATTTAGAG
GTAATGGTCACGGTACGGCACATTATCCATTTTTTAAAATTGATTTTGAACGTTTAGCAAGATACTGCGA
GAAGCATAATGCAGTTGTGTTATTCAAAATGCATCCGTTCGTAAAAAATAGACTTAATATTTCACGTGAA
CATAGACAATACTTTATCGATGTGTCAGATCATCGTGAAGTTAACGATATTCTCTTTGTTACAGACTTGT
TGATTAGTGATTATTCATCTTTAATATATGAATATGCAGTATTTAAAAAGCCGATGATTTTCTATGCATT
TGACTTAGAAGATTACATTACGACGCGTGATTTCTATGAACCATTTGAATCATTTGTTCCAGGTAAAATT
GTACAGTCCTTTGATGCATTAATGGATGCTTTGGACAATGAAGATTATGAGGTTGAAAAAGTTGTGCCAT
TCTTAGATAAACATTTTAAATATCAAGATGGTCGCTCAAGTGAACGTTTAGTCAAAGATTTGTTTAGACG
CTAATGTTGGCATATATTACTTGCCATGCAAATGAGTCATAAGGCATAGTTTTCAAGAAGGGTTCTGACA
ATGAAGTGAGCAACATGTCATGATGAGAAGCAGGACTATACAATGAGAATAACCTTTTGATTTTTCATGC
ATAAGGCGATTCAATCAAAAGCAATCACCTTCCAACTGAATTGTCATTTTGTAAAATAAAATAATCGATC
CAATCGTTATCTAATTCATAAATGTGTAAACACATACGTTATGAATGGATAACGATTTTTTGTTATGTTA
AAGTGGTACATTAATCATGTATTTCGTATGATAATTAACGACAAGTGTAATGGTTAAATGTATTTTATGA
TGAAATGCTATAATAGGCATGGTTACAATGAGCTTGCTCATACATATTAATATAATTACAAAAACACGTC
GGAGGTACGACATGATTAAAAATACAATTAAAAAATTGATAGAACATAGTATATATACGACTTTTAAATT
ACTATCAAAATTGCCAAACAAGAATCTAATTTATTTTGAAAGCTTTCATGGTAAACAATACAGCGACAAC
CCCAAAGCATTATATGAATACTTAACTGAACATAGCGATGCCCAATTAATATGGGGTGTGAAAAAAGGAT
ATGAACACATATTCCAACAGCACAATGTACCATATGTTACAAAGTTTTCAATGAAATGGTTTTTAGCGAT
GCCAAGAGCGAAAGCGTGGATGATTAACACACGTACACCAGATTGGTTATATAAATCACCGCGAACGACG
TACTTACAAACATGGCATGGCACGCCATTAAAAAAGATTGGTTTGGATATTAGTAACGTTAAAATGCTAG
GAACAAATACTCAAAATTACCAAGATGGCTTTAAAAAAGAAAGCCAACGGTGGGATTATCTAGTGTCACC
TAATCCATATTCGACATCGATATTTCAAAATGCATTTCATGTTAGTCGAGATAAGATTTTGGAAACAGGT
TATCCAAGAAATGATAAATTATCACATAAACGCAATGATACTGAATATATTAATGGTATTAAGACAAGAT
TAAATATTCCATTAGATAAAAAAGTGATTATGTACGCGCCAACTTGGCGTGACGATGAAGCGATTCGAGA
AGGTTCATATCAATTTAATGTTAACTTTGATATAGAAGCTTTGCGTCAAGCGCTGGATGATGATTATGTT
ATTTTATTACGCATGCATTATTTAGTTGTGACACGTATTGATGAACATGATGATTTTGTGAAAGACGTTT
CAGATTATGAAGACATTTCGGATTTATACTTAATCAGCGATGCGTTAGTTACCGACTACTCATCTGTCAT
GTTCGACTTCGGTGTATTAAAGCGTCCGCAAATTTTCTATGCATATGACTTAGATAAATATGGCGATGAG
CTTAGAGGTTTTTACATGGATTATAAAAAAGAGTTGCCAGGTCCAATTGTTGAAAATCAAACAGCACTCA
TTGATGCATTAAAACAAATCGATGAGACTGCAAATGAGTATATTGAAGCACGAACGGTATTTTATCAAAA
ATTCTGTTCATTAGAAGATGGACAAGCGTCACAACGAATTTGCCAAACGATTTTTAAGTGATAACTTAAA
AACAATAAAAAATTATAAATTAATTAGTTAAGTGATATAAATAATAAACGAAATGTTTGCTTGTATGTTA
TTATTTGTGTATGAAAACGTCTGATATAATGTAATATAGGTTTAAACAAAATATGCTAAAATATAAGCAA
AATATGTATAATTTTAAGTAATACACAGACATTTAGAGTTTTGATTTTAAAATGAGTTTTCAATTGGAAA
ATGCAACGAAATTTAAATAATTAAATATAGATATAGTTGAATGGAGGAAGTATTTTATGAAATACGCTGG
TATTCTAGCTGGAGGTATAGGCTCAAGAATGGGTAACGTACCTTTACCTAAACAATTTTTAGATTTAGAC
AACAAACCGATTTTAATCCATACATTAGAAAAATTTATTTTAATTAATGATTTTGAAAAAATTATTATCG
CGACGCCACAACAATGGATGACGCATACGAAAGATACACTTAGAAAATTCAAAATTTCTGATGAAAGAAT
TGAAGTCATTCAAGGTGGTAGCGATCGTAACGATACAATTATGAATATCGTTAAACATATTGAATCAACA
AATGGTATTAACGATGACGATGTCATTGTGACACATGATGCAGTTAGACCATTTTTAACGCATCGTATTA
TTAAAGAAAATATTCAAGCTGCTTTAGAGTACGGTGCAGTAGATACAGTGATTGATGCTATAGATACGAT
TGTTACATCTAAAGATAATCAAACGATTGATGCAATTCCAGTGCGTAATGAAATGTACCAAGGTCAAACA
CCTCAATCGTTTAATATTAATTTATTAAAAGAAAGCTATGCACAGTTGAGTGATGAGCAAAAGAGTATTT
TATCTGATGCTTGTAAGATTATTGTAGAAACAAACAAACCGGTTCGACTTGTAAAAGGTGAGTTATATAA
CATTAAAGTAACAACACCTTACGATTTAAAAGTAGCGAATGCTATTATTCGAGGTGGTATTGCCGATGAT
TAATCAAGTATATCAATTAGTTGCACCTAGACAATTTGAAGTTACGTATAACAACGTAGATATTTACAGT
GACTATGTCATTGTACGTCCTTTATATATGTCAATTTGTGCTGCCGATCAAAGATATTATACTGGTAGCC
GTGATGAGAATGTCTTATCTCAGAAATTGCCAATGTCTTTAATTCATGAAGGTGTTGGTGAGGTCGTATT
TGACAGTAAAGGTGTGTTTAATAAAGGTACAAAAGTAGTTATGGTACCGAATACGCCGACAGAAAAAGAC
GATGTCATTGCTGAAAACTATTTAAAATCGAGCTACTTCAGATCAAGTGGACATGATGGGTTTATGCAAG
ATTTTGTGTTGCTAAATCATGATAGAGCTGTACCACTACCTGATGATATTGATTTAAGTATTATTTCATA
TACAGAGCTTGTAACAGTAAGTTTGCATGCTATTCGTCGTTTTGAAAAGAAATCTATTTCAAATAAAAAT
ACATTTGGTATTTGGGGTGATGGTAACTTAGGTTACATTACAGCCATTTTATTACGTAAATTATATCCAG
AGTCTAAAATATATGTCTTTGGTAAAACAGATTATAAATTGAGTCACTTCTCATTTGTTGATGATGTCTT
CTTTATTAATAAAATACCTGAAGGCTTAACATTTGATCATGCATTTGAGTGTGTGGGTGGTCGCGGTAGT
CAATCAGCCATAAATCAAATGATCGATTACATTTCACCAGAAGGAAGCATTGCACTGTTAGGTGTAAGTG
AGTTCCCAGTAGAAGTTAATACACGTCTAGTATTGGAAAAAGGACTAACGTTGATTGGTAGTAGTCGAAG
TGGTTCAAAAGATTTCCAAGATGTTGTAGACTTATACATTCAATACCCAGATATTGTAGATAAATTAGCG
TTGTTAAAAGGTCAAGAATTTGAAATTGCAACAATTAATGATCTTACAGAAGCTTTTGAAGCAGACCTGT
CTACATCTTGGGGTAAAACAGTATTAAAATGGATTATGTAAATAGAAAAGGATGAATTAACGTTGGTTAA
AAGTAAGATATATATAGATAAAATCTATTGGGAACGTGTTCAGTTATTCGTTGAAGGACATAGTGAAAAC
CTAGATTTAGAAGATAGTAATTTTGTATTAAGAAATTTAACTGAGACACGTACAATGAAGGCGAATGATG
TCAAAATAGATGGGAATCAATTCGTTTGTCGTTTCAATGTAGCTATCTTAGATAATGGTTATTACTTACC
TGAAGATAAGTACTTATTAGTGAATGAGCAAGAACTTGATTATATTGCACAGTTAAACCCAGATGTGATT
AATGATGCATATCAAAATCTAAAGCCAGAACAAGAAGAAGAATACAACGAATTAGAAACACAAAATGGTA
AAATCAATTTCTTATTGCAGACTTACCTAAAAGAATTTAGAAAAGGCGGCATTTCGAAGAAAACGGTTTA
TACTGTTACACCTGAAATTTCTAGCGATGTTAATGAATTTGTCCTTGATGTTGTTGTAACGACTCCGGAA
GTTAAAAGTATTTATATCGTTCGTAAATATAAAGAATTACGTAAGTATTTCCGCAAACAATCATTTAATA
CAAGACAATTTATTTTTAAAGCGATATTTAATACGACGAAATTTTTCCACTTGAAAAAAGGGAATACGGT
GTTGTTCACATCAGACTCTAGACCAACGATGTCTGGAAACTTTGAATACATCTATAACGAAATGTTACGT
CAAAATTTAGATAAAAAGTATGATATTCACACTGTTTTTAAAGCGAATATTACAGATAGACGTGGCATCA
TCGACAAGTTTAGATTGCCATATTTACTTGGGAAGGCAGACTACATCTTTGTTGATGACTTTCACCCATT
GATTTATACAGTGCGTTTTAGACGTTCTCAAGAAGTTATTCAAGTATGGCATGCCGTTGGTGCCTTTAAA
ACAGTTGGCTTTAGTCGTACTGGTAAAAAGGGTGGACCATTTATTGATTCATTAAATCATCGTAGCTATA
CAAAAGCTTATGTATCATCTGAAACCGATATTCCATTCTACGCTGAAGCATTTGGTATTAAAGAGAAAAA
TGTAGTGCCTACAGGTGTTCCACGTACTGATGTACTATTTGATGAAGCTTATGCGACACAGATCAAACAA
GAGATGGAAGATGAATTACCAATTATTAAAGGTAAGAAAGTCATTCTTTTCGCACCAACATTTAGAGGTA
GTGGTCATGGTACAGCACATTACCCATTTTTCAAAATTGATTTTGAACGTTTAGCAAGATATTGCGAAAA
AAATAACGCGGTTGTATTATTTAAAATGCATCCATTTGTGAAAAATAGACTTAATATTGCAGACAAACAT
AAACAATATTTTGTTGACGTTTCTGACTTTAGAGAAGTTAATGATATACTGTTCATAACAGATTTATTAA
TTAGTGACTATTCATCTTTAATATATGAATATGCAGTATTTAAAAAGCCAATGATTTTCTATGCATTTGA
TTTAGAAGATTATATTACGACGCGTGATTTTTATGAACCATATGAATCATTTGTTCCAGGTAAAATTGTG
CAATCATTTGACGCATTAATGGACGCCTTGGACAATGAAGATTATGAAGGAGAAAAAGTCATTCCATTCT
TAGATAAACATTTTAAATATCAAGATGGCCGATCAAGTGAGCGTTTAGTCAGAAATTTATTTGGTAGCTA
AGTTTATATAGTAGTCAAAGTGGGAGAGGTATAATGATGAAATTTTCAGTAATAGTTCCAACATACAATT
CAGAAAAGTATATAACAGAATTACTTAATAGCCTTGCGAAACAAGATTTTCCGAAAACTGAATTTGAAGT
GGTTGTAGTTGATGACTGTTCAACAGATCAAACGTTACAAATAGTTGAAAAGTATCGCAATAAATTGAAC
TTGAAAGTAAGTCAACTCGAAACAAATTCTGGTGGTCCAGGTAAACCTAGAAATGTGGCGTTAAAACAAG
CAGAAGGTGAATTTGTATTATTTGTGGACTCCGATGACTATATAAACAAAGAGACTTTAAAGGATGCAGC
AGCATTTATTGATGAACATCACTCAGATGTCTTATTGATTAAAATGAAAGGTGTTAATGGTCGTGGTGTA
CCACAATCTATGTTTAAAGAAACAGCACCTGAAGTTACTTTGTTAAATTCAAGAATTATCTATACTTTAA
GCCCGACTAAAATCTATAGAACAGCATTACTAAAAGATAATGACATTTATTTTCCAGAAGAATTAAAGAG
TGCAGAAGATCAATTATTTACAATGAAAGCATATTTAAATGCAAATCGAATCAGTGTGTTAAGTGATAAA
GCGTATTATTATGCTACAAAGCGTGAAGGTGAACATATGAGTAGTGCGTATGTTTCACCTGAAGACTTTT
ATGAAGTCATGAGATTGATTGCTGTAGAAATATTAAATGCAGATTTAGAAGAAGCCCATAAAAATCAAAT
CTTAGCAGAATTTTTAAATCGTCATTTTAGTTTTTCTCGTACGAATGGCTTCTCACTTAAAGTTAAACTA
GAAGATCAACCACAATGGATTAATGCTCTAGGAGACTTTATACAAGCAGTTCCAGAACGTGTAGATGCAT
TGGTGATGAGTAAATTACGACCATTGTTGCACTACGCGAGAGCGAAAGATATAGACAACTATAGAACTGT
GGAAGAAAGTTACCGTCAAGGTCAATACTACCGTTTTGATATTGTAGATGGTAAATTAAACATTCAATTC
AATGAAGGCGAACCATACTTTAAAGGCATTGATATCGCTAAGCCAAAAGTGAAAATGACAGCATTTAAAT
TTGATAATCATAAAATTGTTACAGAGCTAACGTTAAATGAATTTATGATTGGCGAAGGACATTATGATGT
CAGACTTAAATTACATTCACGAAACAAGAAGCACACAATGTATGTACCTTTAAGTGTCAATGCGAATAAA
CAATATCGTTTTAACATTATGTTAGAAGATATTAAAGCGTATTTACCTAAAGAAAAAATTTGGGATGTTT
TCTTAGAAGTCCAAATAGGTACGGAAGTATTTGAAGTGCGTGTTGGTAATCAACGTAATAAATATGCATA
TACTGCAGAAACAAGTGCATTAATTCATTTGAATAATGATTTTTATAGATTAACACCGTATTTCACAAAA
GACTTTAATAACATTTCGTTATACTTTACAGCTATTACATTAACGGATTCAATCTCATTGAAGTTAAAAG
GTAAAAACAAAATCATTTTAACTGGTCTGGATCGTGGTTATGTATTTGAAGAAGGTATGGCTAGTGTCGT
ACTAAAAGACGACATGGTGATGGGAATGTTAAGCCAAACATCAGAAAACGAAGTGCAAATCTTACTTAGC
AAAGATATTAAAAAGCGAGACTTCAAAAATATTGTTAAGTTAAACACTGCACATATCACTTATCCACTAA
ATAAATAATAAATGCCCTCAAATCATTGTGAGCCAACATGATTTGAGGGCTTTATTTTGCTGTTTATGAC
ATGATTATGACATTTCCCTGATTTTCATTTTCATATACATTAAATTGTATACACTGGAAATGAGGAGGTT
ATCTATAATGATAAATAAAAATGACATAGTAGCAGATGTAGTAACTGATTATCCGAAAGCAGCGGATATT
TTTAGAAGTGTGGGAATAGATTTTTGTTGTGGCGGACAAGTAAGTATAGAAGCAGCAGCCTTAGAAAAGA
AAAATGTAGATTTGAACGAATTATTACAGCGTCTCAACGACGTTGAACAAACGAATACACCAGGTTCGTT
AAATCCTAAATTTTTAAATGTTTCATCACTTATTCAATATATTCAATCAGCATATCATGAACCTCTAAGA
GAAGAATTTAAAAATTTAACACCTTATGTGACGAAGTTATCGAAAGTACATGGACCTAATCATCCATATT
TAGTTGAGTTAAAAGAAACATACGATACATTTAAAAATGGCATGTTAGAGCATATGCAAAAAGAAGACGA
TGTCGATTTTCCAAAACTCATTAAATATGAGCAAGGTGAGGTAGTAGACGATATTAATACTGTGATAGAT
GATTTAGTTTCAGACCACATTGCAACGGGAGAATTGTTAGTAAAAATGAGCGAATTAACATCTAGTTATG
AACCTCCGATAGAAGCGTGTGGTACTTGGCGACTTGTTTATCAGAGATTAAAAGCACTTGAAGTGTTAAC
ACATGAACACGTACATTTAGAGAATCACGTATTATTTAAAAAAGTATCATAAATAACGCGATTAGAAACT
GTTGGCAAAAATAAGTCCAGCAGTTTTTCGCTATGTATAAAAGTCATAATAGTGACATAAACAGCATTAT
TTGAAAAGAAAAATGGTCAACTTAGCATAAAAATTGATATGAAAATTTAATGGTATAGATAATTAAATAG
TAGCGTGTTTTTTTAATAATTTATTCATGAATTTTACATGCACTATTATGATAAAATAAACATAATTATA
ATTCACTGAGGTGCTATCGTGCTATCGCTAACAATGTTATTACTTGAGCGTGTAGGTTTAATTATTATTT
TGGCCTATGTGTTGATGAATATTCCATATTTTAAAAACTTAATGAATCGTCGACGTACATGGAAAGCACG
TTGGCAATTATGTATTATTTTCAGTTTGTTTGCCTTAATGTCTAATTTAACTGGTATCGTCATCGATCAT
CAACATAGTTTGTCAGGAAGTGTGTACTTCCGTTTAGATGATGATGTATCTTTAGCTAACACACGTGTAT
TAACGATAGGTGTCGCAGGATTAGTTGGTGGCCCTTTTGTAGGTCTATTTGTTGGCGTTATTTCAGGTAT
TTTCAGAGTGTATATGGGTGGGGCGGATGCACAAGTTTATCTTATCTCATCTATATTTATTGGTATAATT
GCTGGTTATTTTGGCTTACAAGCTCAAAGACGCAAGCGTTACCCGAGTATTGCGAAAAGTGCCATGATTG
GAATTGTTATGGAAATGATTCAAATGTTGAGCATTTTAACATTTTCCCACGACAAAGCATATGCGGTTGA
CCTCATATCATTAATTGCACTACCAATGATTATTGTTAATAGCGTTGGTACGGCGATTTTTATGTCTATT
ATCATTTCAACATTAAAGCAAGAGGAGCAAATGAAGGCTGTTCAAACACATGATGTACTGCAATTGATGA
ACCAGACATTGCCGTATTTTAAAGAAGGATTGAATAGAGAATCGGCACAGCAAATTGCGATGATTATTAA
AAATTTAATGAAAGTATCTGCCGTAGCAATTACAAGCAAAAATGAAATCTTATCGCATGTAGGTGCAGGT
AGTGATCATCACATACCAACAAATGAAATATTAACAAGTCTGTCTAAAGATGTATTGAAATCAGGAAAGT
TGAAAGAAGTTCATACTAAAGAAGAGATTGGTTGTAGTCATCCGAATTGCCCGCTTAGAGCAGCTATCGT
GATACCACTTGAGATGCATGGTTCTATCGTCGGTACATTGAAGATGTATTTTACAAACCCTAATGATTTA
ACTTTTGTGGAACGTCAACTTGCAGAAGGATTGGCAAATATTTTTAGTAGCCAAATTGAACTTGGTGAAG
CCGAAACGCAAAGTAAGTTATTGAAAGATGCTGAGATTAAGTCATTACAGGCACAAGTGAGTCCACATTT
TTTCTTCAATTCAATTAACACGATCTCAGCTTTAGTTAGAATAAATAGCGAAAAGGCACGAGAGTTACTA
TTAGAATTGAGTTATTTTTTCAGAGCGAATTTACAAGGCTCTAAGCAACATACGATTACTTTAGATAAAG
AGTTAAGTCAAGTGCGTGCATACTTATCACTCGAACAAGCACGTTATCCAGGAAGATTTAATATCAATAT
TAATGTTGAAGACAAATATCGCGATGTGCTTGTACCACCATTTTTAATTCAAATTTTAGTTGAAAATGCC
ATCAAACATGCGTTTACGAATCGAAAGCAAGGTAACGATATTGACGTGTCAGTGATTAAAGAAACTGCAA
CACATGTACGTATTATTGTACAAGATAATGGTCAGGGTATTTCTAAAGATAAAATGCATTTGTTGGGAGA
AACATCTGTAGAATCAGAGTCTGGAACTGGTAGTGCTTTAGAAAATTTAAACTTACGCCTAAAAGGATTA
TTTGGAAAATCCGCAGCATTACAATTTGAATCGACATCGAGCGGTACCACTTTTTGGTGTGTACTTCCTT
ATGAAAGACAAGAGGAGGAATAAATATGAAAGCATTAATCATAGATGATGAGCCATTAGCACGTAATGAA
TTAACATATTTATTAAATGAAATTGGTGGTTTTGAAGAAATTAATGAGGCAGAAAATGTAAAAGAAACAT
TGGAAGCACTACTGATCAATCAATATGACATTATATTTTTAGATGTCAATTTAATGGATGAAAATGGGAT
CGAATTAGGAGCTAAGATTCAAAAGATGAAAGAGCCACCTGCGATTATTTTTGCAACTGCACATGACCAA
TACGCAGTACAGGCATTTGAATTAAATGCGACAGACTATATTTTGAAACCGTTTGGTCAAAAACGTATTG
AACAAGCAGTCAATAAAGTGCGTGCGACTAAAGCCAAAGATGATAATAACGCAAGTGCAATTGCGAATGA
TATGTCGGCGAATTTTGATCAAAGCTTACCTGTTGAAATTGACGATAAAATTCACATGTTAAAGCAACAA
AATATTATTGGGATTGGCACACATAATGGTATTACAACCATACATACAACGAATCATAAATACGAAACAA
CAGAGCCATTGAATCGTTATGAAAAACGATTGAATCCCACTTATTTTATACGTATTCATCGTTCATATAT
TATTAACACGAAACACATTAAAGAAGTGCAACAATGGTTTAACTATACTTATATGGTAATATTGACAAAT
GGTGTCAAGATGCAAGTTGGACGTTCATTTATGAAAGATTTTAAAGCGTCGATAGGATTACTTTAACAGT
AATCCTTTTTTTTATGCATTTTACCTATGATATTTTGTATTTCGGACTAAAAATCACGCAAATCGAAGTG
AGCCATCTATACTTTAGTTAAATCAAACGTAGGAGGCAATGGTCGTGAAACAACAAAAAGACGCATCAAA
ACCAGCACACTTTTTTCACCAAGTCATTGTAATTGCTTTAGTACTCTTTGTATCGAAAATAATTGAATCA
TTTATGCCAATTCCTATGCCTGCATCAGTAATCGGTTTAGTATTATTATTTGTATTATTATGTACTGGTG
CTGTTAAGTTAGGCGAAGTCGAAAAAGTAGGAACGACACTAACAAATAACATTGGCTTACTCTTCGTACC
AGCCGGTATCTCAGTTGTTAACTCTTTAGGTGTCATTAGCCAAGCACCATTTTTAATCATTGGACTAATA
ATCGTCTCAACAATACTATTACTTATTTGTACTGGCTATGTCACACAAATTATTATGAAAGTTACTTCGA
GATCTAAAGGTGACAAAGTCACAAAAAAGATCAAAATAGAGGAGGCACAAGCTCATGATTAACCACTTAG
CACTAAACACACCTTACTTCGGAATACTGTTATCCGTTATACCATTTTTCTTAGCGACCATATTATTTGA
AAAAACTAATCGTTTCTTCTTATTCGCACCGCTATTTGTCAGTATGGTATTTGGTGTGGCCTTCCTCTAT
TTAACAGGCATTCCGTATAAGACTTACAAAATAGGTGGAGACATTATTTACTTCTTCTTAGAACCGGCAA
CAATCTGTTTTGCGATTCCGTTATATAAAAAGCGTGAAGTGCTTGTTAAACATTGGCATCGTATCATCGG
AGGTATTGGTATCGGTACAGTTGTAGCGTTATTAATTATTTTAACTTTTGCGAAGTTAGCACAATTTGCC
AATGATGTTATTTTATCAATGTTACCTCAAGCAGCAACTACAGCGATTGCGTTACCAGTATCAGCTGGTA
TCGGTGGTATAAAAGAATTAACATCATTAGCAGTTATTTTAAATGGTGTCATTATTTATGCCCTAGGTAA
TAAATTCTTAAAGCTTTTCCGAATTACTAACCCTATTGCCCGAGGATTAGCACTTGGAACAAGTGGTCAC
ACATTAGGTGTAGCACCAGCCAAAGAATTAGGACCTGTAGAAGAATCAATGGCAAGTATAGCTTTAGTGT
TAGTTGGTGTAGTTGTTGTAGCAGTTGTGCCTGTCTTTGTAGCAATATTCTTCTAAAACGAAAAACCTAA
GCAAGATAATAGCAATTTGAGCCATTGTTATTATCGTAAAAAAACGTCTATACTCCAGTTTATAACTGGG
ATATAGACGTTTTTATGTATTTATTACTTTTTACTAGGAATATAAAACTGTGCATGACGATAATGAAATA
CGATGTCAGATGAATCAAAGGGTTTGCCAGTCATTGTATAAAAAGTCTGGTGGTAACGTAAACATGGTTC
ACCTGTAGACAATTGTAGTAATGAAGCTTCACTTGAAGTGAGTTGATCTACATTAAAGAAAATATCTGAA
AAACCAATACGAAGTTTCATGTTTGATTCTAAATAGTCGAAGATAGAGCCCTTAGCAATATCATCATTTA
AATATTTCACGATTTCTTTATGATAATAAGAATATTCGATACATAAAACATCATCGTCCACGAATCTTAA
TCGCTCTAAATAGTAGACGGTATCATCTGCATTTAATTGGAGCTCATCTTGTACAGATTTAGGTGGCGTT
GCAATCTCCTTAAAAACAAGTACCTTACTTGTCATTCGGTGTTCACCTAAACTTTTAGAGAAACCATTAG
TCTTAAAGACGTTGATACGATTGGCATCAGCAATATTTCTCACATAAATACCACTGCCTTGTGCTTGATA
GATCAAACCATCTTGTTCCAATAAGCCTAATGCTTTAATGATAGTACTCTTACTTACTTGATAACGTTCT
TTTAATTGCGTCACGCTTGGCAATTTATCACCGGGTTTGAAATTAGATTGATGTATAAACGCATTAAGTT
GCTTAGCAATATGTTCATACTTTAACAATATTCTGTCCTCGTTTCACTTTGTCTGTAATTATTATAGCAC
AAAATATTATAATTGTATCGGCGTTTACAAATTGAACCGGTACAATTATAATTGGAGGTAAGTAAATACA
TTTTCATTCTACTATCAAGTTGAGGGGGTAATATTTATGAGCAATAAATATAAAGAACAAGCCCAAGACA
TTCTTACAGCTGTAGGTGGTGTCGAAAACATTGTTGATGCAACGTATGATACGAAGTGCATTACAATTCA
TATGCAACATACAATTCCTTCTACAGCAAATGAAGTGAAACAAATAGTTGATGTGACATCTGTAGCAGAA
AATGATACGCAGTTAGTCATAAAATTAAATGGAAATGTCGATGAAGTGTATCAGCAATTACAGCGATTAA
TTAAGAATGCTAATGTCGAAGAGAGTGAGAATACTGACAATATTAATAGTCAAGATACAAGTTATACACC
TCAAGTAAAAGTAACAACACCAATTTTAGTGAAAGCACCAATCGCTGGTCGTCGTATTTTACTTAAAGAA
GTAAGAGATTCAATTTTTAGAGAGAAAATGGTAGGTGAAGGCTTAGCAATCAAAGCTCATGAAGAATCCA
AAGTAATCGCACCGTTCAATGGTTTAATATCTATGATTGTACCAACTAAGCATGCAGTTGGTATTCAATC
AGAAGACGGTGTGGACATAGTCATTCATATTGGCGTGAATACAGTTGACTTGGAAGGTAAAGGGTTCAAG
TGCTTTGTAAAGCAAAATGATCATGTTGAAGCAGGGCAAACGTTGTTGCAATTCGACCAGCAATATATAC
AACAACAAGGCTACAATGCTGACGTTATTGTCGTTATTAGCAACTCTGCCGATTTAGGAAAAGTAGAACT
GACAATGAATGAAATCATTACGACTGAAGATGTTATTTTTAAAATATTTAAAAACTAGGAGTGTGTTGTA
ATAATGACAAAATTACCGCAAAATTTCATGTGGGGTGGCGCTCTTGCCGCAAATCAATTTGAAGGTGGAT
ATGATAAAGGTGGTAAAGGGTTAAGTGTAATTGATGTTATGACGAGTGGTGCACATGGCAAAGCACGTCA
GATTACAGAATCTATAGATCCCAATCACTATTATCCAAATCATGAAGGTATTGATTTTTATCATCGTTAT
AAGGAAGATATTGCCTTGTTTAAAGAAATGGGATTGAAATGTTTACGTACGTCGATTGCGTGGACACGTA
TCTTTCCGAATGGGGATGAAGATGTGCCAAATGAAGAAGGACTCGCCTTTTATGATCGTATCTTTGATGA
ATTAATTGCACAAGGTATTGAACCTGTTGTGACGTTATCACATTTTGAGATGCCACTTCATTTAGCGAAA
CATTATGGTGGATTTAGAAATAGAGAAGTTGTCGATTATTTTGTGCATTTTGCGCGTGTTGTATTTGAAA
GATATAAAGATAAAGTTACATATTGGATGACGTTTAATGAAATTAATAATCAGATGGACACATCAAATCC
TATCTTTTTATGGACGAATTCTGGGGTAGCATTGACAGAAAATGATAATCCTGAAGAAGTCTTGTATCAA
GTAGCACATCATGAACTTTTAGCCAGTGCTTTAGCAGTTCGTCTTGGTAAAGAGATTAATCCGAAGTTTA
AGATTGGAACAATGATTTCACATGTACCCATTTATCCATATTCGTGTCATCCGAAAGATATGATGGAAGC
ACAAATTGCGAATCGCTTACGTTTCTTTTTCCCGGATGTCCAAGTGAGAGGTTATTATCCAAGCTATGCT
AAAAAAATGTTGGCACGAAAAGGATATGATGTTGGATGGCAAGAAGGGGACGACAGTATTTTACAGCAGG
GCACGGTTGATTATATTGGCTTTAGTTATTACATGTCTACGGCTGTAAAACATGATGTTGATACTACAGT
TGAAAACAACATCGTCAACGGTGGTTTGAATCATTCTGTGGAGAATCCGCATATCGCAACGAGTGATTGG
GGTTGGGCGATTGATCCAGATGGCTTAAGATATACATTGAATGTGTTATATGATCGTTATCAGTTACCAC
TTTTTATTGTGGAAAATGGTTTTGGTGCAGTTGATGAAGTGGTAGATGGACATATTCATGATGATTATCG
CATTGAATATTTAAAAGCACATATTACAGCAGCGATAGAAGCAGTTGATCAAGATGGTGTAGATTTAATC
GGTTATACACCGTGGGGAATCATTGATATTGTTTCATTTACAACCGGTGAAATGAAGAAACGCTATGGTT
TAATATATGTTGATCGAGATAATGATGGTCATGGCACGATGGAACGCTTGAAAAAAGATTCGTTCTATTG
GTATCAACAAGTGATAGCATCAAATGGAGATAAATTATAAAGGTATATTATAAGTATTTTAGGGTTAGAG
CCCGAGACATAAATTAATATAGTAGGACCTACAGTGTTATAATGGCGGGCCCCCAACACAAAGAATTTCG
AAAAGAAATTCTACAGGTAATGCAAGTTGGCGGGGCCCAACACAGAGAAATTCGAAAAGAAATTCTACAG
GTAATGCAAGTTGGGGAAGGACAGAAATAAATTTTGCGAAAATATCATTTCTGTTCCAATCCCGTGATGT
TAAAATTTTAAGAAAAAAATAATGCCACTAACTATGTATAGTGTTAATGTTTGAGTGTTTATGAAAGTCT
TTAACCAAAATTGATGACTTACTAATCAACGATAACGATATTGTTAAGTAGATGATTAGTGTCACAAAGA
AATTAAAGTGATAGTCAAACATAGATACAAAGTACAGTTAGTGGCATTATATTTAGTGCTCTTTTTTAGC
GACAAAAGTAATATAATTCATATCTTTACGCAATTTAGTCATCGTTTTAAACATTTTACAAAACATTGGT
CGATTTTCTTTTTTCAAAGCATTGTTGATAATCTTTATAGTTCCAACAATACCTTCGTCATAAATTAAAC
CTTTTGGTGTCATTAAACTCATTGGACCAGTATGATAATGCACATGATTAAAACCAGCTTGATTATATAA
ATCTAACCAGCCAAGTTTCGTCTGCGGTGAGACATTGACATTAATTGCTGCAGATAATGATTTAACAACA
TGTGTGGCATGTGATTCATTAACGATGACAATATCATGTGTTAACAAGATACCCCCAGGCTTTAAGACTC
GGTAGTACTCGCGTAATGCTTTTTCCTTTATGGCGATGGGTAACATTGTTAACATTGCTTCATTTAAAAC
GATATCGAATTGATTGTCATCAAAGGGCAATTTAACAGCATTCGCTTGTTGAACTTGAATATATGATTCA
AGACCTGCTGCTGAAATGTTTTCCTGTGCTTTTTCTAATGCTTTCTTATTTATATCAACGCCTTGAATGT
GACAGCCATATGTATGAGCTAGATAAATAGATGTTGTGCACATATTACATGCCACTTCTAACACTTGTTT
ATCTTGTGAAAATGCCCCTTGTTGTATTAACCAATCTGTTGCTTCTTTACCACCGGGGCGTAGACGAGTT
TTTCCTAATTTAGCTAAAAATGTATGACCAGCTTCTTTAGACATAGCATAACCTCCTTTTAATTGATAAT
TATTATCATTAATATAGCATATTTATATGCGATAATTTGGAAGTTAAAAAGATTACAAAAAATTGTCACT
TCATTTATAACTAAACATGAGTCAACAAGCATAGGTTTAGTGGAAAATTATTTCTAATAGATGATGTTTT
ATAAAGATAAAAAAGCACAGCCATGATATACGAATGTTGCATGTTATATGCTAAACCTTCATATCATAGC
TGTGTTTGATTCATTTAAACTTGATTTACTTCTTCTAGTAGAGGAATAGATGCTTGCGCGCCGTGTTTTT
GTACAGTGAGTGAGCTCGCTTTATTACCAAAATCAATAGCATCTGCTAAGTTATCTTGCGACTTGTTTAA
GCGACTGACAAATGCACCAATAAATGTGTCGCCTGCAGCAGTTGTATCAATCGCATTTACTTTATAAGCT
TCGATGTGTTGGCTTTGATTTTTAGTAGCAAAATATGTACCTTGCTTACCTAGCGTAATCAAAACAGTCT
TAATGCCTATAGATAAAAAGTAATTGGCATTGTCTTTCATAGATTGTTCATTAGTTACTTTAATCCCAGA
TAACAATTCGGCTTCTGTTTCGTTTGGCACAATAATATCGATTAATGATAATAATTCATTAGGTAATGCT
TTCGCTGGTGCAGGATTTAATACTGTCGTCACACCATGTGCCTTGGCAATTTCAAATGCAGATATAATAG
CCGGGATGGGTACTTCTAATTGTGCAACGACAAAGTCTGCATTGATTATAGCGTCTTTTGCGTTAATAAC
ATCTTCAGGTGTCATCGTCATATTCGCACCACCATAAACATAGATGGTGTTTTGTCCTTCTGCATTCACA
GTGATAAAGGCTTGGCCCGTTTTTGCTTCAGCTGTTTTGATAATATATGATGTATCAATATGAGCTACTT
TAAAATCTTCTAAGATGAAATCAGCAACGCCATCAGTGCCAATTTTAGTAATAAATGTTGTGTCTGCTTG
CATGCGTGCAGTGGCAATAGCCTGGTTGGCACCTTTACCTCCGCCGAATGCTTTTTGTGCTTCTTCAACA
TGTAATGTTTCGCCTGGTTGTGCATATCTTTCAACTGTTAAAAATTGATCGACATTCGTTGAACCTAAAA
TAACAACTTTGTTGGTCATGTGTACGCTCCTTTCAAGTTATAACTTTTAAAAAGTAACATTCGATTCTAA
TGCAATATTAGAGTAGGGCGTTGTTTCACCAGTACGAATATTACCTTTATTTAATGGGTGAGCTAAGTTA
CTTTTCATTTCTTCGTGAGGAATGAAAATGATTTCGATTTCCGATGAAATCAATTGTTTAATTTGTTGCA
ATTGTGTAGGGTTATGTTCTTTTATTTCTTCTGCTAAGTATATTTTTTGGATTTCCATTTCTTCTAACAC
TGTAGCTAAGACATCAATAAAGCGTGGTAAGTTTTTAGTTACAGCTAGGTCGATACGACGATGATCATTT
GGAATTGGCATGCCAGCGTCATTAATCGTTAATAAATCAAAATGACCAATTGTCGCGATTGCTTTTGAAA
TATGTTCATTTAAAACAGCTGATTTTTTCATGACATCTACACTCCTTATTTTATAAATACTGTAACAGAA
GCGGCTACTAAAATGAGTACTAAGCCGATGATTGTAATAACCATTTCTTTTGACGTTTTATGTTGTTTTA
AGAAATAAATACCAGTTAATGTAGCAAGCACAACGGATGTTTGAGAAAGAATAAATCCAGTTGCTAAACC
ATTCATATTAGGTTGTGCTGAAATAAGATATGTTAAAGCACCAAATGCAAAGAAGAAACCTGAAATAATT
TGTAACCACGTAATTTTATTACGGAATGGATTCTCTGCTTTCATATTCATAAAGCCATAAATGACTGCAA
CAATTACCATACCCATTGCTTGAGGTAAAAAGGCAGTTAGGCCATCAATAGAAGTTGCTTGCGGTGCAGC
TGAATATAACCAGTATCCAAATTCACCAATTAACAGAAGTACCACTGCACGACGTAAATTTTTGGCGTTA
CTTGCTTCTTTGCGTTCACTCCAAACTGTCATACGCGCTCCAATTAGAATAACGACTAAAGCTGTAAATC
CAATGATTTTATGACCAATGCCTGGCCAATTTCCTAATGCAAAGACACCCCATAAAGATGCGCCTAATAA
TTGGAATGCTGTTGTGACTGGCATGGCACGAGATGAGCCGACTAATTCGAACGCTTTAAATGTAATGATT
TGTCCGAATCCCCATCCTGCACCTGATAATAAGGCGAATAGCAAATTGGTTCCAGTAGGGAAGCCACTTG
ATGTGACTACGGCTAATAAAATAGCGAAGATTAACGTACCTACAGTAGCACCGATAATTTGATGTACAGG
TTTACCACCAAACTTTGAAGCGACTGTTGGGAAGAAGCCCCAGCCAATTAAGGGGCCTAACCCGATAAGT
AATGCAACAATGCTCATGTTATACACCTCATGATTTGTTTTTAGTAAAACGTTTTACCAGTGCCATCGTA
CCATTTTTATTTGTAAAATGCATGCGTTTTCATAAAAACTGAAAACGTTTAAATCATATTTAAAAATTCA
TACATTATTATTTTAATTTCTTAGTAAAATAATTATGATTAAAAACCCTCAGCATTAAAGCAACGCTAAG
GGCCTAACAATGATGAGTATATTTCGGAAGATACGTAGTTAGTTTGAAAGATGATAGCCAGTTGTTGCAC
GAATTTTTAAAGTCGTTGGTAATTCAATCATATCAATGGATTTATCTAAGTGCTGTAATCGTTGAAGTAA
TAAGGTTAAAGATGTTTTGCCAATATCAGTTATAGGTTGTGCCACAGTAGTTAAAGGTGGCGAGACGTAC
GCTGCATAATCAATGTCGTCATAACCTATTAATGAGATATCTTTCGGGATACTGATGCCATGTTCAATTA
GTCCTCGTAAAATGCCAATAGCGAGTTCATCGTTAATAGCGAAGATTGCAGTGGCAGATTGAACCATGAT
GTCATCAACAATGGTTAGCCCACCGCGCTTAGATAATTCAGTATGGACGATTTGTGGTTCTGGCAATTGA
TTCGCGCGCAAAGTATCGACAAATCCAGCGACACGAGTCGACATATTCGCCATCATGTCATATGGTGCAA
CAATTATCATATGGTTGTGACCGAGTTCTATTAAATGTTGTGCTGCAAGTTGTCCACCTTGATATTCATT
TGTCCGAACAAAATCTGTATAGCCTTGATGGTCATTTTGATCCAGTACGACATAAGGTACATGATGTTTC
TTTAGATAGTTATTTAGGGCGTCCGGGGATGATATGTATTGTGCGATAATTAATCCGTCAATACCTCGAT
CAATTAAATGTTTAATATTGTCATACAAATCAGTTGCTGTAGATGTTAAAAAGCATAAATCAACATCAGA
TGGTTTATGGTCATGAATACTTTGCATCAGTGCTGAGAAAAACGGATTTGTTAAGCTAGGCAAAATGACG
CCAATAGTTTGAATTTTACTGCCGCGCAATTGTTTTGCATGTTTATTAGGGGCATAGCCTAAACGTTCTG
AAACAGCATGTACGTTTTTTATCGTTGTTGCGGAAAAACGACTATCATTATGATTTAAAATATGTGACAC
AGTTGTAACTGATACACCAGCTTCTCTAGCAACATCTTTAATTGACACTTTTTTCATATTATATTCCTTC
TCTTTATTGTGTAATTAATCATACAGTTATATACCCGATTATTATATTCATCATATCATGATAAACATTT
GATGACATATGAAGACGTGAATGACTTTTATTGTCTACAAACAGACGTCTGAAGTATACGATTAAGGTTG
AGACGAGAGAATATATTATTAAGGTTAATACCTTTTAATGATTATGATAACAAGAATTTTAAAATGTTTA
TTGTGATTAAAAATACAAAAGTCATTATTTTAAAGAATAAAATATTTGTTTTTGAACAAAGTATTAAAAA
ACATAACGAAATGATGTATATTGAACTATGTGATTGAAAAAATTTTTAATTAAGGCTTGTTAAAACTTAA
GAGAGGATGTTTTTAAATGCAATTCAAATTAAAAGAAGAAGAGATTATTAGTTTTTTAGAATTGAAATAT
CCAGAAAAAGAGTTCGAATATGGTCGTTTGTTAGTTGGACAACATAAACGTGATGATTTAGATGTTTATT
ACTTTGGTGATACGTTTTTAATGTGCACGATTATTTCATTCAAGACATTTGAAATTAAAGAAACAGTAGA
ATTATCATATGATGCTGTTAATCGTATTGTGTTAAAAGATGGATGGTTATTTAGAAAAATGAGAATAGAA
ACAATGCAAAAAGTGTTAAAATACGGTACATCTAAATTAATGTTAACTGATTTTCAAAAAGAGAATTATA
ATAAATATATTCAAGGTCAGAAACAACGCGTGATATTTGAAAATGGCCATTTTGTCTAATTGATAGTGAA
TATAATTAGAGTAAGAGGCTGGGACATAAATCCCTAAAAAACAGCAGTAAGATAATTTTCAATTAGAAAA
TATCTTACTGCTGTTCTCTATTTATACAATACTTCGT
>Contig_9_length_363
TCCTAGGGTGCCGTCTCAGCCTCGGTCTTCGACTGGCACTGCTCCCTCAGGAGTCTCGCCATTAATACTA
CGTATTAACATGTAATTTTACTTTGAAATACTTTAAAAAAATAAGACACTTTGCCCAACTTACACTACCA
ATAAAAACTTCTGTTAGAATTCCTCAAAATGATATTTCGCGACATGTTAATGAAATTGTTGAAACGATAC
CTGATAGCAAATTCGATGAATTCAGACATCATCGTGGCGCAACATCCTATCATCCAAAGATGATGTTAAA
AATCATCTTATATGCATATACTCAATCTGTATTTTCTGGTCGTAGAATAGAGAAATTACTTCATGACAGT
ATTCGAATGATGT
>Contig_10_length_24903
AGCTCAAGATCAAACACCTTCTTATAAAACTATTAATCGTTTTAGAGTGAATCCTAATACTGATGCGTTA
ATTGAATCTTTATTTATTCAGTTCGCTTATTTTTCTTGGATTTCTTGTATATCATTTTAAAGTGATAAAG
ATATTTCGAAACATAATTCTTCTATTATATTTAAGATTTAACTGTTTTTGGAATGATCATGTATGCAGAC
AATGAGCCAAGGATCATCAATACAATGCTGACTATAAATGTTACGGTTGCAGCTACACTTGGTGCATAGT
TTAGTTGTAACATACTGAAAACTGTAGTACTTAGTGCTATACCAAAGGAGCCACCTAATGTACCACTCAT
TTTATATAATCCTGTAGCTAAACCAACTTTTTCATTAGGCATACTGAAAATTGCAATCGTAAGTCCAGGT
GTTGCGACTAAACCATTACCTATCGCACATATGACGAAACCAATGATAACTGCAATGACATATTGTGATG
CCAATAATTGAGTCATGCTAATAATAGTGATGCCGATGACAGGGAACAACGGACCAATGATGAGCATCAA
TTTGCCACCGAAACGTAATGTTGCTTTTTCACCTAAACGAATCATCGCAACTGCCACAATGGCATATGGC
AATGTAACAAGTCCAGATTGCGCAGCTGATAAACCAAGGTGTGTTTGAGCATATATGAAAAAGACCACTG
TTACGCCTAGACCGCTATTTAAAACAAAGTTATTTAAAAATGCACCAATGAACGGACGGTTGCGTAATAC
TGAGAAATCAATAAAAGGTACTTCATGTCGACGTTCGATGATGATGAATATCAACGTAGTGATGATAAAA
ATGCTCAGACAAATGATTGAAAATGTACTAAACCAACCTTGTTCGAATCCTTGTGTTAACAATAATGTAA
AGCTACCAATCATAACAGCGAAAATCGACATACCTTTGTAATCGAATGGATGACGGTGGCTATGTTGACT
TACTTTTTCAGGTGTGCCTTTTAGAAGCAATATGGCAATGAAAGCAATGACTATACTAATGATGAAATTC
GTTTGCCATCCGAAATTTGAGGCAATTAAACCGCCGATAACACCAGCTAGGCCGATGCCACCAACAGTAC
TAATCATTAGATAACTAATCGCTCGTCTTAAATGTTCTCCTTTAAATTGATTATTTAACACGCCAACTGT
TGAAGGTAACAAGATAGCTGCTGATAGACCTTGTAAAATTCTACCGATGATGAGCAGTGCAGTGATGTCC
GATATAATTAATAGAAGAGATGCAAACATACTGATTATGAGACCCATGTATGTCATTCTCAGTTGTCCTA
TTTTATCAGCAATATCACCTGCAGCCACCATGAAGATACCTGTGGCGAAGGAAGTTAAACTAATAGATAA
ATTTAACACGGCAGGAGAGGTTTGATATGTTTGACCAACGAGAGGTCCTATATTAATAAATGATTGTGCA
AACAACCAATATGTTAATGCAGACAACATAATCGCAATAATAATATTACTGCGTGGTGAAGATTGTGTGT
TATTCACAGATGTCACTCCTTGTAAAAATTAAATATAGAAAGTCATGAGATGAAGTGAACGGATGTATAG
ATGATCGTTCACTCACACATAAGTCATGATTTCCTTACATATCATACCACAGTTATTGAGAATGAATATC
AATTAATTGCTTGTATAATTGATTTTTTATAGTATGTTTAAGTGAAACAGCTTTATTTGAAAGTGATTAA
AGTAAATGAAGGTACAGAGGAGTGAGAACAATGTGCACAGGATTCACAATACAAACTTTAAATAATCAAG
TACTTCTTGGACGCACGATGGATTATGATTATCCATTAGATGGTTCGCCAGCAGTGACGCCTAGAAATTA
TCGTTGGAAATCTTGCACTGGCACGACAGGCCAAACGCAATATGGCTTTATTGGCACAGGAACAGATATG
GAAGGTTTTATTTATGGTGATGGTGTTAATGAACATGGCGTTGCCATTTCAACACAATATTTCCGAGGTT
ATAGTTCATATGGATCAACACACAAAGCGGACGCGATGAATATTACGCAAAATGAAATTGTGACATGGAT
TTTGGGATATACAACAAGCATTGAAGATATGAAACAACAAGCATCCCAAATACATGTTGTAGCTGTATAT
TTAAATGACATCGGTGAAGTTCCGCCATTGCATTATCATGTTTCCGATGCAACTGGACATACAGTCGAAG
TTTCATTTAAAGAGGGTGAAGTGGTTATAAAAGATAATCCTATTGGTGTCTTAACAAATCATCCAGACTT
AAATTGGCATTATAGTAATTTAAGACAATATATCAATATTTCTCCTTATCCAGCAACAGCAAATTTATTG
GAAGGTGTAACGATTGAACCTTTAGGCAATGAAGCAGGTACATTTGGATTGCCAGGTGGATTTACTTCAA
CTGAGCGCTTTGTGAGAATGGCATTTATGAAAGCAAACATTGCTCAAAACAATGATAAAGAAATGGATTT
AATGAATGCATTTTATTTATTAGATGCGGTAAATATACCGATTGGAATTGTACGTCCGCATGATGCTGAC
AATCACTATACGATGTATCAGACCGTAATAAATTTAACTACAAGAACGTTATATATTAAGTATTATGGCA
GCAATGAATTAGTAGCATTAAAGCTCACAGATGATTTAATTAATAGAAAAGATATGACGATTTTTAAGCC
TGAGAAGCATATCACTATTAGAAAGTTGAATGACAATCAATAGCGATTGATAATGGAATTTGGTTGATAT
GATTTGATGGATGATTACTATCATGCATTAGCGTTGAATCGCGAACATGGACGAACGATTAGTTGTTAAT
TTTGAAAATTTATAAAAGGTTAAACGAATGCAGTGAGAGATGTCATTTTAATATCAATGTATGGCTATTT
TGTAATGACAATGTAATGAGTTTAGTAAAACATTTCGGGAATATTAAATAGTTGGAAAATGAGAATTAAA
TCCTTTACTCAGTTGTCTAATTCTTTTAGTATGTGCAGTACAGTTTAATTGAAAACTAACTTTAACTTTA
ATGGAGGATGTTTTATACATGAAAAAATTAACAGCAGCAGCGATTGCAACGATGGGCTTCGCTACATTTA
CAATGGCGCATCAAGCAGATGCAGCAGAAACGACAAACACCCAACAAGCACATACACAAATGTCAACACA
ATCACAAGACGTATCTTATGGTACTTATTATACAATTGATTCTAATGGGGATTATCATCACACACCTGAT
GGTAACTGGAATCAAGCAATGTTTGATAATAAAGAATATAGCTATACATTCGTAGATGCTCAAGGACATA
CGCATTATTTTTATAACTGTTATCCAAAAAATGCAAATGCCAATGGAAGCGGCCAAACATATGTGAATCC
AGCAACAGCAGGAGATAACAATGACTACACAGCGAGTCAAAGCCAACAGCATATTAATCAATATGGTTAT
CAATCAAATGTAGGTCCAGACGCGAGCTATTATTCACATAGTAACAACAACCAAGCGTATAACAGCCATG
ATGGTAATGGAAAGGTCAATTATCCTAATGGCACATCTAATCAAAATGGTGGATCAGCAAGTAAAGCGAC
AGCTAGTGGTCATGCGAAAGACGCAAGCTGGTTAACAAGTCGTAAACAACTACAACCATATGGACAATAT
CACGGTGGTGGTGCGCATTACGGTGTCGACTATGCAATGCCTGAAAATTCACCAGTTTACTCATTAACTG
ATGGTACAGTAGTACAAGCAGGTTGGAGTAACTATGGTGGCGGCAATCAAGTAACGATTAAAGAAGCGAA
CAGTAATAACTACCAATGGTATATGCATAATAATCGTTTAACTGTTTCAGCTGGTGATAAAGTCAAAGCT
GGTGACCAAATTGCATATTCAGGTAGTACGGGTAATTCAACAGCGCCTCACGTACACTTCCAACGTATGT
CTGGTGGCATCGGTAATCAATATGCAGTAGACCCAACGTCATACTTGCAAAGTAGATAATACAGAAAATC
CCAAGTTGCGATATCATACGCAGCTTGGGATTTTTTCGTTTTAATAATAGGTATAAGTCCATTGTTTGTC
CTCTAAAACATGTTGATAAAAAGGATCTTGGCCAATTAACTTGATATCATCTGCAAGTGCTTCAACTTCA
TCTAAATGATGGGTAGTTAATATAATTAAACATTTAGATTTCATGATGTTAAGTAGTTGGTGGATGTCAT
GTCTAGATTTTAAATCAATACCAACTGTCGGTTCATCTAAAATGAGAATTCGAGGTTGACCTAGTAAACC
TACTAATATATTAATTTTACGTTTATTCCCACCGGACAATGTAGATACTTTGGCAGACGTATCATCAAAG
TTTAATTGCTGTAAATATTCGTTGATAGTTGTATCGTTAATTGGATTTTTACAAAGTGATTTAAAAAATT
TAATGTTTTCAGCCACTGTCATGTGTTCAAATAACGCAATGTCTTGTGGCACATAACCGATGTGATTTTG
TATTTGTCTTTGATTCCATTTTTCGCCGAAATAGTTGATAGTTCCATCATTAGCTTTTTCAATACCAGCA
ATCATACGAAGTAATGTTGATTTTCCAGCACCATTATCACCAAGTAATACGGTTAAACGATTACTATCAA
AGGACATAGTTAAATGATTGAAAATCTGTTTGTTACGGTAACGCTTTGAAAGGTTATTAATTTCTATCAT
CAGTTACGCTCCTTTACATGAAAATAATCAAGTATACGATACCCATAGCAAGTGCATATATAAATGTCAT
GAATAATCGATGACTTATTGTTTGAATATGGAATAAGATAAAGACGATACCTATCTCATAAATCAATATA
AGTAACAGTGATTTTAAGTAAAATATTAAGCTGAGTGGTTGAGACAAATATAGACTAACTGCCAATAGTA
CCAACAATAACAAAATCGTATGTGTCATTACATAAGTACTATATAGTTTGAAACGGCTTAAATGATATTG
TGATAATCGTTGCAATGCTGCTTGTTGGTTTAAACGATAATGAAGTACTACTTGAACAGCGCTAACAAAT
AAAATCACCGCAAAGATTAAGCTAATTGAAATAGAGTGTTGTGCTTGTTTAGTAAGCGACACAAATTTGA
TTTTAGATTCAGGTGTATGTTTATGATAGGACTTGTTGATAGCATCGATGGATTGATGCTGTTTCATATC
CTCAAGGTGTTCATAAATAATGTTAGGAATTTGCTGCTCATATAATGAACTACTAACAATTTCTACAGCA
ATACCACCTATAAAGTCATCTCTACCATATAACTGTATCGTTTCTTTTAAACGGTTCTCTTTTAATTTTT
GAGAGAAACCTTTAGGAATTTGCATACTTAAAATAGCTTCCTTTTTAGTAACATCATCTTCAATATAGCT
TTCATCTTCATCGACTTTTTTAATAGTTACATAGTCAGATTGTTTAATTTTATTGACGAATGATTTTGAT
GCAGTGGTTTGGTCTAAATCTTGAATGGTAATCGGTATTTTGAAGTTGTCATGTGCTACACGGTAACCGA
TACCAATAAGTACGAGTGCGATGACAATGGTTGTTACGAGCAAGATGTATTGTAACCATTGCTTGAACAC
AACAAGTTGTATATAAGGCTTCATTGACGATACCTCCAAACCAATACAGCTAAATTAATTATCAAAAGTG
CGATGAAGCTAAGATAGAAACTAGGGTGCAGTTCTAAAATGTAGTTGTTTAAAATAATTTCTAACAATTG
ATTTGTTACAACTGCGAACGGTTGAATATTGAAAACACCATTTGCTATATGTTGTAAAAAAATCGTAGGT
ATTGTTAAACCAGATAACACCAGGATGACAATAGCTAATATGACTTTACTAATACTATTCAACAAGCCTG
TTGTTAAAAGTTCGATGAGTAATAACCACAGTATTAAAAAGGTAACATAATAGCTTAAATGAATGGCTAA
CGTTGGCCAATTATATAATTCAAAGATATTCGGAATACTGAACACAATCCAAACTACACCAACGATACTC
CATAACATAGTATAAAACCATGTAATCAACGTACGAATGATTAATAAACGCTCTTTAGAAAAATGAAACA
TTTTCAATCGCGCTTTCAATACAGTATCTTGATTCATTTTCAAAACTGTAAATAAAGATAGTGCAAAGAT
GAATACCGTTGTTAAAAATCCTGTAATTGCATAATAACTGCCCGTATCGTATAAATGAATCGGTTCTAAG
TTAAATGCACCTGAACGGTTTAATCCTGTAATCAGCAAATCAGTCATAACATTGATACTGTCAGAATGTG
ATGCTTTCGGTGCTAAGTCTTGAAAAGCTAAGATGCCACCCATTGATCGCATAAGACGTTGGTAAACAGA
ATCTGTTAGCTGAGATAGCACGACACTTTTCATGGATTGTTGATCATATGTATATACTGAAATTGGTAGT
TCGCCTTGTTTATAAAATGCCTTGGTCATACCTTTATCAAAAACAAAATAGCCTTGAAGTTTATGTTTTT
TTAACAAAGTATGTGCTTGCTTATCATCATATGCTTTAATGCTCACGTTTTTTCCTAGGTTACTCCCTTT
ACCAATAGAGTTTAAGATTAATTTCGTTTCACTTGATTGATCTTTATCTACGACACCTATATTAAAATGA
TTGTCATCTTCTGTTACATGTTGGATTGTCGTTAATGTAATAAGGAGTGCCGCTAATATAAATAGTAAAT
AGATAATCAAATACCACTTTTTCAATAAAAAAGAGTGGTAGATGCGAAACAAATGTATTGTTTTCATTTA
ACCACTCCTCCAATGATAAGATTGAAAGGCAAGATGACCTTCCAATCTTATTTTTATATTTTAGTTATTT
AGATGCCTTTTTTAAAATTGATTCAAACATTTTGCCGCCATTTTTTTCGATTTCTTTTTCAAGTTTTTCA
CGGTCTTTTGAAGATAGACTATTGAAATCTTTTGCACCACTATCATCAAAATCAATATCTGCTTTCAATT
TTGTGCTAGATTTTAAAATGAAATTAATTGGTTCTTCAGCATATTTGATGCCGATATTTAACGTAGATTT
CTGAGTGTTATTTTTTACGTCAGAATCTATATTATTTTCAAAAGTGAATTCATTTTCGTCGCTATATTTA
TCTAATGCGACAGTGATTTTACCTTTATCTTGACGTTTTGTGCCATCTACTTTTTCTTGGTTATCTAATT
TGATTTTTGATTCATCATATTCTGTCTTTTTACCAAATTCGTATTTATCATTATATTTATTATCTTTTTC
TTTAGAAGATACGCCTTTAATTGTATATTTCGCTTCAGCATACGTGTATTTATCTTGATCGAAATCAAGT
GCGTAATCTAGTTTTAACTTATCGTCTTCTAAAGTATTAGTACCTTTGATTTTAGTTTTATTATTTTCTT
TGTCTGTAATAGTAATTTCTCGTTTTACAATCGTATGTTTTTCGGTATAAATTTTAGATTGAATTTTAGC
AAATTCATCCTTTTTAGTTTCTTTGACATCGTCAATTGCTTTTTTGATGTCTTTTTCAAAGTCTTTTGTA
GCACCTTGTTCTTCCATTAATTTTTTAAGGTCTTTATCCTTTTTAGCTTCTTCTAATACAGCTAATGTAA
TTTTTTTAGTGTCAGCTCTGCTAAGTGTTAACGTGACAGGTCTAACTTTGTACTTTTCACCATTAACCTT
AATTTCTTCTTTTTTACCTTTATCAAAATTATCGTCATCTAATTTGTCGACAATAAGTTCGGAATATTTT
TCGGCAATTTTGCTGTAGTCACTTTGTTGTGCTTGAGCATTATTAAAAAGAGTATTTAAATTTAGTTGTT
GGTTTGTAATACCATTTTCTTTTGCTGTTTCTTCATCTTCACCTGTAAGTTTTGAATAAGTTGATAATAA
ATCAGAATTATTAACACTATATTTCCCTTTAAATAATGGTGATTCGAAATAATGCTTATCTTTATCTGCA
GCTAACTGGAATTTCCCTAATGCAGAGTCTGCGATTGTTGGTTCAAGATTAATCATTGATTTCTCTTTTT
TAGGATCATGTCCATATGACATTTTAATTTTCGATGCATTAACAACAGATTTAGGAATGCCAAGCCCTTT
AACAATTTCATCTGATGCATCTGCGCTTAATTCTAATGAAGATAAAAACGAATTATCTTTCATCTTTTCT
TGGAACTTCACTTCATTTTCAAAACGGTCATTAAAATAATCTTTATACATTTTTGCTGTTTGTTGTTCAC
TTTTTAGGTATGTATTTTTCGGTGTATTAGCAAAAAATGCATAAACTCCCCATGCGATTCCACCTATTAA
TAGTAAGACAATAATAATAGGAATTATAATTTTTAACTTTTTAGACATTTTGCTTCCTCCCAATTATTTA
TGAGTTAATCATATCAGAACAATACATTTTATTAAATGGTTTATTTTAAATTTTGTTTAAATTAATAGAA
TTTTAGTTATAATAATGTTTAATAAGTTATTGGAAATCTAATAAACTACAAAAAATAGTTTGATTACATA
ATGATTCTTGAAAAATGTTGGTTAACTTAATAATATGCATTTTTTTGGCGAAGAAGATTTATTTAACTTA
TAAAAATATTGAAGTAAGATTGGGGAGATTATGAATTTATGGAATTGAAAGTCGATGATTTTGTAAAGAA
TATAAAAAGACCATACTTGACTGTATTGGGAGTATTTGTAGTTGCAGTTTCATTATTTTTTGACGCGATT
ATGTTTTTCTACGCTAAACTATATGATAAATTGCCTATGTATTTACTGGTGTTTATGGCCTTTACAGCTG
TAATTTTGATTATGATGTACATACAAGAGAAAAATGAAAATTACAAAGTTGAAAAAAGATATGTGGTTAG
ATATCTCACACTTAACGTTATTGTGGGATATACTTTGCCATTGCTTTTTGTATCTATTTACGTTTTTGGT
GTAGTCGGTTTTGGATTTGATGTTTTCAATTATTGTCTAGGTATTATCTTGATGTTATTTATTTCTTGGT
TAGGTTTATTTTTATTTTATAAAAACGAATTTGATAGTGAAAATCCTAATCCTGCAGTTAATGCCATAGC
AATTATTATAAAATTATTTGCTTTTGGAGGAATATTTTATATAAGTCTAATAGTTCCTGTAACACAGCAA
GAAGAGATTTTTATAGGGTTAAGTATATTCATCAATATAATTGTTGATGCTCTTCTTGTTAGGTCATATT
TTAATTACGCGTTATATAAGAGTATTAAGAAAGATATCGAAAATGAAGGTAAGACAATGTAAAGGAAAGA
CATAAAAAATAATAGGAGTCTAACCATGATAATTTTTATTTTAATAACAATATTTGCTATTTATTATATA
GCTATGATTGCTAGTTTGTTTAAAAGTGAAGGTTTTTCAATAATAGGTTTAATATTAGATGTTGTTATAA
TGGGGACATTGATTTTTTACTATTTTATAGGCGCTCGCTTTGTTGATCATGATTTAAGCAACTTTTTAAT
GTTTATGGATACTGGATCATATATTTTTATGTACTTTGCAATTAAGTGTTTATGGGTGAAACCTAAGGTA
GTAAATTATTTGATTGCAAAAGAATTGGGTGAATCTAAAGAGGTCATTGAAGAGCAGGAATTAGATTTAC
AGACATCAAAGATAAGAGGTATCTACTTTTTCATTATTTCAGTAGTGATGTTAATTATCACTAAATTAAG
AATGCAACCTGAGTTACAGGCAGATGCTATATCGATGAATCCTGTATTTATTTTTGTTGGTGTTATAATC
ATTTTAATTTGGCTAGTACTGGATATATATCGCAAGAAAAAATACGGTATATTCTTATTCAAGACGATAG
TGCCACTAGTTGTTACGACTTGGATTATTATAGCTACAATTATACTTTCGTAAACGATTTTGATTAATGG
GGAATGTAGAGAACATTTCTTTGTAATTTTATAATCGAATAACATACAAAATAAAGCGACCAATTTTGCA
GTGTTACGAATTGTAAACTGCGAACTGGTCGCTTTTTATTGATGTCATGATTAATTTAATGGATGTAATT
ATATGATGAAACTTCTGAAGCAGAGATGGTTCTTGATGAAACGATATATTCACCAATCCAGTTCATTTCT
GAAATTAGAATACTTCCATCAATATTAACTTTTTCAACGTAGGCTACATGACCAAATGGACCATTTACTG
TTTGTAAAATTGATCCTCGTGTTGGGTGTCTATCTACTTTGAAGCCATTGCTTGAAGCTTGGCCTGCCCA
GTTTTTAGCATCTCCCCAAAATGTACTAATCGTGTGTCCATCTTTGGCACGTTTATCAAAGACATACCAT
GTACATTGTCCAGCAGTATATAAGTTGTTCTTACTTGTGATAAGAGGCTGATCAATGATTTTACCGTTAC
CTAATGCTAAAGGTTTACCGTCAGCGGTCTTTGCTTTGTCATTAAATTCGGCGATTTGTAATTCGTCATA
CAATTCGTCTAAATCGATGCCTGTAATAAGCCCTTTGTTATCTTTTGAAAAAGCGTTATTTAATTCATCG
TCATTGTCTTCGACATTCGGTATTGCTGGTGTCAAAGGATTGCTTGGTGACGTTTGAGGCGGTGTGTGTG
AATCAATTGCGTCATTAATGTGCGTATACTGACCACTTAATGAAGAATGGTACTGATTGTTGTTAAGATC
ACGTTGATTTGCGTGTTGATGATTGTCGTTTGTACGTGACTGGTTTTGATGATTGTTGTTTGGCGTGTTG
TTTTTGTCATATGTATAAGTATACGCGCCGGTGTCTTTATTCACTTTGAACTGTGCGTTTGGGTGTGCTT
TCTTTGCTTCTTCTAATGTTTTGCTATCATTCGTATATGCTTGAGCCGAGTTAGGCGACATACTAAATAA
AGTAAGAGTTGTCATCGTCAGTAAAATTGTTTTCTTCATAATAACCATTTAATCCTTTATGTATTTAATT
TAATTTTAGTATACACATTTATATTACAAAAATGAATGGTTAATTAAAAATATATGGTTATATTCAATAT
ATTTATTTTAAAAAAGCTAAAAATACTTAAAAAACTATATACATATACTAATAATTTATATATTATTTGA
GTAAGGAGCACTTTTTCAAAAAATAGTGTCCCTAAAAAGTTTTGATAAACTTAAAATATTCAGGAGGTTT
CTAGTTATGGCAATGATTAAGATGAGTCCAGAGGAAATCAGAGCAAAATCGCAATCTTACGGGCAAGGTT
CAGACCAAATCCGTCAAATTTTATCTGATTTAACACGTGCACAAGGTGAAATTGCAGCGAACTGGGAAGG
TCAAGCTTTCAGCCGTTTCGAAGAGCAATTCCAACAACTTAGTCCTAAAGTAGAAAAATTTGCACAATTA
TTAGAAGAAATTAAACAACAATTGAATAGCACTGCTGATGCCGTTCAAGAACAAGACCAACAACTTTCTA
ATAATTTCGGTTTGCAATAAGCATTCTGAAATTGGCAAAGTCACATTTTCTAATGTGGCTTTGCTTATCA
TTTTTTTAAGAAAACAACTGAAAGGAAATAAGCATGAAAAAGAAAAATTGGATTTATGCATTAATTGTCA
CTTTAATTATTATAATTGCCATAGTTAGTATGATATTTTTTGTTCAAACAAAATATGGAGATCAATCAGA
AAAAGGATCCCAAAGTGTAAGTAATAAAAATAATAAAATACATATCGCAATTGTTAACGAGGATCAACCA
ACGACATATAACGGTAAAAAAGTTGAGCTGGGTCAAGCATTTATTAAAAGGTTAGCAAATGAGAAAAACT
ATAAATTTGAAACAGTAACAAGAAACGTTGCTGAGTCTGGTTTGAAAAATGGTGGATACCAAGTCATGAT
TGTTATCCCAGAAAACTTTTCAAAATTGGCAATGCAATTAGACGCTAAAACACCATCGAAAATATCGCTA
CAGTATAAAACAGCTGTAGGACAAAAAGAAGAAGTAGCTAAAAACACAGAAAAAGTTGTAAGTAATGTAC
TTAACGACTTTAACAAAAACTTAGTCGAAATTTATTTAACAAGCATCATTGATAATTTACATAATGCACA
AAAAAATGTTGGCGCTATTATGACGCGTGAACATGGTGTGAATAGTAAATTCTCGAATTACTTATTAAAT
CCAATTAACGACTTCCCGGAATTATTTACAGATACGCTTGTAAATTCAATTTCTGCAAACAAAGACATTA
CAAAATGGTTCCAAACATACAATAAATCATTATTGAGTGCGAATTCAGATACGTTCAGAGTGAACACAGA
TTATAATGTTTCGACTTTAATTGAAAAACAAAATTCATTATTTGACGAGCACAATACAGCGATGGATAAA
ATGTTACAAGATTATAAATCGCAAAAAGATAGCGTGGAACTTGATAACTATATCAATGCATTAAAACAGA
TGGACAGCCAAATTGATCAACAATCAAGTATGCAAGATACAGGTAAAGAAGAATATAAACAAACTGTTAA
AGAAAACTTAGATAAATTAAGAGAAATCATTCAATCACAAGAGTCACCATTTTCAAAAGGTATGATTGAA
GACTATCGTAAGCAATTAACAGAATCACTGCAAGATGAGCTTGCAAATAACAAAGACTTACAAGATGCGC
TAAATAGCATTAAAATGAACAATGCTCAATTCGCTGAAAACTTAGAGAAACAACTTCATGATGATATTGT
CAAAGAACCTGATACAGATACAACATTTATCTATAACATGTCTAAACAAGACTTTATAGCTGCAGGTTTA
AATGAGGATGAAGCTAATAAATACGAAGCAATTGTCAAAGAAGCAAAACGTTATAAAAATGAATATAATT
TGAAAAAACCGTTAGCAGAACACATTAATTTAACAGATTACGATAACCAAGTTGCGCAAGACACAAGTAG
TTTGATTAATGATGGTGTCAAAGTGCAACGTACTGAAACGATTAAAAGTAATGATATTAATCAATTAACT
GTTGCAACAGATCCTCATTTTAATTTTGAAGGCGACATTAAAATTAATGGTAAAAAATATGACATTAAGG
ATCAAAGTGTTCAACTCGATACATCTAACAAGGAATATAAAGTTGAAGTCAATGGCGTTGCTAAATTGAA
AAAGGATGCTGAGAAAGATTTCTTAAAAGATAAAACAATGCATTTACAATTGTTATTTGGACAAGCAAAT
CGTCAAGATGAACCAAATGATAAGAAAGCAACGAGTGTTGTGGATGTAACATTGAATCATAACCTTGATG
GTCGCTTATCGAAAGATGCATTAAGCCAGCAATTGAGTGCATTATCTAGGTTTGATGCGCATTATAAAAT
GTACACAGATACAAAAGGCAGAGAAGATAAACCATTCGACAACAAACGTTTAATTGATATGATGGTTGAC
CAAGTTATCAATGACATGGAAAGTTTCAAAGACGATAAAGTAGCTGTGTTACATCAAATTGATTCAATGG
AAGAAAACTCAGACAAACTGATTGATGACATTTTAAATAACAAAAAGAATACAACAAAAAATAAAGAAGA
TATTTCCAAGCTGATTGATCAGTTAGAAAACGTTAAAAAGACTTTTGCTGAAGAGCCACAAGAACCAAAA
ATTGATAAAGGCAAAAATGATGAATTTAATACGATGTCTTCAAATTTAGATAAAGAAATTAGTAGAATTT
CTGAAAAGAGTACGCAATTGCTATCAGATACACAAGAATCAAAATCAATTGCAGATTCTGTTAGTGGCCA
ATTAAATCAAGTCGACAATAATGTGAATAAGCTACATGCGACAGGTCGAGCATTAGGCGTAAGAGCTAAC
GATTTGAATCGTCAAATGGCTAAAAACGATAAAGATAATGAGTTGTTCGCTAAAGAATTTAAAAAAGTAT
TACAAAATTCTAAAGATGGCGACAGACAAAACCAAGCATTAAAAGCATTTATGAGTAATCCGGTTCAAAA
GAAAAACTTAGAAAATGTTTTAGCTAATAATGGTAATACAGACGTGATTTCACCGACATTATTCGTATTA
TTGATGTATTTACTATCAATGATTACAGCATATATTTTCTATAGTTATGAACGTGCCAAAGGACAAATGA
ATTTCATTAAAGATGATTATAGTAGTAAAAACCATCTTTGGAATAATGTCATTACGTCAGGTGTTATTGG
TACAACTGGTTTGGTAGAAGGGTTAATTGTCGGTTTAATTGCAATGAATAAGTTCCATGTATTAGCTGGC
TATAGAGCGAAATTCATCTTAATGGTGATTTTAACTATGATGGTCTTCGTACTTATTAATACGTATTTAC
TAAGACAGGTAAAATCTATCGGTATGTTCTTAATGATTGCTGCATTGGGTCTATACTTTGTAGCTATGAA
TAATTTGAAAGCAGCTGGACAAGGTGTGACTAATAAAATTTCACCATTGTCTTATATCGATAACATGTTC
TTCAATTATTTAAATGCAGAGCATCCTATAGGCTTGGTGCTAGTAATATTAACAGTACTTGTGATTATTG
GCTTTGTACTGAACATGTTTATAAAACACTTTAAGAAAGAGAGATTAATCTAATGTTGATGAATAGCGTG
ATTGCTTTAACTTTTTTAACAGCATCTAGCAATAATGGCGGACTTAATATTGATGTGCAACAAGAAGAGG
AAAAGCGAATCAATAATGATTTAAATCAATATGATACAACGCTATTTAATAAAGACAGCAAAGCGGTTAA
TGATGCGATTGCTAAGCAGAAAAAAGAACGACAACAACAAATAAAAAATGATATGTTTCAAAATCAAGCG
AGTCACTCGACTCGCTTGAATGAAACTAAAAAAGTGTTATTTTCCAAATCTAACTTAGAAAAGACTTCGG
AGAGTGATAAAAGCCCCTATATTCAAAACAAGCAGGAGAAAAAAATATTCCCGTACATTTTGATGTCTGT
AGGGGCTTTTTTGACTTTAGGATTTGTCATTTTTTCAATTCATAAAGGGAGACGAACGAAAAATGAATCA
GCACGTAAAAGTAACATTTGATTTTACTAATTATAATTACGGCACATATGACTTAGCAGTACCAGCATAT
TTACCGATAAAAAACTTAATAGCTTTAGTATTGGATAGTTTGGACATTTCAATATTTGATGTCAATACAC
AAATTAAAGTGATGACGAAAGGTCAATTACTTGTTGAAAATGATCGACTCATTGATTATCAAATCGCTGA
TGGAGATATTTTGAAGTTACTATAGGAGGAAAAATAGATGGTTAAAAATCATAACCCTAAAAATGAAATG
CAAGATATGTTAACGCCTTTAGATGCTGAAGAAGCAGCTAAAACAAAATTACGCTTAGATATGAGAGAGA
TTCCTAAGTCTTCAATTAAACCAGAACATTTTCATTTAATGTACTTATTAGAACAACATTCTCCATATTT
TATAGATGCTGAATTAACTGAACTACGTGACAGTTTCCAAATACATTATGACATTAATGACAATCATACA
CCTTTTGATAATATTAAATCATTTACTAAAAATGAAAAATTACGTTACTTACTCAATATCAAAAATTTAG
AAGAAGTAAATCGTACACGCTACACATTTGTGTTGGCACCAGATGAATTATTTTTCACAAGAGATGGATT
ACCCATTGCTAAAACAAGAGGGTTACAAAATGTTGTTGATCCATTACCTGTGTCAGAAGCTGAATTTTTA
ACAAGATATAAAGCGCTGGTTATCTGTGCATTCAATGAGAAACAATCATTTGATGCTTTAGTTGAAGGAA
ACTTAGAACTACATAAAGGAACGCCATTTGAAACTAAAGTTATTGAAGCGGCAACGTTAGATTTACTAAC
GGCATTTTTAGATGAACAGTATCAGAAACAAGAACAAGATTATAGTCAAAATTATGCATATGTACGCAAA
GTAGGACATACCGTTTTCAAATGGGTTGCTATCGGTATGACAACGTTAAGTGTTTTATTAATTGCATTCT
TAGCCTTTTTATATTTTTCAGTAATGAAGCATAATGAGCGCATTGAAAAAGGATACCAAGCATTTGTAAA
GGATGATTATACGCAAGTACTAAATACGTATGATGATTTAGATGGTAAAAAATTAGATAAAGAGGCACTT
TACATTTATGCCAAAAGTTATATCCAAACAAATAAACAAGGTTTAGAAAAAGATAAGAAAGAAAATTTAC
TTAATAATGTGACACCAAATTCAAACAAAGACTACTTATTATATTGGATGGAATTAGGACAAGGACATCT
TGATGAAGCGATTAATATTGCCACTTATTTAGATGATAACGATATTACAAAGTTAGCGTTGATTAATAAA
TTAAATGAGATTAAAAATAACGGAGATTTATCGAATGATAAACGTTCTGAAGAAACGAAAAAGTATAACG
ATAAATTGCAAGATATTTTAGACAAAGAAAAACAAGTTAAAGATGAAAAAGCGAAATCTGAAGAAGAGAA
AGCAAAAGCGAAAGATGAGAAATTAAAGCAACAAGAAGAGAACGAAAAGAAACAAAAAGAACAAGCACAA
AAAGATAAAGAAAAACGCCAAGAAGCTGAAAGAAAAAAATAGTATAGGACTGAGGCAAAGACAATGCATA
AATTGATTATAAAATATAACAAACAATTGAAGATGCTCAATTTGCGAGATGGTAAGACATATACTATTAG
CGAAGACGAGCGTGCAGATATTACGTTGAAATCGTTAGGCGAAGTCATTCATTTAGAACAAAATAATCAA
GGTACTTGGCAAGCGAATCATACTTCTATTAATAAGGTGCTTGTTAGAAAAGGTGACCTTGATGACATTA
CATTACAGCTTTATACAGAAGCTGATTATGCATCATTTGCGTATCCTTCAATTCAAGATACGATGACAAT
TGGACCAAATGCGTATGATGATATGGTTATTCAAAGCTTGATGAATGCCATCATTATTAAAGATTTTCAA
TCAATACAAGAATCACAATACGTACGCATTGTGCACGATAAAAATACAGATGTGTATATTAACTATGAAC
TACAAGAGCAACTAACGAACAAAGCTTACATTGGTGATCATATTTATGTTGAAGGGATATGGCTCGAAGT
ACAAGCTGATGGTTTAAATGTATTGAGTCAGAATACAGTGGCATCGTCATTAATTCGCTTAACACAAGAG
ATGCCACATGCACAGGCAGATGATTACAATACGTACCATCGTTCGCCAAGGATTATTCACCGTGAACCGA
CGGATGATATTAAGATTGAAAGACCGCCACAGCCAATACAGAAGAACAATACAGTGATATGGCGTTCCAT
TATACCGCCATTAGTAATGATTGCTTTAACTGTTGTCATCTTTTTAGTGAGACCAATTGGTATTTATATT
TTAATGATGATTGGTATGAGTACAGTAACGATAGTATTTGGTATTACAACGTATTTCTCTGAAAAGAAAA
AGTATAACAAAGATGTTGAAAAACGAGAGAAAGATTACAAAGCTTATTTGGATAATAAATCTAAAGAAAT
TAATAAAGCGATTAAAGCACAACGTTTTAGTTTGAATTACCATTATCCAACGGTTGCTGAAATTAAAGAT
ATCGTTGAAACGAAAGCACCAAGAATATATGAAAAAACATCGCATCATCACGATTTCTTACATTATAAGT
TAGGTATTGCGAATGTAGAAAAGTCATTCAAATTAGATTACCAAGAAGAAGAATTTAACCAACGTCGTGA
TGAACTATTCGACGATGCTAAAGAATTGTATGAATTTTACACAGATGTAGAACAAGCACCATTAATCAAT
GATTTAAATCATGGGCCAATTGCATATATTGGTGCACGACATCTCATTTTAGAAGAATTGGAGAAAATGC
TAATTCAATTGTCAACATTCCATAGTTATCATGATTTAGAGTTTCTATTTGTGACACGTGAAGATGAAGT
TGAAACATTGAAATGGGCACGTTGGTTGCCACATATGACATTGAGAGGGCAAAACATTAGAGGATTTGTT
TACAATCAACGAACGCGTGACCAAATTTTAACGTCAATTTATAGCATGATTAAAGAACGTATCCAAGCTG
TGCGTGAACGCAGCAGAAGTAATGAGCAAATTATTTTCACACCGCAATTAGTGTTTGTCATTACAGATAT
GTCATTAATTATTGATCATGTCATTTTAGAATATGTAAACCAAGATTTATCAGAATATGGTATTTCATTA
ATCTTTGTTGAAGATGTGATTGAAAGTTTGCCAGAGCATGTAGATACCATTATTGATATCAAGTCTCGTA
CTGAAGGCGAACTGATTACGAAAGAAAAAGAATTAGTTCAATTGAAATTTACACCTGAAAATATTGATAA
CGTCGATAAAGAATATATCGCGCGACGTTTGGCGAATTTGATACACGTCGAACATTTGAAAAATGCAATT
CCTGATAGTATTACATTTTTAGAGATGTATAACGTGAAAGAAGTAGATCAGCTTGATGTGGTTAATCGAT
GGAGACAAAACGAAACATACAAAACGATGGCAGTACCTTTAGGTGTAAGAGGTAAAGATGATATTTTATC
ATTGAACTTACATGAAAAAGCACACGGGCCACATGGTTTAGTTGCTGGTACCACTGGTTCAGGGAAATCT
GAGATTATCCAATCATACATTTTATCTTTAGCTATTAATTTTCACCCTCATGAAGTTGCATTCCTATTGA
TTGACTATAAAGGTGGGGGTATGGCGAACTTATTTAAAGATTTAGTCCATTTAGTTGGTACGATTACAAA
CTTAGATGGCGATGAAGCGATGCGTGCCTTAACATCAATCAAAGCCGAATTGAGAAAACGTCAACGTTTA
TTCGGAGAGCATGATGTTAACCATATTAATCAATACCATAAGTTATTTAAAGAAGGTATTGCGACAGAAC
CAATGCCACATTTATTCATTATTTCCGATGAGTTTGCCGAATTAAAATCAGAACAACCTGATTTTATGAA
AGAACTTGTATCAACGGCACGTATTGGACGTTCGTTAGGTATTCATTTAATACTTGCGACACAAAAACCA
TCGGGTGTTGTTGATGACCAAATTTGGTCTAACTCTAAATTTAAGTTGGCATTAAAAGTACAAGATAGAC
AAGACAGTAATGAAATTTTAAAAACACCAGATGCAGCAGACATTACATTACCAGGTCGTGCGTATTTACA
AGTTGGTAATAATGAAATTTATGAATTATTCCAATCTGCATGGAGTGGTGCAACATATGACATCGAAGGC
GATAAATTAGAAGTTGAAGATAAGACGATTTACATGATTAATGACTATGGTCAACTTCAAGCAATCAACA
AAGACTTGAGTGGACTTGAAGATGAAGAAACGAAAGAAAATCAAACTGAGTTAGAAGCGGTCATAGATCA
TATCGAATCTATTACAACACGATTAGAAATCGAAGAAGTTAAGCGTCCATGGCTACCACCATTGCCAGAA
AATGTATATCAAGAAGATTTAGTAGAAACAGATTTCAGAAAATTATGGTCAGATGATGCAAAAGAAGTGG
AATTAACATTAGGACTTAAAGACGTACCAGAAGAACAATATCAAGGACCGATGGTATTGCAATTGAAAAA
AGCTGGGCACATCGCGTTAATCGGAAGTCCAGGATATGGTAGAACAACGTTCTTACACAACATTATTTTC
GATGTTGCAAGACACCATCGTCCTGATCAAGCACACATGTACTTGTTCGATTTCGGTACCAATGGTTTGA
TGCCAGTTACAGACATACCACATGTCGCTGATTACTTTACAGTAGATCAAGAAGACAAGATTGCTAAGGC
GATACGTATATTTAATGATGAAATTGATCGTCGTAAGAAGATTTTAAGTCAGTATCGTGTCACTAGTATT
TCTGAATATCGAAAATTAACTGGTGAAACAATTCCGCATGTCTTTATTCTTATTGATAACTTTGACGCAG
TAAAAGATTCACCTTTCCAAGAAGTTTTTGAAAATATGATGATTAAAATGACGCGTGAAGGGCTAGCATT
AGACATGCAAGTAACCTTAACTGCTTCAAGAGCTAACGCTATGAAAACACCAATGTACATTAATATGAAA
ACGCGTATCGCAATGTTTTTATATGATAAATCAGAGGTGTCGAACGTAGTAGGACAGCAAAAATTTGCGG
TTAAAGATGTTGTGGGTCGAGCATTGTTAAGTAGTGATGACAACGTATCATTCCATATTGGCCAACCATT
TAAACATGATGAGACCAAATCATATAATGATCAAATTAATGATGAAGTATCGGCGATGACAGAATTTTAT
AAAGGTGAAACACCAAATGATATTCCTATGATGCCAGATGAAATTAAATATGAAGATTACAGAGAATCAT
TAAACTTACCAGATATAGTTGCAAATGGTGCTTTACCAATTGGATTAGATTATGAAGGTGTTACACTACA
AAAAATTAAATTAACTGAACCAGCAATGATTTCATCAGAAAATCCGAGAGAAATTGCGCATATTGCTGAA
ATTATGATGAAAGAAATTGACATATTAAATGAAAAATATGCGATTTGTATCGCAGACTCAAGTGGAGAGT
TTAAAGCTTATAGGCATCAAGTGGCTAACTTTGCCGAAGAAAGAGAAGACATTAAAGCGATTCATCAACT
AATGATTGAAGACTTAAAGCAAAGAGAAATGGACGGCCCATTTGAAAAAGATTCACTTTATATTATCAAT
GATTTTAAAACATTTATTGATTGCACGTATATTCCGGAAGATGATGTTAAAAAGCTTATTACAAAAGGAC
CAGAACTTGGCTTGAACATTTTATTTGTCGGCATTCATAAAGAATTAATAGATGCTTATGATAAACAGAT
TGATGTTGCACGTAAAATGATTAACCAATTTAGTATAGGTATTCGTATTTCAGACCAACAATTCTTTAAA
TTTAGATTTATTCAACGAGAACCTGTTATTAAAGAAAATGAAGCATATATGGTCGCAAACCAAGCTTATC
AAAAGATTAGATGGTTTAAATAGCAATGAATTAAATAGGAGGGAGGTATGTTATGAATTTTAATGATATT
GAAACAATGGTTAAGTCGAAATTTAAAGATATTAAAAAGCATGCTGAAGAGATTGCGCATGAAATTGAAG
TTCGTTCTGGATATTTAAGAAAAGCTGAACAATATAAGCGATTAGAATTTAATTTGAGTTTTGCACTAGA
TGATATTGAAAGCACAGCAAAGGACGTACAAACTGCAAAATCTAGTGCTAATAAGGACAGTGTAACTGTT
AAGGGAAAGGCGCCCAATACGTTATATATTGAAAAAAGAAATTTGATGAAACAAAAGCTTGAAATGTTGG
GTGAAGATATCGATAAAAATAAAGAATCCCTCCAAAAAGCTAAGGAAATTGCTGGCGAAAAGGCAAGTGA
ATATTTTAATAAAGCAATGAATTAATATTGAGGTGAAGATATGGGTGGATATAAAGGTATTAAAGCAGAT
GGTGGCAAGGTTGATCAAGCGAAACAATTAGCGGCAAAAACAGCTAAAGATATTGAAGCATGTCAAAAGC
AAACGCAACAGCTCGCTGAGTATATCGAAGGTAGTGATTGGGAAGGACAGTTCGCCAATAAGGTGAAAGA
TGTGTTACTCATTATGGCAAAGTTTCAAGAAGAATTAGTACAACCGATGGCTGACCATCAAAAAGCAATT
GATAACTTAAGTCAAAATCTAGCGAAATACGATACATTATCAATTAAGCAAGGGCTTGATAGGGTGAACC
CATGATGAAAGATGTTAAGCGAATAGATTATTTTTCTTACGAAGAATTAACAATTTTAGGTGGTAGTAAA
TTGCCTCTCGTAAATTTTGAATTGTTTGATCCATCAAATTTTGAAGAAGCTAAAGCTGCTTTAATTGAAA
AGGAATTAGTAACAGAGAATGACAAGTTAACTGATGCAGGTTTTAAAGTGGCTACATTAGTCAGAGAGTA
TATTAGCGCCATTGTAAATATTCGAATTAATGATATGTATTTTGCACCATTTAGCTATGAAAAAGATGAA
TATATTTTGTTAAGCCGGTTTAAAAATAATGGGTTTCAAATACGAATTATCAATAAAGACATTGCATGGT
GGTCGATTGTACAATCATATCCTTTATTGATGAGACAAGAAAAGTCCAATGATTGGGACTTTAAACAAAT
TGACGATGAAACATTGGAGAACTTAAATAATGAAAGTATCGATACGATTGGGCGTGTTTTAGAAATTGAA
ATATACAATCATCAAGGTGACCCTCAACAAAGTTTATATAACATTTATGAACAAAATGATTTGTTATTCA
TTCGATACCCATTAAAAGATAAAGTGCTGAATGTTCATATTGGTGTCATTAATACATTTATACGAGAATT
ATTTGGATTCGATACTGATGAAAATCATATTAATAAAGCAGAGGAGTAATGACGTTGAGTGGAAAAATTA
GTGTTAAAGCTGAAACGATTGCACATGTTGTAAAAGAATTGGAAAGCATAAGTCAAAAGTATGATGAAAT
AGCTCAAAACTTTGGAAAAATAGCGCAATTAAATTACTACAGTAGTGAAAAAGCTGCACATTCTATGGAA
AATGGCTATAGTAGTGCTGCAACAGTCATTAGTGGTCTCAAAGGTCCATTGAGTACACTCGGTGGTGGCG
TCATGAATTCAGCACAAAAGTTCTTTGAAGCAGATGAACATTGGGGTACGGAATTTGCCAAGCTTTACTA
TAATATTGAGGGATAGGTGCATGACATGACAAAAGATATTGAATATCTAACAGCTGATTATGACAATGAA
AAGTCATCTATCCAAAGTGTAATAGATGCAATAGAGGGTCAAGACTTCTTAGATGTAGATACAACAATGG
ATGATGCGGTAAGCGATGTCAGTTCTTTAGACGAAGATGGCGCAATATCATTAACAAGTAGTGTAGTAGG
TCCACAAGGATCTAAATTAATGGGGTATTATCAAAATGAGTTATATGATTATGCATCTCAATTAGATTCG
AAAATGAAAGAAATTATTGACACGCCATTTATAGAAGATATAGATAAAGCATTCAAAGGTATAACGAATG
TTAAATTGGAAAATATACTAATTAAAAATGGTGGTGGACATGGTAGAGATACCTATGGGGCTTCTGGGAA
AATTGCAAAGGGAGATGCCAAGAAAAGTGACAGCGATGTTTATAGCATCGATGAAATATTAAAATCGGAT
CAAGAATTTGTAAAAGTAATTGATCAGCATTACAAAGAAATGAAAAAAGAAGATAAGAAATTATCTAAAA
GTGATTTTGAAAAAATGATGACTCAGGGCGCTTCTTGTGATTACATGACAGTAGCTGAAGCGGAAGAGCT
AGAGGAGCAAAAGAAAAAAGAAGAAGCTATAGAGATTGCAGCACTAGCTGGTATGGTAGTTTTATCTTGT
ATTAATCCTGTTGCTGGAGCAGTAGCTATTGGTGCTTATTCCGCTTATTCAGCAGCAAATGCAGCCACAG
GAAAAAATATTGTAACTGGAAGAAAGCTATCTAAAGAAGAACGAATCATGGAAGGACTTTCGCTTATTCC
ATTGCCAGGTATGGGCTTCCTCAAAGGTGCTGGGAAAAGTTTAATGAAATTAGGCTTCAAAGGCGGAGAA
AAATTTGCAGTTAAAACAGGATTGCAAAAGACAATGCAACAAGCAGTTAGTCGTATTTCACCTAAAATGG
GAATGATGAAAAACAGTGTGTTGAATCAATCTCGTAACTTTGCTCAAAATACTCATGTTGGACAAATGCT
GAGTAACATGCGTGGTCAAGCAACTCATACTGTTCAACAAAGTAGAAATTGGATTGGACAACAAGCACAA
AATGTCAAACGAATAGTGAATAATGGACTTGATAAAGAAATAGCACATCCATTTAAACAACAACTTGCAC
CAGCGGGAATGGGTGGTATAAAATTTGCTGAAACAACTACTTTGAGAAACATGGGTCAAAACATAAAGCG
TGCTGTTACACCACAAAATCACGTGACACATGGTCCAAAAGATAGTATGGTGAGAAGTGAAGGCAAACAT
AGTATAAGTAGCCATGAAATGAATTCATCAAAGTATGTTGAATCACCAAACTACACCAAGGTTGAATTCG
GAGAACACTATGCAAGACTTAGACCTAAGAAACTAAAGGCGAATATTGAATACACAACACCTACTGGTCA
CATATATCGAACCGATCATAAAGGTCGCATAAAAGAAGTTTATGTAGACAATCTCTCTCTAAAAGATGGG
GATCGTAATAGCCATGCACAAAGAACTGTGGGGGGAGAGGATAGATTACCAGACGATGATGGAGGTCACT
TAATCGCTAGAATGTTTGGTGGTTCAAAAGACATTGATAACCTTGTGGCACAAAGTAAATTTATCAACCG
TCCATTTAAGGAGAAAGGTCATTGGTATAATCTTGAGAAAGAGTGGCAAGAGTTCTTAAACTCTGGGAAA
GAGGTGAAAAATATTAAAATGGAAGTAAAATATAGCGGTAATAGTCAAAGACCGACTATATTTAAAGTTG
AATATGAAATTAATGGTGAAAGAAATATTAGAAGAATATTAAATAAGTAGAGGTGCCAACATGACATTTG
AAGAGAAGCTTAGCAAAATATACAATGAAATTGCGAATGAGATTAGCAGTATGATACCGGTAGAGTGGGA
AAAAGTATATACAATGGCTTATATAGATGATGGAGGAGGTGAAGTATTCTTTA
>Contig_11_length_393
AAAAGTATATACAATGGCTTATATAGATGATGGAGGAGGTGAAGTATTCTTTAATTATACTAAACCAGGT
AGTGATGACTTGAATTATTACACCAATATACCTAAGGAGTATAACATTTCTGTGCAAGTATTTGATGATT
TATGGATGGATTTATATGATTTATTTGAGGAGTTAAGAGATTTATTTAAAGAAGAAGATTTAGAACCATG
GACATCATGCGAATTTGATTTTACAAGAGAAGGTGAATTAAAAGTTTCATTTGATTATATTGATTGGATA
AATTCAGAATTTGGTCAAATAGGTCGACAAAATTACTATAAGTATAGAAAATTTGGAATTTTACCAGAAA
CGGAATATGAAATTAATAAAGTTAAAGAAATCGAGCAATATAT
>Contig_12_length_440
TAGGTCGACAAAATTACTATAAGTATAGAAAATTTGGAATTTTACCAGAAACGGAATATGAAATTAATAA
AGTTAAAGAAATCGAGCAATATATTAAAGAGCTAGAAGAATAAACTATCTTAATGTAAGACTAAACAATA
AAGCTTTGTTTAGTCTTTTTAGCGTTTAAGTAAAAAGCAATAGATACCGTAAAGTTGATGCTCATCAAAT
AATAATATAAAGATAATTTTAGGTTTTTAAACTTTTAATCGAAAAGAATCTAAGTTTATAGCTTTAAATA
CGTAATATGCTATTTAAAAAATAATGTATAGGAGATAGATATGACTACTAAAGAAAATATTGATACTCTT
CGAAAGCCAGGTGCACAAGCCTTAAGTTTAGCATCATTATTTATGATACTTTTTTCATGTCTAACTTTCT
TTTTTGGTTTAGATTATGAA
>Contig_13_length_468
TCTTCGAAAGCCAGGTGCACAAGCCTTAAGTTTAGCATCATTATTTATGATACTTTTTTCATGTCTAACT
TTCTTTTTTGGTTTAGATTATGAAAGGTTTCCAAATTATTTAAAGATAACGACAATTATAGAATTAATAA
TTATCATAATTAGTTTACTTCAATGGATTAGATTTATAGATTTCGAAAAGGAAAGCGCACAGAAATATAA
GAAAATATATGCCCGATTTTTAGTTATTATAAATGTGCTAACTACTATCACCGCAGTATTTGCAACATGT
AACCTTTATTATTTTGTTGCTGTACAAAATCATTATGACCTATTCAATTATTGGTTGATGGGTACGATTT
CAATCATAATTAGTTATTTGTTATTAGTAATTGGCGGAATGTTCACGTTATTAAAATTACCTAAAGTAAC
AAAACGTTGGGGTGGTAAAACTAAAACACATTTCGGTTTATTATTAAC
>Contig_14_length_3876
TAGTAATTGGCGGAATGTTCACGTTATTAAAATTACCTAAAGTAACAAAACGTTGGGGTGGTAAAACTAA
AACACATTTCGGTTTATTATTAACTGCGTTGAGCTCATTTATATATATTGAAAAAATTATCGAATATATA
TTGGTTCCTAATGTCGTAGAATCTAAGTTTATAATTATTGTGAGCATGTTGGTTATCGCTGGAGCACAAT
TTGTGGCATTTCAATTTATTATGCAATACAGTAGATTCTATATTTTTGAATTAAACACTGAAGATGATGA
CTAAACAATTTTATAAATTCTGTGAAGTATACTTATATATAAGATAATCAACTTCAACGTATATCACCAT
ATTATTTTATACTCAATGATGTGAATGGATTTAAGTGGATTGATATTAAAGTAAAAGTTATGGAATATTG
AGGTGTGAATATGGAGTTCTTATTATTAATTGTCGTAGCCGGACTGTATTATATTATATATTTAACTGCT
GTGATGTATTCTGAAAAAATAGTAGTATTGCCTATAATCATCTATGCCATTGTGTTTGTAATAATTGGTA
TCACTTATATCTTTATAGGCGACAGCTATGATCAATTAACAAATTTCAATGTGATTTTGTATATGGGGAG
TTTGTTTTATGCATGGATGGCTATTAGAAATCTTTGGAACAGACCACTATTACTAAAATATAAGAACATT
ACAGATAGTTCAAGTGGAATAGTTAATAAATCTGAATACAATTCAGTTGAAAGCTTACGTATAAATATTG
AAATAGCTAAGTATAAAGGGATTATTTCTTTGATAGTAGCTATAGTACTAACGGTATTAATGACATTAAA
GTCAACACCTCAAATCACTGCAGAAACACGTGACTTAAGTATCTCATTTTTCATACTCAGCTTATTTATC
ATTATTATATTTGCAGTTTGGGATTTGTTTATTAGAGTTAGAAAAGGAGCGTTTGCTTTTGTTGTAATAA
GGCCAATATTATTTAGTTGTTGGTTATTTATTTTGAATATGATTTTATCAAGATTATTATAATTGTATTA
CATATAGGTGTGGGTAAATTTTTATTTATGAAATGATAAAAAAGTATATACTATTAATATCTTTTTTACT
ATAATTATAAATAGTTAAATAAATTGAAAGACAAAATAATGAGTAGGAGTTAATGAGATGGAAAACCAAA
AACAAGGCAATGGCTTAAAAATTGCAACATGGGTATTTATTGTATTAACAGTAGTTACACCGCTATTTGG
TATTGGAAGTATTGTTTGTAGTATTAATTATAAAAAATACGATGCTGAAAAAGGTTCGAAGTTATTGCAA
ATTGCAATTATCGTAACAATAATTGCTTTTGTTTTAAATTTATTAGCATATTTAGGTTTAAGATAAGTAA
AACGAATTTGAAGAAGCATTAAGCGACATTTGGGTGTTGTTTAATGCTTTTTATTTAACGGAAATAAGTG
TAGAGAATAAATTAATAGTTTAATCAAGAGATATTTCGAACACATAGGGGCGATAACATGACTTTCGAAG
AAAAATTAAGTGAAATGTATAGCGAGATTGCGAATAAGATTAGCAGCATGATACCGGTAGAGTGGGAAAA
GGTATATGCAATGGCATATATAGATGACGGAGGAGGAGAAGTGTTCTACTATTACACAGAACCTGGAAGT
AATGAATTATACTACTATACTAGTGTATTAAATAAATATGATATATCGGAATCGGAATTTATGGATTCAG
TGTATGAGTTGTATAAACAATTTCAAAATTTAAGGAATTTATTTAAAGAAGAAGGACATGAACCATGGAC
ATCATGCGAATTTGACTTTACAAGAGAAGGTGAATTAAAAGTTTCATTTGATTATATTGATTGGATAAAT
TCAGAATTTGGTCAAGTAGGTCGACAAAATTACTATAAGTATAGAAAATTTGGAATTTTACCAGAAACGG
AATATGAAATTAATAAAGTTAAAGAAATCGAGCAATATGTTAAAGAGCAAGAAGAAGCTGAACAATAGAG
GCGATAACATGAATTTCGAAGAAAAATTAAGTGAAATGTACAATAAAATTGCAAATGAGATCAATGAAAT
GATACCAGTAGAGTGGGAAAAGGTATATGTAATTGCATATGTGGACGATGGAGGTGGGCAAGTTATATTT
TATTATACCAAGCCCAGAAATGATGAGCTGTATTATTATTCGAGTATCGTTGAAGATTATAATGTTTTAG
AAGAAATCTTTGATGATTTATGGATGGAACTTTATAGATCATTTAAAAAATTAAGAAATATATTTAAAGA
AGAAAGTCTTGAACCATGGACATCATGTGAATTTGACTTTACAAAAGAAGATAAATTAAAAGTTTCATTT
GATTATATTGATTGGAAGAATACAGAATTTGATCAATTAGGCCAAGAAAACTACTATAACTATAGAAAAT
TCGGAATTATACCAGAAATGGAATATGAAATGGAAGAGGTTAAACAAATCGAGCAATATATTAAAGAGCA
AGAAGAAGCTGAACAATAGAGGCGATAACATGATTTTCGAAGAAAAACTAAATGAAATGTACAACGAGAT
TGCGAATAAAATTAGTAGCATGATACCAGTAGAATGGGAAAAGGTATATACAATGGCTTATATAGATGAT
GGAGGAGGTGAAGTATTCTTTAATTATACTAAACAGCGATGAATTGAATTATTACACCGATATACCTAAG
GAGTATAACATTTCTGTGCAAGTATTTGATGATTTATGGATGGATTTATATGATTTGTTTGAGGAATTAA
GAAATTTATTTAAAGAAGAAGGACTAGAACCATGGACATCATGCGAATTTGATTTTACAAGAGAAGGTAA
ATTAAAAGTTTCATTTGATTATATTGATTGGATAAATTCAGAATTTGGTCAAGTAGGTCGACAAAATTAC
TATAAGTATAGAAAATTTGGAATTTTACCAGAAACGGAATATGAAATTAATAAAGTTAAAGAAATCGAGC
AATATATTAAAGAGCAAGATGAAGCTGAACTATAGGGGCGATAATATGACTTTCGAAGAAAAATTAAGTG
AAATGTATAGCGAGATTGCGAATAAGATTATTAGCATGATACCGGTAGAGTGGGAAAAAGTATATGCAAT
GGCATATATCGATGAAGAATGTGGAGAAGTGTTTTACAATTATACTGAACCAAGCAGTGATGAATTATTT
TACTATACAAGTGTGATAAAGAAGTATAATTTATTGAAATCAAGCTTTATGGATTCAGTATATGAGTTGC
ATGATCAATTTGAGGAACTAAGAGAAGTATTTATAGAAGAAGGTCTTGAACCATGGACATCATGCGAATT
TGATTTTACAAAAGAAGATAAATTAAAAGTTTCATTTGATTATATTGATTGGATAAATACAGAGTTTGAT
CAATTAGGCCGTGAAAATTATTATATGTACAAAAAATTTGGTGTTTTACCAGAAACGGAATATGAAATGG
AGGAGGTTAAAGAAATCGAGCAATATATTAAAGAGCAAGAAGAATAGACAATCTTAATGTAAGATTAAAC
AATAAAGCTTTGTTTAGTCTTTTTAGCGTTTAAGTAAAAAACAATAGAGACCATAAAGTTGTCATCAAAT
AATAATATAAAGATAATTTTAGGCTTTTATACTTTTAATCGAAAAGAATCTAAGTACTTATAACTTTAAA
TACTTAATATGCTATTACAAAATCAATGTATAGGAGATAGGTAAATATGACTACTAAGGAAAATATAGAC
ATTCTTCGAAAGCCAGGTGCACAAGCCTTAAGTTTAGCATCATTATTTATGATACTTTTTTCATGTCTAA
CTTTCTTTTTTGGTTTAGATTATGAA
>Contig_15_length_2491
TAGTAATTGGCGGAATGTTCACGTTATTAAAATTACCTAAAGTAACAAAACGTTGGGGTGGTAAAACTAA
AACACATTTCGGTTTATTATTAACCGCGTTGAGCGCATTTATATATATTGAAAGAATTATCGAATATATA
TTGGTGCCCAATGTCGTAGAATCCAAGTTTGTCATAATGGTAAGTATCATTATTATTGCTTGTACACAAT
TTGTGGCATTTCAATTTATTATGCAATACAGTAGATTCTATATTTTTGAATTAAACACTGAAGATGATGA
CTAAATAATTTTATAAAATACTGTTGGAGTATACTTAAATAAGAAAATCAACTTCAACGTATATCACCAT
ATTATTTTATACTCAATGATGTGAAAGAATTTGAGTGGATTGATATTAATGGGATTTGATTATTAGAATT
AGAAAAGGAACGTTTGCTTTTGTTGTAATAAATCTATTATTTTTCAATTGTTGGTTATTTATTCTGAATA
TAATTTTATCAAGATTATTATAATTGTATTACATATAGGTGTTGGTAAATTTTATTTACGAAATGGCAAA
AAAGTATATACTATCAATATCTTTTTTACTATAATTATAAATAGTTAAATAAATAGAAAGACAAAATAAT
GAGTAGGAGTTTTAGGGCTATTATTTACAAATAATATAATACTGCAAAGACTCGAAATTATTTAGAATTC
CAGTTATCGTAACAATAGTTGCAGTTATTTTAGTTCCATTAGTGTATTTAGGTTTAAAATGAGTAATATT
AATTTGAAGAAGCATTAAGCGACGTAGAGGTGTTGTTTAGTGCTTTTTATTTAACGGAAATGAAACCAAT
ATCTATTTTGAAAATATAGGGGCGATAACATGACTTTCGAAGAAAAACTAAGTGAAATATACAACAAGAT
TGCGAATGAGATTAGTGGGATGATACCAGTAGAATGGGACCAAGTATTTACGATAGCTTATGTAAATGAT
AGAGGTGGAGAGATCGTTTTTAATTATACTAAACCAGGTAGCGATGAATTGAATTATTACACATATATCC
CTAGAGAGTATAATGTCTCTGAAAAAGTATTTTATGATTTGTGGACGGATTTATATAGATTGTTTAAGAA
GTTAAGAAACGCATTTAAAGAAGAAGATTTAGAACCATGGACATCATGTGAATTTGACTTTACAAGAGAT
GGTAAATTGAATGTTGTATTTGATTATGTTGATTGGATGAATTCAGAATTTGGTCCAATAGCAAAAGAAA
ATTATTATATGTACAAAAAGTTTGGTGTTTTACCAGAAACGGAATATGAAATTAATAAAGTTAAAGAAAT
CGATCAATATGTTAAAGAGCAAGATGAAGCTGAACTATAGGGGGAGATAACATGACTTTCGAAGAGAAAC
TAAGTCAAATGTACAATAAAATTGCAAGTGAGATCAGTGGAATGATACCAGTAGAATGGGAGCAAGTATT
TACAATAGCTTATGTAACTGATCAAGCTGGGGAAGTCATTTTTAATTATACTAAACCAGGTAGTGATGAA
TTAAATTATTATTCAGACATACCTAAAGATTGCAATGTCTCAAAAGATATTTTTAAGAATTCATGGTTTA
AAGTTTATCGAATGTTTGATGAGTTAAGAGAAACTTTTAAAGAAGAAGAGCTTGAACCATGGACATCATG
CGAATTTGACTTTACAAGAGATGGCAAATTGAATGTATCTTTTGATTATATTGATTGGGTGAATTCAGAA
TTTGGACCAATGGGAAGAGAACATTATTATATGTATAAAAAATTTGGAATTTGGCCTGAAAAAGAATATG
CCATAAATTGGGTTGAAAAAATAAAAGATTATGTTAAAGAGCAAGATGAAGCTGAACTATAGGGGAGATA
ATATGACTTTCGAAGGAAAACTAAGTCAAATGTACAACGAGATTGCGAATGAGATTAGTGGGATGATACC
GGTAGAATGGGAGCAAGTATTTACAATAGCTTATGTAACTGATCAAGCTGGAGAAGTCATCTTTAATTAT
ACTAAACCAGATAGTGATGAATTAAATTATTATTCAGACATACCTAAAGATTGCAATGTCTCAAAAGATA
TTTTTAAGAATTCATGGTTTAAAGTTTATCGAATGTTTGATGAGTTAAGAGAAACTTTTAAAGAAGAAGG
GCTTGAACCATGGACATCATGCGAATTTGACTTTACAAGAGATGGCAAATTGAATGTATCTTTTGATTAT
ATAGATTGGATAAATACAGAGTTTGATCAATTGGGCCGTCAAAATTATTATATGTACAAAAAATTTGGGG
TTATACCAGAAATGGAATATGAAATGGAAGAAGTTAAAGAAATCGAACAATATATTAAAGAGCAAGAAGA
AGCTGAACAATAGAGGTGATAACATGACTTTCGAAGAGAAAATAAGCAAATTATATAATGAGATTGCGAA
TGAGATTAGCAGTATGATACCGGTAGAGTGGGAAAAAGTAT
>Contig_16_length_519
AAAAGTATATACAATGGCTTATATAGATGATGGAGGAGGTGAAGTATTCTTTAATTATACTAAACCAGGT
AGTGATGACTTGAATTATTACACCGATATACCTAAGGAGTATAACATCTCTGTGCAAGTATTTGATGATT
TATGGATGGATTTATATGATTTGTTTGAGGAATTAAGAGATTTATTTAAAGAAGAAGGACTTGAACCATG
GACATCATGTGAATTTGACTTTACAAGCGAAGGTAAATTAAAAGTTTCATTTGATTATATAGATTGGATA
AATACAGAGTTTGATCAATTAGGCCGTGAAAATTATTATATGTATAAAAAATTTGGGGTTTTACCAGAAA
TGGAATATGAAATGGAAGAAATTAAAGAAATCGATCAATATATTAAAGAGCAAGATGAAGCTGAAATATA
GGGGAGATAACATGACTTTCGAAGAGAAAATAAGCAAATTATATAATGAGATTGCGAATGAGATTAGCAG
TATGATACCGGTAGAGTGGGAAAAAGTAT
>Contig_17_length_98235
GCAGTATGATACCGGTAGAGTGGGAAAAAGTATATACAATGGCTTATATAGATGATGGAGGAGGTGAAGT
ATTCTTTAATTATACTAAACCAGGAAGTGAAGATTTGAATTATTATACCGATATACCTAAGGAGTATAAT
GTTTCTGTGCAAGTATTTGATGATTTATGGATGGATTTATATGATTTGTTTAAGAATTTAAGAAATTTAT
TTAAAGAAGAAGGACTTGAACCATGGACATCATGTGAATTTGACTTTACAAGAGACGGCAAATTGAATGT
TTCATTTGATTATATTGATTGGGCGAATTCAGAGTTTGGACAAATGGGAAGAGAACATTATTACATGTAT
AAAAAATTTGGAATTTGGCCTGAAAAAGAATATGCCATAAATTGGGTAAAAAAAATAAAAGATTATGTTA
AAGAGCAAGATGAAGCTGAACTATAGGGGCGATAATATGACTTTCGAAGAAAAACTAAGTCAAATGTACA
ATGAAATTGCAAATGAAATCAGTGGAATGATACCAGTTGAATGGGAAAATATATATACAATTGCCTATGT
AACTGATCAAGGTGGAGAGGTCATTTTTAATTATACTAAACCAGGTAGCGATGAATTGAATTATTACACA
TATATCCCTAGAGAGTATAATGTCTCTGAAAAAGTATTTTATGATTTGTGGACGGATTTATATAGATTGT
TTAAGAAGTTAAGAGAAACTTTTAAAGAAGAAGGGCTTGAACCATGGACATCAAGTGAATTTGACTTTAC
AAGCGAAGGTAAATTAAAAGTTTCATTTGATTATATTGATTGGATAAATACAGAGTTTGATCAATTAGGC
CGTGAAAACTATTATATGTATAAAAAGTTTGGTGTTTTACCAGAAATGGAATACGAAATGGAAGAAGTTA
AAGAAATCGAGCAATATATTAAAGAGCAAGATGAAGCTGAACTATAGGGGCGATAACATGACTTTCGAAG
AAAAGCTAAGTCAAATGTACAATGAAATTGCAAATGAAATCAGTGGAATGATACCAGTAGAATGGGAAAA
AGTATATACAATTGCCTACGTAGATGATGAAGGTGGAGAGGTTGTTTTTAATTATACTAAACCAGGAAGT
GAAGATTTGAATTATTATTCAGATATTCCTAAAGATTGCAATGTCTCAAAAGATATTTTTAAGAATTCAT
GGTTTAAAGTTTATCGAATGTTTGATGAGTTAAGAGAAACTTTTAAAAAAGAAGATTTAGAACCGTGGAC
ATCATGTGAATTTGACTTTACAAGAAAGGGAAATTTAAAAGTATCATTTGATTATATAGATTGGATTAAA
TTAGGTTTTGGCCCATCAGGAAAGGAAAACTACTATATGTACAAAAAATTTGGTATTTTACCAGATATGG
AATATGAAATGGAAGAAATTCGAGCAGTAGAGAAGTATGTTAAAGAGCAAGAGTAGCAGACATGTTATAA
AAGACTGTGCAAAATCACCCTCGTTTTACATTTGATTCAAAGAAGAAGGTAAAAGATAAGATTATTTGCA
ACTTAAAAAGTCAATTAGCTTATCGGTATCCATACATCATGGATAAATGAGTTCAACTAATTAACAAATC
ACGATATAAATTTAAAATTGTCATTAATTGAAAAGGTTATTGTAGTGTATTTTATAAAGTTGATGTACAT
CGACTTATTTTTTAAAACTTATATCAAAAAAATATGAGAAAAGTATATACTATTAAAATGTTTTTTACTA
TAATTATAAATAGTTAAATATTTGGGAATTAAATAAATATATAGGAGGCAATTTTTAGAGATACATAGCA
ATGTAAAGGTATCAAATAGTTATTTCATAATTTATTATGATGACATAATTTTCAGTAGATAGTTGTAAAT
TAACACTGAAATAGATGTTTATATTAAGAAGACTTTAATATCATAATTAATCAAAATCTTGCGTCAAACA
TTTAAACGAATTTTAAGTTGATAACAATTGGCAAAACATTGTTCAAACATCACAATGATAAAGCATATTA
TCAGTATTGTAGTGTGTGGAAAATGACAGCCATCTAAGGAGAAAAATGATGAAAAGAATATTGGTAGTAT
TTTTAATGTTAGCAATTATATTGGCAGGTTGTTCTAATAAAGGTGAAAAGTATCAAAAAGATATTGATAA
AGTGTACAAAGAACAGAATCAAATGAATAAAATTGCCTCGAAAGTACAAAACACTATTAAAACAGACATT
AAACAAGAAGACAGTAATACACATGTTTATAAAGATGGTAAAGTCATTGTTATTGGTATTCAATTATATA
AAGATCGTGAAAAAATGTATTATTTCGCATATGAAATAAAAGATGGTAAGGCAGAGATTAATAGAGAAAT
AGACCCAATTAAGTATATGAAAGACCATAAAGCAGATTATGAAGATGAAAATGTAGAAGTGGAAAAAGAT
TAACATAGGCTTTCTTTAAAACTTTTAACCAGTTTCAAAAAGTAAATGAGCTTTAGCGACAATAATTTTT
AAAATAAACACGATATAAATTTAAACATTTATATATAAGAACACAAACGCAAGTTTGTAAATAATAATAA
TAAAGGAGTAAGACAATGGAAAAATCGATCAAAATAATGACAATAATAGGAATTGTTGTTCAGGGTTTAG
CAACGGTATTTAGTTTACTATTGATGGTTTTAGCAGCATCAGGTGTAATGACTACAGATGTGTCAACAAC
AGTTAATGGTGAGGTTGACCCAGTTGATGCAGAAACAGCAGCAGCAATTTTCACTGTATTATTCTTATCC
CTATTCATATTTGGAATCATTTCAATTATTTTAGGTGCAATCGGTATGTTTAAAGCATCTAAAAACAAAA
AAATGAGTGGTATATTGTTGATTATTGGAGCTGTAATAAGTGGTAACATAATTACATTTGCTTTATGGTT
AATCAGTGGTATTAAACTACTTACTAATAACAAGCCTAAAGATGAAATAAGCGACTTATCATAAACATCG
TATATTGAAATTTCAAGATTTCTTAAGTAATTAAATAAAGTGCTCTCTTAGAAGTAGATTTTCAGTCAAT
AACTGCTTTTAAGAGAGCATTTTGTATTTGATAATGCTCATAGCATCGGATAAAAATCATTGACGAACTT
TAAAAAAATACGTTAGACAATGCACTTCTAAATATTAAAGGCATCGACTAACGCATTGTTCAAATATAGT
TAATTATTTTTATAAAATTGATGATGATCATTCAAGTAAGCATAGAATAAACCTATAATGAGTCCGCCTC
CAATATAGTTACCGATAAAAGCCGCAGCGATATTCGAAATAGCTGGTATGAAGTGCAATGTATCAACTTG
ATAAATTAAACCACCCATAAATAAGCAACTGTTGTAAACGACGTGTTCATAACCCATAAAGGCGAATATG
GTAACACCGAACATCATGACAAACATTTTTGCGAGTACATCGTCAATTTGCATGGCAATAACTAATGAAA
TATTGATAAAGAAATTGGCGAAGATCGCTTTCATTAATATACTTACAAAACCAGTAGACAACGTTTTATG
CTCTATAACTGCTGATAACTGATTTAACATATCTGGCGTCATTACATTTGAAAAACGCATGAAACTAAAT
AAAATAGCAGCACCTAAAATATTTCCTGCAAAGCATAATAAAAATATTTTCAATACTCTAGTTGGTTTAA
TTACTTTATAATACAGGCCTACAGTAAAGTACATGAAGTTACTGGTTAGTAGTTCGGAGTTTGTAAATAA
AATGAGTACTAACGCAAAGCTGAATGTAATGGCACTGGCCATATTCACAATGCCTGGCGGTAAATCTGGT
TCGTGTGTTGCTTTAACTGATAATACGAAGACCGTAATAATCCCGATAATAAATCCTGCCATCATCGCGC
GTAATAAATAACGTTTTAAATAAACGCTTTGTAATATATCTTTTGTTCTTATCGTTTCGACTACGTTATT
TACCCAGTCGTCCCCATAAAAAATCTTATCCCATTTAATATGTTTCTCCTTCACAATGACATCCTCACTT
TTCATTTGTTAATCAGAGTATACTATGAATTGCCTTATTTGTGAATAATTTCACAAAATTAATTTTAAAA
ACTAATATTTTTGAATAACAGCTAGGATTTTTTAACAAATCATTTATTTTAAAATAATCAATAGACAGAC
GGTATCACTGAAAAGTCATGAATTTCATATAAAAAAGCCTAGTAACGATGGGTCAATCATTACTAGGCAG
TGAGCATTTATTAAGTTGTCGCTTGTTTCGGACGGCGTATAAATACATCGATTATGAAACCGATAATAGC
AAAGAGCATGAATGGTACAAGCCAAGCTAAATCGATATCTGCTAAAGGTAACATCATAAACGATTTCAAA
ATAACACCGTGTAATAAGTTGAAACTATTTAGTATTTGTAAAATTGAAATAATCAATGTAATAACAGTTG
CGAGTCGATAGGCCCAACTGAATCTGAATGTGCTAAACATGTTAGCAAATGATATGAGTACAAGTGCAAT
CGACACGGGATATATTAAAGTCAATAATGGGACAGCAATTTTTAAAATCATTTCTAAACCAAGTGTTGTA
AATAAGAACCCTATGATAGAGAAAATAAGTGCGAATATTTTATAAGAAAACTTAGGTACGTGTTTCTTAG
TAAATGTGGCGCAAGCATTGACGAGTCCTATACATGTTGTTAGGCATGCAAGGATAACCGTCATTCCAAA
TACGAGGTTACCGAACGAACCAAATAATCGTAATGAGTTGTACGTCAATATATCTGTACCATCTTTAAAG
TTTCCTGGAGCTGTTGATGCCCCAACGTATGCAAGTGCAAAGTAAATCATTCCAAGTAATATGGCTGCAA
TAAGACCTGAAAAGCAGACATATTTTAAAATTTTCATGCGATCTGTGAGGCCTTTAAACTTATAGCCATT
GACAATGACTACGGAAAAAGCTAACGCAGCAACAAGATCCATTGTAAAATAGCCTTCCAAACTTCCTGAA
ATGAAAGGATGTGTTATATATTTATCCTTAGGTGCACTTAGTGCAGATTCAGGGTTGAAAATGACAGCAA
TACTTAATAGAGCGACCATTAATAGTAATAACGGTGTTAATAATTTACCTAAATTATCAACGATTTTCGA
TGGATTTAAACTAATCCAGTAAACGATGGCAAAAAAGATTGCTGCGAATATAATTAAAGTCCATTGGTTA
TGCACAGGTAAAATGTGTCTTGTACCAATTTCGTACGCGACATTTGCAGCACGTGGAATACCGTAAAATG
CTCCGATAGACATGTAAATCACGACAGCAAAAATAAACCCGAACCATGGATGTATACGATTGCCTACACT
TTCAACACCTTCATCATAAAATGCAACAACAATAACAGTAATAAAGGGGAGTAATATGCCTGTAAGGGCA
AAGCCTAGCATACCAATCCACATATTTTGACCCGCTGTATGGCCAAGCATGGGCGGGAATATTAAATTTC
CGGCTCCAAAAAATAGTGAAAATAACATGAGGCCCGAAATAATAACTTGTTTTTTCAATGTAATTTCCTT
CCTAAAACTAGATATTCATAATAATTTAAAAAATCTGAAAAATAAAAACGTTCTTACTTTATCTTTAAAT
GACAATACTATGATTCTATTATTTTATAAAAAAGATTGCAATAATAACGTCTTGCTATTATTGGATAATG
ACAATTAAAGTGTCGTTTTTATGAATTAAAATAGGTGAAAGTAAGTTGGAAATACGTTGGAGCGTTGTGA
TTTTTATGAGAAATTGTATGAGTGAGGACTGCTATTTATAAAAGGTAAACTATGGATGAGTTTATGGTTG
TTCCAATAGGTAAATAAGAGATAGCACACTGTACACATAATGATACGTGGATGAGTGAATATGTCTGATA
GGAAGGCCTAGTCACTCAAATGAATTTAAGTTTATTACGTGATAAATCACAAATCTCTCTCATGTGATAG
GTCTCCCATTAAATCATGCTTATATGAAATGTTCACATATTTGTTAGCTTTTCAAGAAATAATATTAAAT
ATCTTTTCATAGTATAGCAATATTAAATAAATGCATTTATAATTTTAACTGTATTTTAAATATTAATCAT
GAGGTGATAAGATGAATAAAATTTCAAAGTATATTGCAATAGCATCATTATCGGTAGCGGTTACAGTTTC
AGCACCACAAACGACAAATTCTACAGCGTTTGCCAAAAGTTCTGCTGAAGTTCAACAAACGCAACAAGCT
TCTATACCAGCATCACAAAAGGCGAATCTTGGTAATCAAAATATTATGGCAGTGGCTTGGTATCAAAATT
CAGCTGAAGCAAAAGCATTATATTTACAAGGTTATAACAGTGCAAAGACACAGTTAGATAAAGAGATTAA
AAAGAATAAAGGTAAACATAAGTTAGCTATTGCTTTGGATTTAGATGAAACAGTTTTAGATAATTCTCCA
TATCAAGGCTATGCATCAATACATAATAAACCTTTCCCAGAAGGTTGGCATGAATGGGTACAAGCTGCTA
AAGCTAAACCTGTCTATGGCGCAAAAGAATTCTTGAAATATGCTGACAAAAAAGGTGTCGATATCTACTA
TATTTCTGATAGAGATAAAGAAAAAGATTTAAAGGCAACACAAAAGAACTTAAAACAACAAGGTATCCCT
CAAGCTAAGAAGAGTCATATTTTACTAAAAGGTAAAGATGATAAGAGTAAAGAATCACGCAGACAAATGG
TTCAAAAGGATCATAAACTTGTCATGCTATTTGGAGATAATTTATTAGACTTTACAGATCCAAAAGAAGC
TACAGCTGAATCTCGTGAAGCATTAATTGAAAAACATAAAGACGATTTCGGTAAGAAATATATCATTTTC
CCTAACCCAATGTATGGTAGTTGGGAAGCTACGATTTACAACAATAACTATAAAGCAAGTGACAAAGCAA
AAGATAAATTACGTAAAAATGCTATTAAGCAATTCGATCCTAAAACAGGCGAAGTTAAATAATATATGAA
TTGGACGTCTACATGTACTTAAAGGTATATGTAGGCGTTTTTAAATTGATCCTTAATTTTAAATGTACCG
TACAAAAATAATAGACAATTAATTGCATTTTCCATAAATTTGCTTTTAATATAAAAAGTTCGGGTATAAT
GAAGGATAAGTGTATGTATAACATTACAGAGCGCAACACGACGTACGTGCATCTAAGAATATAAACAATG
TTTAAATCATAGTAGTAGGGAGAGAAATGCATGTTTTTAGCTTGGAATGAAATACGGCGCAACAAATTGA
AGTTTGGACTAATTATTGGTGTGTTAACGATGATTAGTTACTTGCTATTTTTATTATCTGGATTGGCGAA
TGGTCTTATCAATATGAATAAAGAAGGCATTGATAAGTGGCAAGCAGATGCCATTGTTCTAAATAAAGAT
GCCAATCAAACTGTGCAACAATCTGTTTTTAACAAGAAAGATATTGAAAATAAATACAAGAAGCAAGCTA
CTTTGAAGCAAACAGGGGAAATTGTGTCTAATGGCCATCAAAAAGACAATGTTTTAGTGTTCGGTGTTGA
AAAGTCATCATTTTTAGTTCCGAGTTTAATAGAAGGGCATAAAGCGACTAAAGATAATGAAGTGTTAGCT
GATGAAACGCTTAAAAATAAAGGATTTAAAATTGGTGACACATTATCACTATCTCAATCAGATGAAAAAT
TGCATATCGTAGGTTTTACAGAAAGTGCAAAATATAATGCGTCATCAGTCATTTTCACGAATGACGCTAC
CATTGCCAAGATCAATCCTAGATTGACTGGAGATAAAATTAATGCAGTTGTTGTACGTGATACAAATTGG
AAAGACAAAAAATTAAACCAAGAGCTTGAAGCGGTAAGTATTAATGACTTTATTGAAAATTTACCAGGTT
ATAAACCACAGAACTTAACATTAAACTTTATGATTTCATTCTTATTTGTCATTTCAGCTACAGTTATAGG
CATTTTCCTATATGTCATGACATTACAAAAGACGAGTTTATTTGGCATATTAAAAGCTCAAGGATTTACG
AATGGCTATTTGGCGAATGTGGTAATTTCGCAGACGGTCATATTAGCACTATTTGGTACGGCATTTGGCT
TACTGTTAACAGGCGTTACAGGTGCATTTTTACCTGATGCAGTACCTGTCAAATTCGATGTACTAACATT
GCTCGTATTTGCAATTGTGTTAATGATTGTCTCTGTATTAGGAAGTTTATTCTCCATTTTAACAATTAGA
AAAATAGATCCGTTAAAGGCGATTGGGTAGGAGGTGTAGCAAATGTTGAAATTTGAAAATGTAACAAAGT
CATTTAAAGATGGGAATCGTAACATTGAAGCGGTTAAAGATACAAATTTTGAGATAAATAAAGGTGATAT
TATAGCATTGGTTGGACCTTCTGGCTCTGGTAAAAGTACATTTCTAACTATGGCAGGTGCTTTACAAACA
CCGACATCTGGGCACATTTTAATCAATAACCAAGATATTACGACAATGAAGCAAAAAGCATTGGCAAAAG
TTAGAATGTCTGAAATAGGTTTTATTTTACAAGCTACAAACCTTGTACCATTTTTAACGGTAAAGCAACA
ATTTACATTATTGAAAAAGAAAAATAAGAATGTTATGTCTAATGAAGACTATCAGCAACTTATGTCACAA
TTAGGTCTAACTTCATTGCTTAATAAGTTACCTTCAGAAATTTCAGGTGGTCAGAAACAACGTGTGGCGA
TAGCCAAAGCGTTATATACGAATCCGTCGATTATTTTAGCGGATGAACCTACCGCGGCGTTAGATACTGA
AAATGCGATTGAAGTCATTAAAATTCTACGTGATCAAGCCAAACAAAGAAAGAAAGCATGTATTATTGTT
ACACATGATGAACGACTTAAAGCATATTGTGATCGTTCATATCATATGAAAGATGGCGTCCTTAATCTTG
AAAATGAAACAGTAGAATAGTTTTATTAAGCCGGTACATCATGTGCCGGTATTTTTATGTTTATGTATTA
TTTGAATAAACTTTCACATTCAATTAATAATAATTATTATCGAAAATCAGAAATATTCCGTGAAATATAA
TATTTTTTGTAGTAAAATGGCCTCTAAGTATTCAATATTTAAATATGGGGATTGAATATAAAATTATCGT
AATGGGGGTCAATGGTTATGGATTTATTGATAGGTACTTTATTTTTATTTTTGGTCTTAGTGATTTTTAC
ATTATTTACATATAAAGCGCCTAATGGTATGCGTGCCATGGGAGCATTAGCTAATGCAGCAATCGCAACA
TTTTTAGTGGAAGCATTTAATAAATATGTTGGTGGCGAAGTATTCGGTATTAAATTTTTAGAAGAGCTAG
GAGACGCTGCGGGAGGTCTAGGTGGTGTCGCTGCCGCTGGATTAACAGCATTAGCTATCGGTGTGTCACC
AGTATATGCATTAGTTATAGCAGCCGCGTGCGGTGGTATGGATTTATTACCAGGTTTCTTTGCGGGTTAT
ATGATTGGATATGTGATGAAATATACAGAGAAATATGTGCCGGATGGTGTCGACTTAATTGGATCGATTG
TCATCTTAGCGCCATTAGCTCGTCTTATTGCAGTATTATTAACGCCAGTAGTGAATAGTACATTGATTCG
AATTGGTGATATTATCCAAAGTAGTACGAATACGAATCCAATTATCATGGGTATCATTTTAGGTGGTATT
ATTACGGTTGTCGGCACAGCGCCATTGAGTTCAATGGCATTGACAGCATTATTAGGTTTAACGGGTGTAC
CTATGGCTATTGGTGCCATGGCAGCATTTAGTTCGGCATTTATGAATGGGACGCTATTCCATCGCTTAAA
ATTAGGTGATCGTAAGTCTACGATTGCAGTAAGTATTGAACCTTTATCACAAGCAGATATTGTATCAGCC
AATCCAATTCCAATCTATATTACAAATTTCTTTGGTGGTGCGATTGCTGGTTTAATTATTGCTATGTCAG
GTTTAATTAACGATGCGACAGGTACAGCTACACCGATTGCAGGATTTTTAGTTATGTTTGGATTTAATCA
TCCGACGACAATTGTGATTTATGGTGTAGTAATGGCGATTGTAGGTGCGCTTGCAGGTTATCTTGGTTCA
ATTGTATTTAAAAAATATCCAATTGTTACTAAGCAAGACATGATTAATCGAGGTGCAGTAGACGCATAGC
ATCATCATATTGAATAGTAAAAACAAATAAAACATAGTAACGTGATTCAGTCGATGTAACAGTCGATAAT
GAGTCACGTTTTTTTATAGAAAAATACAAGACATAAAAATGTCATAATTTATTGTCGACAAATATCATAC
TGTATAAACATTTATCATTTTCTCAAGTACCTTTTACACGATGGAATGAACTTACTTTTTACGAAATTAT
GCGTATTTTATAAACAAATATCATTGATATAACGGTAAATGTAAGCGTTTACAACAGAAATAACAGCATG
CTACGATATTTTTGTAAATTCACTGATTCAAGTATTTTAAGTCAATATGAGGAGGGATGTTATGAGCGAT
TCTGAGAAAGAAATTTTAAAAAGAATTAAAGATAATCCGTTTATTTCACAACGTGAACTTGCTGAGGCAA
TTGGATTATCTAGACCCAGCGTAGCAAACATTATTTCAGGATTAATACAAAAGGAATATGTTATGGGAAA
GGCATATGTTTTAAATGAAGATTATCCTATTGTTTGTATTGGCGCAGCGAATGTAGATCGTAAGTTTTAT
GTGCATAAAAATTTAGTTGCAGAAACATCAAATCCTGTAACGTCAACACGCTCTATTGGTGGCGTAGCAA
GAAATATTGCTGAGAACTTAGGTAGGCTTGGCGAAACGGTCGCTTTTTTATCTGCTAGTGGACAAGATAG
TGAATGGGAAATGATTAAACGATTGTCCACACCATTTATGAATTTGGATCATGTTCAACAATTTGAAAAT
GCGAGTACAGGTTCATATACAGCTTTAATTAGTAAAGAAGGCGACATGACATATGGCTTAGCAGATATGG
AAGTGTTTGACTACATTACGCCTGAATTTTTAATTAAGCGTTCACACTTATTGAAAAAGGCTAAGTGCAT
TATTGTAGATTTGAATTTAGGCAAAGAGGCATTAAACTTCTTATGTGCCTATACCACGAAACATCAAATC
AAATTAGTTATCACCACGGTTTCTTCCCCAAAAATGAAAAATATGCCTGATTCATTACATGCTATTGATT
GGATTATCACGAATAAAGATGAAACAGAAACATACTTAAATTTAAAAATAGAATCTACTGATGATTTAAA
AATAGCTGCTAAACGCTGGAATGATTTAGGTGTTAAAAATGTTATTGTGACAAATGGCGTGAAAGAACTC
ATTTATCGAAGTGGTGAGGAAGAAATCATTAAGTCAGTTATGCCATCAAATAGTGTGAAAGATGTTACAG
GTGCAGGCGATTCATTCTGTGCTGCAGTAGTGTATAGCTGGTTAAATGGGATGTCTACTGAAGATATATT
AATTGCTGGTATGGTTAACGCAAAGAAAACGATAGAAACGAAATATACAGTTAGGCAAAACCTAGATCAA
CAGCAACTTTATCACGATATGGAGGATTATAAAAATGGCAAATTTACAAAAGTATATTGAGTATTCTCGA
GAAGTTCAGCAAGCACGGGAGAACAATCAACCGATTGTAGCATTAGAATCAACAATTATTTCGCATGGTA
TGCCGTACCCACAAAATGTTGAAATGGCAACAACAGTAGAGCAAATTATCAGGAATAATGGTGCCATTCC
AGCAACCATAGCCATTATAGATGGCAAAATTAAAATTGGTTTAGAAAGCGAAGATTTAGAAATACTGGCA
ACTAGTAAAGACGTTGCTAAAGTATCTAGAAGGGATTTAGCAGAAGTTATTGCGATGAAGTGTGTTGGTG
CTACTACTGTAGCGACGACGATGATATGTGCTGCAATGGCTGGTATTCAATTTTTTGTTACAGGAGGTAT
TGGGGGCGTCCATAAAGGTGCAGAACATACGATGGACATTTCAGCAGACTTAGAAGAACTGTCTAAAACA
AATGTCACTGTTATCTGTGCAGGTGCCAAATCAATTTTAGACTTACCTAAGACGATGGAGTATTTAGAAA
CAAAAGGCGTTCCAGTTATTGGATATCAAACGAATGAATTGCCAGCATTCTTCACTCGCGAAAGCGGTGT
TAAGTTAACAAGTTCGGTTGAAACGCCAGAACGACTTGCTGACATTCATTTAACAAAACAGCAGTTAAAT
CTTGAAGGTGGCATTGTTGTTGCTAATCCAATTCCATATGAGCATGCCTTATCAAAAGCATATATTGAGG
CAATCATAAATGAAGCTGTTGTTGAAGCGGAAAATCAAGGTATTAAAGGTAAGGACGCCACACCGTTCTT
GTTAGGGAAAATTGTAGAAAAAACGAATGGTAAAAGTTTAGCAGCAAATATAAAACTTGTTGAAAACAAT
GCGGCGTTGGGTGCTAAAATTGCTGTCGCTGTTAATAAATTATTGTAGGTGATGATACATGAATATTTTA
TTCGCTATCACAGGGATAGCATTTGCACTATTTGTTGCGTTTTTATTCAGTTTTGATCGTAAAAAAATAG
ACTTCAAAAAGACGTTAATAATGATATTTATTCAAGTGTTGATCGTGTTATTTATGATGAACACAACGAT
TGGTTTGACAATTTTAACTGCACTAGGTTCATTTTTTGAAGGGCTAATAAATATTAGTAAAGCAGGCATA
AATTTTGTTTTTGGAGATATACAAAATAAAAATGGCTTTACGTTCTTTTTAAACGTATTACTGCCATTAG
TTTTTATTTCTGTATTAATAGGCATCTTTAATTATATTAAGGTATTACCATTTATTATCAAATATGTAGG
TATCGCTATTAATAAAATAACTAGAATGGGGCGCTTAGAAAGTTATTTTGCTATTTCAACAGCAATGTTT
GGGCAACCAGAAGTATATTTAACAATAAAAGATATTATTCCAAGATTATCTAGAGCGAAATTATATACAA
TTGCGACGTCTGGTATGAGTGCTGTTAGTATGGCAATGCTAGGTTCATATATGCAGATGATTGAACCCAA
GTTCGTAGTTACAGCAGTAATGTTAAATATTTTTAGTGCGCTTATCATCGCCAGTGTAATCAATCCCTAT
AAATCTGATGATACTGATGTTGAAATTGATAACTTAACGAAATCCACAGAAACTAAAACATTGAATGGAA
AAACAGGAAAACCTAAGAAAGTTGCCTTTTTCCAAATGATTGGTGATAGTGCGATGGATGGGTTTAAAAT
CGCTGTTGTAGTAGCCGTAATGTTGTTAGCATTTATTTCATTAATGGAAGCAATTAATATCATGTTTGGT
AGTGTTGGTTTGAACTTTAAACAGCTTATTGGCTATGTGTTTGCACCAATCGCATTCTTAATGGGGATTC
CATGGAGCGAAGCTGTTCCAGCTGGCTCTTTAATGGCGACTAAATTAATTACAAATGAGTTTGTAGCAAT
GCTTGATTTTAAAAATGTCCTGGGTGATGTATCAGCTCGAACACAAGGTATCATTTCAGTTTACTTAGTA
AGCTTCGCTAATTTTGGTACGGTTGGTATCATCGTAGGTTCAATTAAAGGCATTAGTGATAAACAAGGAG
AAAAAGTTGCATCCTTTGCAATGAGGTTGCTACTTGGTTCAACTCTAGCTTCAATCATTTCAGGATCAAT
CATTGGCTTAGTATTGTAAATGAATCGAAGTACCTAAATTAAATTCATGGCAAAGCTAAACCCCGTCACC
AAGTTGGCGCAACAGCGCATCATAACTTAGTGACGGGGTTTTATCATAACAATCTACTTTTTCGTAGCCG
TTTTTGAAATGTATGTTGATGGTTTATCTTTTTCAAAAATTGTTAATCCCGTTATATCTTTTTTATGTTT
TGAAGGGACAATGAAGCTAAGTATATAAGCAAAGACAAAAGCAACTGTAAATGAAATGGTAGATACATAG
AAAGGTGAGTTACCTTTGCCAACACCATTATAGACATAAGCAAAGATGATACCCAATATTAATCCACAAA
TAACACCGAATGTATTCGTACGTTTAGTGAAAATACCAACTGCAAATACACCAGCCAATGGAACGCCGAA
TAATCCAGTCACAAACAAGAATAAATCCCATAAGTCATTTGAATTAGAAGCAATTAAGTATAGTGACATT
CCAAAACCGAAAATACCTGCAATGATAATAATGAAACGTGCAAAGTTAACTTCGTGTCGCTCGCTACCTT
TTCCGAAGAAGCGTTGCTTAATGTCGATTGAAATACAAGCAGATATAGAATTTAAACTAGATGAAATGGT
AGACTGTGCAGCGGCGAAAATGGCTGCAATAAGTAATCCTGCTACAAATGGTGGCATCTCAGTCAAAATG
AAATATGGCACTACAGATGATGTATTGAAGCCTTTTGGTAAAACAGCTTCATGTGTATAAAATGAATACA
GCATTGTACCCATACCATAAAATAAGGGTGCTGAAATTAAAGCTAGGATACCATTTGTCCATAACGATTT
ATTTGTTTCTTTTAAACTATCAGAAGCTTGATAACGCTGCACGACGTCTTGACTCGCTGTGTATTGATAC
AAGTTGTTGAAAATATTTCCTAGGAAAATAATTGGAATGGCAGCTGCCGCAGTATTTAGTTTCCAATTGT
CTGCACTAATTAATTTTTTGTGCTCAATCGCATCTGCAAAGACAGTGCCGAAACCGCCTTTAATGTTCAC
AACACCTAGAATAATAATAACTAAAGCGCCGCCTAATAAAATGACGCCTTGAATGAAATCACTCCAAACC
ACACCTTCGAAACCACCTAAAAATGTATATAAAATACATAGTAAACCAACGAGTGATGCAACGATATAAG
GGTTCATGTCTGATACAGATGTGATTGCTAATGTTGGTAAGTAGATAACAATTGCAACACGCCCTAAATG
GTAAACGACAAATAATAATGAGCCAATGACACGTATGCTAGGGCCAAATCTAGCTTCTAAATATTCATAT
GCAGATGTTACCTTTAACTTTTTAAAGAAAGGGACATAGAAATAAATAAGTAATGGAATAATTGCGACGA
TAGCAATGTTACCAGCGATATATGACCAATCTGTTAAAAATGCTTTCTCTGGTGTCGACATAAATGTAAT
CGCACTTAACGTAGTAGCATAAATTGAAAAGCCAACTACCCAAGATGGCAAGCGACCACTTGCGGTAAAG
AAACTATTGGTACTTTGGCTCGCGCGCTTGGTAAAATAAACGCCAATGAACAACATAGCTAGTAGATAAA
TGATAACGGCAACCCAGTTTAGTGTGCCAAATCCAACTTCTTTCATGGGCAACATCCCCTTTACAATGTA
TTGATTCTTTGATGTCTATAAATCGTATTTTGCAATGAGTTGATCTAATGTTTGTCGATGTGCTTCGTTA
AAAGGTTTGAAAGGTCTTTTCGGTAATCCTGCATCAATGCCACGATGACGTAATATTTCTTTCAATGTTG
GATAAATCCCCATTGATAACACTGTTTCGATAATGTCGTTTGAATCATGTTGCAGTTGGTAAGCTTCTTG
AATTTGACCTTGTCGTGCTAAGTCGAAGATTTTTCTTGCACGGCGACCATTAACGTTATATGTAGAACCA
ATTGCACCATCTACGCCAGAAATCGTAGCTTGAACTAACATTTCATCAAAGCCAGATAAGATTAATTTGT
CTGGGAATGCTTTTCTAATACGTTCGAGTAGGAAGAAGTTTGGCGCTGTATATTTAACACCAACAATTTT
TTCATGATTAAATAGCTCGCTGAATTGTTCAATAGAAATATTCACACCTGTTAAATCTGGTATTGCATAA
ATAATCATATTGTTCTGAGTTGCTTCGATAATATCGAAATAGTAATCTCTAATTTCTTCAAAAGTAAATG
GATAGTAGAATGGTGTTACGGCAGAAAGTGCATCATAACCGAGTTCTGTGGCATATTTTCCAAGTTCAAT
GGCTTCATTTAAATCTAACGAACCTACTTGAGCAATCAATTTCACTTTATCCCCAACTGCCTCTTTGGCA
ACCTTGAAAACTTGCTTCTTCTGCTCTGTATTTAATAAAAAGTTTTCGCCTGAGCTACCATTTACATAAA
GACCGTCTAATTCTTCAGTTTCAATGGCATTTTGAGCAATTTGTTTAAGTCCTTGTTCATTTACTTGACC
ATTTTCATCAAAAGGAACGAGTAACGCTGCATATAAACCTTTTAAATCTTTGTTCATTATGAAGTCCCTC
CAAAAATCATTTGATAATATAGTTTACAGCTATAATTGTAAACGCTATCATAAAATGTAACAATATCTTT
TTGAAAATTGTAGTCATATTTATGTATAATTAATGAAAATGTTTTTCAAAATCAATAGAAATGGAGTGAG
TAAGGTGTATTACATCGCAATCGATATTGGAGGCACTCAAATTAAATCGGCAGTTATTGATAAGCAATTG
AATATGTTTGACTATCAACAAATATCAACGCCGGACAACAAAAGTGAGCTTATTACTGACAAAGTATATG
AGATTGTAACAGGATATATGAAGCAATATCAGTTGATCCAACCTGTCATAGGTATTTCATCAGCAGGCGT
TGTTGATGAACAAAAAGGCGAAATTGTATACGCAGGGCCAACCATTCCGAATTATAAAGGTACTAATTTT
AAGCGATTATTAAAATCACTGTCTCCTTATGTCAAAGTAAAAAATGATGTAAACGCTGCATTACTAGGCG
AATTGAAATTACATCAATATCAAGCAGAACGGATCTTTTGTATGACGCTTGGTACAGGCATTGGGGGTGC
GTACAAGAATAATCAAGGTCATATTGATAATGGTGAGCTTCATAAGGCAAATGAAGTTGGGTATTTATTG
TATCGTCCAACTGAAAATACAACGTTTGAGCAACGTGCTGCAACGAGTGCATTGAAAAAGCGCATGATTG
CCGGAGGATTTACGAGAAGCACACATGTGCCAGTATTGTTTGAAGCAGCTGAAGAAGGTGATGATATTGC
AAAACAAATATTGAATGAGTGGGCAGAAGATGTAGCAGAAGGGATTGCCCAAATACAGGTCATGTATGAT
CCAGGGCTTATATTAATTGGGGGCGGTATATCTGAACAAGGAGATAATCTCATTAAATATATCGAGCCGA
AAGTTGCACACTATTTACCAAAAGACTATGTTTATGCACCAATACAAACGACTAAGAGTAAAAATGATGC
AGCATTATATGGCTGTTTGCAATGATAGTTGAAAGAAGGAGTCATTCTAAAATAGAATTTGAAACCGTTA
CGAGAGATGAGAGCTGTTGTTAGTTCCACACATCACACTCTATCTAGGACCAATCTAAACTATATCAACC
AACAGTGTGCCACGGGCAAATTAAATTGAAGAAGCTGAGATATTAAAATTTTAGAAAATGTAAAAAAATA
TTTGGTATTGAAATTAAAAAAGCACCTAGCAACTCGTTGGGACAATCACGATGATTGTCTACAGTTGCAG
GTGGATTTGAATATACTACTAGTTATTTGTTGTCTAGGATAATAGATTTAGTATGTTGATAAGTTTGACT
CAGATTCGTATTTTCTAATAAATGATAACTCACGATATCGATTAAAAAGAGTGTCGCAATTTGTGTGTTG
ATAAATTGATGGTCGGTATTACGCGATTGATCCGTTGTTAAAAGTACTAAATCTGCACAATCTGTAAGTT
TACTACCTTCAAAATTTGTGATGGCAACGACATATGCACCATGAGATTTGGCGACTTCCGCTGCAGAAAT
TAATTCCGAAGTATTACCACTATTTGACATAGCAATAAACATATCCGAATGAGATAGTAGGGATGCCGAT
ATTTTCATTAAATGTGAATCGGTAGTAACATTACCTTTTAGCCCCATACGAATCATACGATAATAAAATT
CAGTCGCTGATAAACCAGAGCTACCTAGTCCAGCAAAGAGTATATGTCGACTTGATTGAAGTTTGTCGAT
AAAGGTTTGGATAATGTCGTTATCAATAAATTCACCAGTTTGTTGAATGATTTGTTGATGATATTTATGA
ATTCTTTGAATAATTGGGCTATTTTCAATAACTGTCTCTGTCATTTCTTGTTGAATATTAAATTTTAAAT
CTTGGAAATTCTCATAATCCAGCTTATGACTAAAGCGTGTCATCGTTGCTGGTGATGTACCAATCGCATG
GGCTAAGGAGTTAATCGTTGAAAAGGCATCGCTATAACCATTTTGTCTTATATAATTGACGATGCGTTTA
TCAGTTTTTGTAAATAAATGTTGATAACGTTGAACACGATTCTCAAATTTCATTGTGTCACCCCTTCATC
TTAATGATTACTATTATATATGAAAAATATTTTCAAGATAGTAAAAAGCATTGATAAAAATTATCTTAAT
GATATATTGTAAATGACTTTACGTGAAAAAACGACTTATGGAGTGAGGAATAATGTTACCACATGGATTA
ATAGTATCTTGTCAGGCACTACCAGATGAACCATTGCATTCATCTTTTATTATGTCGAAAATGGCATTAG
CTGCGTATGAAGGTGGTGCTGTTGGTATTCGCGCAAATACTAAGGAAGACATTTTAGCAATTAAAGAAAC
GGTAGATTTACCAGTTATTGGCATTGTGAAACGTGACTATGATCACTCAGATGTTTTCATTACTGCAACG
TCAAAAGAAGTTGATGAACTGATAGAAAGCCAATGTGAAGTCATTGCATTGGATGCAACGTTACAGCAAC
GTCCGAAAGAAACGTTAGACGAATTAGTATCATATATTAGAACACATGCACCGAACGTTGAAATCATGGC
TGATATCGCGACCGTTGAAGAAGCTAAAAATGCCGCACGACTTGGCTTTGATTATATTGGCACGACGTTA
CATGGCTATACTAGTTATACGCAAGGACAATTACTTTATCAAAATGACTTCCAATTTTTAAAAGATGTAC
TACAAAGTGTTGATGCAAAAGTTATTGCGGAAGGTAATGTCATTACACCGGATATGTATAAACGTGTGAT
GGACTTAGGCGTTCATTGTTCAGTCGTTGGTGGTGCGATAACACGACCAAAAGAAATTACGAAACGTTTT
GTTCAAATTATGGAAGATTAAATGATAACGATAAAAAAACGAGATGACCATCATTAATTAAAGGCACCTA
ATTATCTTAGGTGGCTGAATGAATGTAATGGGTTCATCTCGTTTTGTTTGTTTATGATAGTGATTTTATT
TTCAACTTTATCCAAAAATAAGTAAAGCGACGGGGATGGTGATTAATAGCGACAACGCCACGCGTAAAAA
CCAAATGATGATGAGTTTCCAGACAGGTATTTTAATTTCAGTTGCTAGTATACATGGCACTAATGCTGAG
AAAAAGATAATGGCTGATACGCTTACTACACCGACGACAAATTTAGTACTCATTGCAGCTTTAGTTACTA
ACAAAGATGGTAGAAACATCTCTACAATAGAAATCGCTGACGCTTTTGCTAGTAAAGCCTGATCAGCAAT
TGGGAAAATATAAATAAATGGATAGAAGATATAGCCAAGCCAATCAATGAATGGTGTATAGTTCGCTACA
ATCAGTCCTAAAAAACCAATCGATAATATAGAAGGTAAAATACCAACAGTCATTTCTAAACCGTCTTTCA
AATTGTCCCAAACGTTCTTCACGAGAGATGGTGTTAATGCATTTTGTTTCATCGCCTCTGCATATGCAGT
TTTCAGTCTGCTTCCTTCAATAGCAACTTCTTGTTCTCCTTCTTGTCCGTTATAATATTCTGTTGATTCA
TTGCTGATTGGCGGTAGCCATGCAGTAATTGCAGTCACGACAAATGTGATGACTAAAGTTATCCAAAAGT
ATAAATTCCAATGCGGCATTAATCCTAAAGTTTTAGCAACGATAATCATAAAAGTTGCTGAAACTGTTGA
AAAGCCAGTCGCAATAATCGTGGCTTCTCGTTTGTTGTACATCCCTTGCTTATAGACACGATTAGTAATC
AATAATCCTAAGGAATAACTGCCGACAAACGAAGCCACTGCATCGACAGCGGATTTTCCTGGTGTTTTAA
AAATAGGTCTCATAATAGGCTCCATATAAACACCGACAAATTCTAATAAGCCATAGCCCACTAATAAAGA
AAGCGCAATTGCACCTACTGGAATTAAGATACTTAATGGCATCATTAATTTTTCAAACAAAAACGGACCA
TAGTTAGCTTTAAATAGTATTGATGGACCGATTTTAAATACATACATTATACCGATCATTGCACCTGCAA
CTTTAAATAATGTAATGACCAAGTTTGTGATTGAAGTCATAAAAGTACGTCTCACTATTGGTAACGCTGT
ACCAATTAAAATCATAATCAGTGCAACATAGGGCATAAGTGGACCTATGATTGAGCGAATGGCTAGATGA
ACATGATCGACGAAAATAGTGTTGTTACCATTAATCGTAAAAGGAATAAAGAAACATAGTATGCCCACTA
AACTATAGACAAAAAAACGCCATGCACTTGGTTGTTGTGCATTAGAATGATATTGATTCATTAAAGCAAC
CCCTTTGTTTAAATGAATACACAAAACTGTATGATGCATCTTCCCCTTAATGAGATGAATCATTATTTTA
ATTTAGAAAAATCTGAAAACTTACTATAATTGTATAGTTTGAATTATTTTCATACCAATACAAATTAACT
AATTATATATAGATTGAAACTATATTACTTAATAAAATATTTATCTTAAATGTTGTTGTGTTGATTCAAC
ACCACAACTAAAAGTGTTTATAAATTATTTGGAAATACACATATTTGTAAATGATTAGTATCGATTTAAT
ATCGTATTATTAAATTTTTATTAATTTTGTAGTCTTAATCAAAAAATAATATATGTCATGTTATATTGAA
GGTGCAGTTGTTTTTCATTCTCAAGAGGGGGTCAAAAAAATACTTTTGAGGTGATTATATGTTAAGAGGA
CAAGAAGAAAGAAAGTATAGTATTAGAAAGTATTCAATAGGCGTGGTGTCAGTGTTAGCGGCTACAATGT
TTGTTGTGTCATCACATGAAGCACAAGCCTCGGAAAAAACATCAACTAATGCAGCGGCACAAAAAGAAAC
ACTAAATCAACCGGGAGAACAAGGGAATGCGATAACGTCACATCAAATGCAGTCAGGAAAGCAATTAGAC
GATATGCATAAAGAGAATGGTAAAAGTGGAACAGTGACAGAAGGTAAAGATACGCTTCAATCATCGAAGC
ATCAATCAACACAAAATAGTAAAACAATCAGAACGCAAAATGATAATCAAGTAAAGCAAGATTCTGAACG
ACAAGGTTCTAAACAGTCACACCAAAATAATGCGACTAATAATACTGAACGTCAAAATGATCAGGTTCAA
AATACCCATCATGCTGAACGTAATGGATCACAATCGACAACGTCACAATCGAATGATGTTGATAAATCAC
AACCATCCATTCCGGCACAAAAGGTAATACCCAATCATGATAAAGCAGCACCAACTTCAACTACACCCCC
GTCTAATGATAAAACTGCACCTAAATCAACAAAAGCACAAGATGCAACCACGGACAAACATCCAAATCAA
CAAGATACACATCAACCTGCGCATCAAATCATAGATGCAAAGCAAGATGATACTGTTCGCCAAAGTGAAC
AGAAACCACAAGTTGGCGATTTAAGTAAACATATCGATGGTCAAAATTCCCCAGAGAAACCGACAGATAA
AAATACTGATAATAAACAACTAATCAAAGATGCGCTTCAAGCGCCTAAAACACGTTCGACTACAAATGCA
GCAGCAGATGCTAAAAAGGTTCGACCACTTAAAGCGAATCAAGTACAACCACTTAACAAATATCCAGTTG
TTTTTGTACATGGATTTTTAGGATTAGTAGGCGATAATGCACCTGCTTTATATCCAAATTATTGGGGTGG
AAATAAATTTAAAGTTATCGAAGAATTGAGAAAGCAAGGCTATAATGTACATCAAGCAAGTGTAAGTGCA
TTTGGTAGTAACTATGATCGCGCTGTAGAACTTTATTATTACATTAAAGGTGGTCGCGTAGATTATGGCG
CAGCACATGCAGCTAAATACGGACATGAGCGCTATGGTAAGACTTATAAAGGAATCATGCCTAATTGGGA
ACCTGGTAAAAAGGTACATCTTGTAGGGCATAGTATGGGTGGTCAAACAATTCGTTTAATGGAAGAGTTT
TTAAGAAATGGTAACAAAGAAGAAATTGCCTATCATAAAGCGCATGGTGGAGAAATATCACCATTATTCA
CTGGTGGTCATAACAATATGGTTGCATCAATCACAACATTAGCAACACCACATAATGGTTCACAAGCAGC
TGATAAGTTTGGAAATACAGAAGCTGTTAGAAAAATCATGTTCGCTTTAAATCGATTTATGGGTAACAAG
TATTCGAATATCGATTTAGGATTAACGCAATGGGGCTTTAAACAATTACCAAATGAGAGTTACATTGACT
ATATAAAACGCGTTAGTAAAAGCAAAATTTGGACATCAGACGACAATGCTGCCTATGATTTAACGTTAGA
TGGCTCTGCAAAATTGAACAACATGACAAGTATGAATCCTAATATTACGTATACGACTTATACAGGTGTA
TCATCTCATACTGGTCCATTAGGTTATGAAAATCCTGATTTAGGTACATTTTTCTTAATGGCTACAACGA
GTAGAATTATTGGTCATGATGCAAGAGAAGAATGGCGTAAAAATGATGGTGTCGTACCAGTGATTTCGTC
ATTACATCCGTCCAATCAACCATTTGTTAATGTTACGAATGATGAACCTGCCACACGCAGAGGTATCTGG
CAAGTTAAACCAATCATACAAGGATGGGATCATGTCGATTTTATCGGTGTGGACTTCCTGGATTTCAAAC
GTAAAGGTGCAGAACTTGCCAACTTCTATACAGGTATTATAAATGACTTGTTGCGTGTTGAAGCGACTGA
AAGTAAAGGAACACAATTGAAAGCAAGTTAAATTCATCTTCTGAATTTAATATGCTATGTAAATCGTGCT
GTTATCATGGCACATCAGATATAAGTAGCATCACAGTGTTGAATTTAAAAATAGTAAAGTGAAATAAAGC
GCCTGTCTCATTAGCGAAAACTAAAGGGACAGGCGTATCTGTTTATGAGCTTAATAAATTGTATGAATAA
TATGGTTGATCGAATAACTGTTTATCATGATGATAAATTGAGTTTTTTAAAATAATGATATATTACATCA
TTGTTATAGCGTTTAAGAAATCAACAACTTTACGATAAATAGTGATTGCTTCGTCATTAGGTCTACGATC
AAAATCATGCTCGTTTTTATTCACGCGTTCAAATGTTGAATGTGGAACATGATTCATGATATGTTCGCTT
TCCTCAACGGGAACATCATAATCGCCATTACAATGCGCAATGAAAACAGGTGGAAGTGTTTTAAGTTCAT
CTGGTGCAATATTATATTTTGAATTAGTATAATCAGCAATGTTAATCATATTTATCCATTTACCTGTGCC
ACGTGCATAAACGTAGATTAAAAAACGTTGTGCGATTTGATCTTGAACAACCGGTGTTGGTGAAGTGAGT
TGTGCAATCATTGTTTCGTTTACGCTTTGAGCTATTTTTGCGTAATAACTATTAGTTGTTTTAAAAGGTT
CAGTGTTGATGCGACTATAACCATAAAAATCAATAACACCATCAATATCTCTGTCTCGTGCAATTAATAG
ACTTAAATATGCACCTGATGATCTGCCAAAGGTAAAAATAGGGCAATTAGAATATTGTGATTGAATCGCA
TCGAATGATGCGTAGACATCCTCAATAATGCAATCGAGACTTACTTCTGGTAATAAACGATAACTTAGTT
GAATTAAATCGTAATGTTCCGTAAGGATATCGATATACTGTGGGGATAAATCGTTAGCTTTACCGAACAT
TAATCCACCACCGTGGATGTAGACAATAGCGCCTTTTGTTGGTTGATTTTTTGCTTTAATAATTGTGTAA
GGTAATGCAAATGCATCTTTAGTAATTACTTTATCTTTAATTTCAGTCACGATTTAATAGGCTCCTTATT
TTTGATATTGATGTCATTATAACACTGTCTTAAATTTCCATGAAAAATAGTCTTAAGACGATGAGTCATG
ATAATTCTGTTCCAATTGACGTAAAGCGTCACGGGTATGCTTCTTTAGACCTTCCCCATAATCCATCATT
TTAACAATATCTTTAAAAGCAGCATGTGGAATGGCTAAATCTTCTAAATCTGCCATAGAAAATTCAAGAT
TGATATCATGTGGTCGCTGTTCAGCAAGTTTATGCACAAAGTCAGGTTCTGTGACAAAAGGCGAAGACAT
GCCGACCATATCTGCATGTTGTAAAGCATCTAAAGCAGACTCTGGAGAATTAATCCCGCCACTTGCAATT
AAAGGGATACGACCTGCTAAATGTTCATAGACAATTTGGTTAACTGGTCGACCGAAATGATCACCTGGTG
TACGAGACGTATTTTGATAAATATGTCGACCCCAGCTAGCGATTGCTAAGTATTGGATGTTTGAAACGTC
CATGACCCAATTGATTAATTGGTTGAACTCGTCAATGGTATATCCTAAATCACTGCCTCTGGTTTCTTCT
GGCGTTGCTCGAAATCCTAAAATAAAATTGTCAGGTGCTTCTTTATCAATCACTTCTTGTACCGCACGCA
TAACTTCTAAACATAATCTTGCACGATTTTTTAATGAGTCGGCACCGTAATGGTCTGTACGTTTATTCGA
AAAAGTTGAGAAAAATGTTTGAATCAGCAAACGTTGTGCAATCGAAATTTCCACACCATCAAAACCTGCT
TTAATCGCGCGTAATGTAGCATCGCGATACTGCTGAATGATGCTATTGATTTTCTCATGAGACATGGCGA
TAACATCGTGTTCAATCGGTGAATGCAATGTCATAGGGCTTGGTCCATACACCTTTCCAAAATTTAAAAT
GGCTTGATTTGAAAAACGACCAGCATGCGCTAGCTGGATAATAGCGAGGCTACCATGTTGTTTCATCGTA
GATGCCATGTTAGTTAATCCAGGGATACAAGCATCATGATCAATATTAAAGCCATATTCAAACAATTGAC
CATAAGGTTCAATGTAAGCAGCGCCGGTGACTTGCATTCCAGCTGAATTAGAGCGACGTGCAGCATAAGC
CAAGTCTTCTTTTGTAATATAGCCTTCTTTTGTTGATGTGTTTACGGTCATTGGTGATAATACAAAGCGA
TTCGAAATTTTGATGCCATTAGGTAAGTGGATTGATTGTAAAAGTGGTTTGTATCGGTACATACTATGAT
TCCTTTTCTATTCAATATTGTTTTCAAAGTACCATGGAAAGAATGAATAATCAATGATGAACAGTCTTGA
TAGAATAGAATTGGTACATGGAAAGTATTTTTAAAATTAAACTAATGAATGGCATTTGTAGGTCTGAAAA
TATGAATATGAAAAAGAAAAATAAAGGCGAAAAGATATAAAAGTTAATTGAAAAACGTTATCATATACGT
GGGTATATGAAGAGGGAATGGTATTAAGAACGCTAAAATGTTATGTCGGTTTGACATGACAGGATAAGTT
TGGAGATGACGGATTGGTTAAATTAAGCGTATTAGACTATGCCTTAATAGATGAAGGTAAGGATGCACAA
AAGGCATTGCAAGATTCAGTGACACTTGCAAAATTAGCAGATCGACTTGGCTTTAAGCGAATTTGGTTTA
CGGAACATCATAATGTACCAGCGTTTGCGTGTAGTAGTCCAGAACTTTTGATGATGCATACATTGGCGCA
GACAAATCACATACGAGTTGGCTCTGGTGGTGTGATGCTGCCGCACTATCGACCTTATAAAATTGCTGAG
CATTTTAGAATGATGGCAGCGTTATATCCAAATCGTATTGATTTAGGTATTGGTAATAATCCAGGTACTA
CTATGGTAAAGCAAGCTTTAGATGGAATAAATCCTACATATGATAGTTACGATGAATCGATTTCGTTATT
ACGTGATTATCTTACAATAAAGGATAAACCAAGTGCGCATACGTTAGGTGTCCAACCACACATTGATCAT
TTTCCAGAAATGTGGTTATTAAGTAGTAGCGCAACATCTGCCAAAATAGCTGCCGAACTAGGTATAGGGC
TTTCTGTTGGAACATTTTTGCTACCAGATATAAATGCGATACATACAGCGAAGGATAACATTGATATTTA
CAAAAAACATTTCCAAGCATCAACGATTAAAATGGACGCAAAGGTGATGGCATCTGTATTTGTCATTGTA
GCTGATAACGAAGCGGAAGTAGCAGCATTACAACATGCCTTAGATGTTTGGTTATTAGGTAAATTACAAT
TTGCAGAATTTGAAGATTTTCCTTCAGTAGACACAGCACAAAAGTATAAGCTTAATGATCGAGACAAAGA
GATGATTCAAGCACATCAAGCACGCATCATTGCAGGTACACAAGAAAAGGTTAAAGCACAATTAGATGAT
TTCATTGCTACGTTTGAAGTTGATGAGGTGTTAGTAGCACCGCTTATTCCAGGTATTGAACAGCGTTGTA
AAACATTAAAATTACTCGCGGAAATTTATTTGTAGCATTTTAAATAGAAGAGAAAGGATGAAGATAAGAT
GAAAAAGTTAGCCAATTATTTATGGGTAGAAAAAGTAGGAGATTTGTATGTGTTTAGTATGACACCTGAA
TTGCAAGATGATATTGGGACAGTAGGTTATGTTGAATTCGTAAGTCCAGATGAAGTTAAAGTGGATGATG
AAATTGTGAGTATCGAAGCATCGAAAACGGTCATTGATGTGCAAACGCCATTGTCAGGAACGATTATTGA
GCGAAATACAAAAGCGGAAGAAGAACCGACAATTTTAAACTCTGAAAAACCAGAAGAAAATTGGTTGTTC
AAATTGGATGATGTCGATAAAGAAGCATTCCTAGCATTACCGGAGGCTTAAATGGAAACGTTAAAATCAA
ATAAAGCGAGACTTGAATATTTAATCAATGATATGCATCGAGAGAGAAATGACAATGACGTATTGGTAAT
GCCATCTTCATTTGAAGATTTGTGGGAATTATATCGAGGCTTAGCAAATGTCAGACCGGCATTACCTGTA
AGTGATGAATATTTAGCTGTACAAGATGCTATGTTAAGTGATTTGAATCGTCAACATGTTACGGATTTGA
AGGATTTGAAGCCGATAAAAGGTGACAATATCTTTGTTTGGCAAGGTGATATCACGACGTTAAAAATCGA
TGCTATTGTTAATGCTGCAAATAGTCGTTTTCTAGGATGTATGCAAGCTAATCATGACTGCATTGATAAT
ATTATTCATACAAAAGCGGGTGTTCAAGTTCGACTTGATTGTGCAGAGATCATTCGACAACAAGGGCGCA
ATGAAGGTGTAGGTAAAGCCAAAATAACACGTGGATATAATTTGCCAGCAAAGTATATAATTCATACGGT
TGGTCCGCAAATACGTCGATTGCCTGTTTCAAAGATGAATCAGGACTTGTTAGCTAAATGTTATCTTAGC
TGTCTTAAATTGGCTGATCAACATAGTTTAAATCATGTCGCTTTTTGCTGTATATCTACAGGTGTATTTG
CTTTTCCTCAAGATGAAGCAGCAGAAATTGCTGTTCGAACAGTAGAAAGCTATCTCAAAGAAACAAATTC
AACATTGAAAGTCGTGTTCAATGTATTTACAGATAAGGATTTACAACTGTATAAGGAGGCATTTAACCGT
GATGCAGAGTAGTAAGTGGAATGCAATGTCTCTGTTAATGGATGACAAGACAAAGCAGGCTGAAGTATTG
CGTACTGCGATTGATGAAGCAGATGCGATAGTGATTGGAATTGGTGCAGGCATGTCTGCATCTGACGGAT
TTACATATGTAGGAGAGCGTTTTACGGAAAATTTCCCAGATTTTATTGAAAAATATCGCTTCTTTGATAT
GTTGCAAGCGAGTTTACATCCTTATGGCAGTTGGCAAGAGTATTGGGCATTTGAGAGTCGTTTTATTACA
TTAAACTATTTAGATCAACCTGTAGGTCAGTCTTACCTCGCTTTAAAATCCTTGGTGGAAGGTAAACAGT
ACCACATTATAACTACGAATGCAGATAATGCTTTCGATGTAGCTGATTATGATATGACTCATGTATTTCA
TATACAAGGGGAGTATATACTGCAACAGTGTAGTCAGCATTGTCATGCTCAAACGTATCGCAATGATGAT
TTAATTCGTAAAATGGTTGTTGCGCAACAAGATATGCTTATACCTTGGGAGATGATTCCAAGATGTCCAA
AATGTGATGCCCCAATGGAAGTGAATAAACGTAAAGCGGAAGTTGGGATGGTTGAAGATGCTGAATTTCA
TGCGCAACTACATCGTTATAATGCTTTTCTAGAGCAACATCAAGATGATAAAGTGTTGTATTTGGAAATT
GGAATTGGTTATACTACACCACAATTTGTGAAGCATCCTTTTCAGCGTATGACACGTAAAAATGAAAATG
CCCTTTATATGACGATGAATAAAAAGGCATATCGCATTCCGAATTCAATTCAAGAACGTACCATACATTT
AACTGAGGATATCTCAACATTGATTACAGCAGCACTCCGGAACGACAGCACAACGAAAAATAACAACATT
GGAGAGACAGAAGATGTACTTAATAGAACCGATTAGAAATGGAGAATATATTACTGATGGTGCGATTGCA
CTCGCTATGCAAGTTTATGTTAACCAGCATATCTTTTTAGATGAAGATATTTTATTCCCTTATTATTGTG
ATCCAAAAGTGGAAATTGGACGTTTTCAAAATACTGCTATAGAAGTGAATCAAGATTATATAGATAAACA
CAGTATTCAAGTAGTTCGCCGAGATACTGGTGGTGGCGCTGTGTATGTTGATAAAGGTGCCGTTAATATG
TGTTGTATTTTAGAACAAGACACTTCAATTTATGGTGATTTTCAACGATTTTATCAACCAGCTATAAAGG
CGTTGCATACATTAGGTGCAACAGATGTGGTACAAAGCGGTAGAAATGATTTAACATTGAATGGTAAAAA
AGTGTCAGGCGCCGCAATGACATTAATGAATAATCGTATTTATGGCGGTTATTCGCTATTACTTGATGTT
AATTATGAAGCAATGGATAAAGTGTTAAAGCCTAATCGCAAAAAGATTGCATCGAAAGGGATTAAATCTG
TGCGCGCACGTGTTGGTCATCTTAGAGAAGCACTGGATGAAAAGTATCGTGATATAACCATTGAAGAATT
TAAAAATTTAATGGTGACGCAGATTTTGGGAATCGATGACATTAAAGAGGCGAAACGATATGAATTAACG
GATGCAGATTGGGAAGCGATTGATGAATTAGCTGATAAAAAGTATAAAAATTGGGATTGGAATTATGGCA
AGTCACCCAAATATGAATACAATCGAAGTGAAAGATTATCTTCAGGTACGGTAGACATAACAATTTCTGT
TGAACAAAATCGTATCGCAGATTGTCGTATTTATGGGGATTTCTTTGGACAAGGTGATATAAAAGATGTG
GAAGAAGCATTACAAGGAACAAAAATGACAAGAGAAGATTTAACGCATCAGTTAAAGCAATTAGACATCG
TTTATTATTTTGGCAATGTTACGGTAGAAGCATTAGTGGATATGATTTTAAGTTAATATTGTTATTTTAT
GTATGCTGAATCATTGGAAGTGTTTGCTTGCTCTTGAAAAGGTGACAATAGTGTTTGGTGAAGGTTGAAC
ATATGAGTGGAAATTATTGCCTTTAACTATTCAAAGTATGATATATATATGGTTTTTGTTTCTAAATGAT
TGGGTATTTGAAAATAGATGAGTTTAATATTTTAAGGAATATAATGATGTTTACTTTTATAATTCATATA
GAATATTAAGCAATATAAGTCTGTTGATATATACAAAATATAATGACTGCTATAATGAGTAATCAATAGA
CACAAAGAGGAGATTATGTGATGAATAATAAAGTATTAGTAACCGGTGGTACAGGGTTTGTTGGCATGCG
AATTATTTCACGATTATTAGAACAAGGTTATGACGTACAAACGACGATACGTGATTTAAGTAAAGCTGAT
AAAGTAATTAAAACAATGCAAGACAATGGCATTTCCACAGAGCGATTAATGTTTGTCGAAGCGGATTTAT
CACAAGATGAACATTGGGATGAAGCAATGAAAGATTGCAAGTATGTCTTGAGTGTAGCATCTCCGGTGTT
TTTCGGTAAAACAGACGATGCAGAAGTGATGGCGAAGCCTGCAATTGAAGGTATACAACGTATTTTAAGA
GCTGCAGAACATGCGGGTGTTAAACGTGTGGTAATGACTGCAAACTTTGGTGCAGTTGGTTTTAGTAATA
AAGATAAAAATTCAATCACAAATGAAAGTCATTGGACAAATGAAGATGAACCAGGCTTATCAGTATATGA
AAAATCAAAATTGTTAGCTGAAAAGGCAGCGTGGGATTTTGTTGAGAATGAAAATACAACAGTAGAATTT
GCCACAATCAATCCAGTTGCAATTTTTGGGCCATCATTAGATGCACACGTTTCAGGAAGCTTTCATTTAT
TAGAAAATTTATTGAATGGTTCAATGAAACGTGTACCGCAAATTCCGTTAAATGTTGTTGATGTGAGAGA
CGTAGCTGAACTGCACATTTTGGCAATGACAAATGAACAAGCTAATGGCAAGCGATTTATTGCGACGGCT
GATGGACAAATTAATTTGTTGGAAATTGCAAAATTAATTAAAGAAAAGAGACCTGAAATAGCTCAAAAAG
TTTCTACTAAAAAATTACCAGACTTTATTTTGAGTCTAGGTGCTAAATTTAATCATCAAGCTAAAGAAGG
TAAACTTTTATTAGATATGAACCGCAATGTAAGTAACGAACGTGCAAAAACATTACTTGGTTGGGAACCG
ATTGCGACACAAGAAGAAGCAATTTTAGCAGCTGTCGATAGTATGGCTAAGTATCATTTAATATAATACA
AAACACCGTCCATAAGTAAGTGGCTTTCCTCTTGATAAAAGGGGCATTCACTCAATATGTGACGGTGTTT
TATATTTCTACGTTAACACTATTGCTGTTCTTTTTGACGGCCTTTTAATAAAATTGTTGTCGCACCTACG
ATAATAATAAATAGAATCGCACCAAATAATCCCATATATTTTACTGCGTTACCGAACACGATACCGACAG
CTAAAAAGTCTGTATCTGAGAATGTTGTTGCAGCACCACCTAATTCGCCTAAAAATGGCAAGAATAATAA
TGGTAAAAACGTGATTAGGATACCATTTAGAGCGGCGCCAGCAATAGCACCTTTAATACCGCCTCTTGCA
TTACCGAATACAGCAGCCGTTGCACCTAAGAAGAAGTGTGCAACTACGCCAGGTAAAATGACGACGCCAC
CAAATAAGAATAAGATAAACATACCGATGACACCTGTAATAAAGCTGACAAAGAATCCAATTAATACTGC
ATTTTGTGCATAAGGGAACACAATAGGGCAGTCTAATGCAGGTTTAGAATTTGGTACAAGCTTTTCAGAA
ATTCCTTTAAATGCTGGGACGATTTCAGCTAAGATTAAACGAACGCCCGTTAAAATAATAAATACACCAG
CAGCAAATGTCACACCTTGAATTAATGAAAAGACAATAAAGTTTTGACCATCACTAATAGATTCGTGTAC
ATAACTAACGCCCGCAAATAAGCATGCGATGAAGTAAAGTAATGCCATCGTAATCGAGATACTAATTGTA
CTTTCTCGTAAGAAACTTAAGCCTTTTGGAAATTTAATCTCTTCCGTTGATTTAGACTTACCTTTGAATA
ATTGACCTACAGCACCTGCGGCAAAGTAACTGATTGAGCCAAAATGACCTAAAGCTACTTGGTCATTCCC
TGTAATTTTTCGCATCGTAGGTTGGAGTAATGCAGGTAATACTGCCATGATTAATCCTAATACGAGTGCG
CCGATAACAATCGTTAGCCAGCCTTTAATATGACTGACTGTTAAAATGATTGCTAAAAACGCAGCCATGT
AAAATGTATGATGACCTGTTAAAAAGATATATTTTAAATTAGTGAAGCGGGCAATTAAAATATTAACAAT
CATGCCACAGACCATGATGAGTGCAGCTGTTGTTCCAAAATCTTTTAAGGCTAGTGAGACGATAGCTTCG
TTGTTAGGTACGATACCTTGCACACCAAATGCGTGTTGGAATATTTTGCCGAATGGTTCAAGAGATCGAA
CGACGACATCAGCACCTGCACTTAAAATTAAGAAGCCTAATATCGTTTTAATGGTTCCTGAAGTGATCGT
TGCGGCAGGTTTTTTCTGAACGATTAAACCTATAAAGGCAATCAGTGCAACAAGAATGGCTGGTTGACTT
AAAATATCGACTATAAAATTAAGGATTGCTTGCATAGGTCGTACCTCCTTTAAATCATGTTAAGTTGTTG
TAATTTTTCTGAGAGCTTTTGTTGTAATTCAGCTTTATCTAAAATATTATCAAGAACTAAGACATCCCCT
AGACGTTCGGCATTTTCAGCTAAATCTCTACCACAAATAAACAAGTCAGCCATCTCTGGACTTGCTGTCA
TAATGTCACTATGTTCAACTTCGATATCAGATGGTGCATTAAGTTGCCTAAGTGCTTCTTGTGCGTTCAT
TTCTACCATAAAACTACTTCCTAAACCGTGGCCACATACTACTAAAATTTTCATATTAATCATGCTCCTT
TAAAATGTTTTTAATGTCTTGTGCATTTGTTGCAGTTAATAGTTGCTGGACTGTTTGGTTATCGCCCAGT
ACGGTTGCTAAATTTTGTAATACAGATAAGTGTGAATGATTGTCGATGGCACTCAATACAAAAATGAGAG
ATGCGTAGTGATCTTCATCACAAAATGCCACATGTTGATTCAACTTTAATAGACTTAAACCAACTTGATG
TACGTCATTGTTCGGTCTTGCATGTGCAATTGCAATTTCAGGTGCGATAACGATATAAGGTCCAAGTTCA
TTAACGCTATCAATCATTGCTTGAACATAGCCTTGTTCAATAATTTGTTCTTGTAGTAATGGCTGAGAAG
CTATAGTTATAGCTTCAGTCCAATCATTTACTTGTTCTTTTACAATGATGCGTGTTGTTGACAAAATGTC
TAATGACACGTTATTAAGCCTCCTTTGTCATAGTTAAAGCAATGTGTTGTTTAATTTTAAAAATATTCCC
ATCTAAGAAATCTTGTCGATATAAGTCGTTGCTTAAGCATTCGCTTAACTGTCCCAATGCCTTTAAATGT
GCATTGGGGTGGTCCGTTGCTAATGTAATTACAAGGTGAACGGGATCGTTAGCTTTACTACCAAAGATAA
TCCCTTCAGTGAAATATGTTAGTGCGAAACCTACACCATTCTGTACATAATCAGTACCAGCGTGAATAAG
TGCAATATGTGGACTAATGACCATATATGACCCGAATTGTTCAAATTGTTTTAAAATTGCAGCTGTATAA
TTTGAATAGACAATGCCATCATTGATTAAAGGTTGCACAGCCACTGCAATTGCGGATTCAATTGATAATG
GTTGTTTATTTATAATGATGCGATGTTCAGGCAATAAATCTGCGAGTGACTTGCCATCAGTTGCCATTTT
CATGACTCGTTGTTCTCTTGAGTCATTGATAATTTGATTCAATTTTTGACGAGATTGTTGATTGATAAAT
GGATCGACATGAATAACTGGTACAGCTGATATTTCACAAGGTACTGTTGAAATGACATAATCAATGTTAT
CTTGCAATAATCGACTTTCTTCCAATTGATAAATGGAATAGGCATCCCAAATGTGAAACTCAGGATACAG
GTGATTTAGTTTTGATTTTAAAAGTTGTGACGTGCCTATACCAGAACCACATAGTAAGACAACCTTAATC
ATTGATTGTTTATGTGTTGCAACACGCTCTATACTTGATGCGAAGTGAATTGTAATGTATGTTAATTCAT
CTTCGTTGAAGCGAATAGCAGCATCTTGTTCAATTGGACTAATATGCTTGCTAACGGCTTCAATGATTTG
AGGATAGCGACGCATAACTTCTTGCCTCAAAGGATTAGGTTGTAGCATATCGTATTTAATACGATGTATA
GCTGGTTTGATATGTGTGATCAGACTGGTATGTAACTTGTTGTCTTTTGACATATCAATGCCTAATTCTT
GGCTAACACAAGTGATCAATTCATGTATATTTTGCGATAAATCATGGTATTCAAAGGTAATTGAAGATGC
TGTATGTTCAGTCATTTTAGAGCCTAGTAAATGTAACGTGATAAAGATAATTTCAGACTCTGGAAATGTG
ACATTACAACTGCGTTCTAAGTTTTCTATCATTTTTGAAGCAATAGCATACTGATTAGTATGTCGCCATT
TATCAATTTCATTGATAGGTATATCGAACGAAAAATTTTCATTTAAACGCTGAATGGCAATGAGTATATG
ATAGATTAAGCCATCGATAGCCGACTGAACTAAATGATAATTTTCACTATTTAATGTCTTAATAATGGCA
CGGCGAACCAATGCGATTGATTCTGAATTAAAGATATCCGCCTCTATAAAAGGTGCAGCTTGTTTCATAT
ATTGATGTATAAAGTGTGCATACGCTTTACGATAATGATCTTCCTCACCAATAATATTGAATCCTTTATT
GTGGACATAATTTAACTTTAAATGGTATTGATCTAGTTGGGCTTGAATCATTTTAATATCATCTGCAATT
GTCCGACGCGAAACATTAACATCTTGCGCAAGTTGCTTTGTTGAAACAGGATCGGTTGTTTCGAATAACT
TTAAAGCGATATGTGTGAGTCGTTCATCTTTTGAAAAATGAATTTGATTTGTTAGATTGTGCTCTAATTC
ATTTAATAGTGTCGCGTGAGCTGTTGTTACTTTGATGCCTGCAGCTTTATTACGGCTGACTTGGTAATGA
TAAGTTTCAGCATATTGCTCAATATATGCTATATCATATTGAATGGTACGAGGTGATACACCAAGTTGAT
TAGCAATGGTATTGATTGGAATAAACGTTTGCTCATGAATTAAAAGATACAAAATTTCGATTTGTCTATA
ACTTAACAACGTAATATCCTCCTATTTGTAATTGTAAGCGATTTCTTAAAAACGTAGATATGCAATCTCT
TTCATATTTTAATCCGAAAAATTGCATATCAAAATGTTTATGGCGCAAGATTTTATAGGAACTTTTAAAA
TAAATTAGATATTCATGTTGACAATTTAAAAATGTCGCAGTATATTTAGTTAGACATCTAACGAAATGGT
GGTGCAATAAATGGAATTCACTTATTCGTATTTATTTAGAATGATTAGTCATGAGATGAAACAAAAGGCT
GATCAAAAGTTAGAGCAATTTGATATTACAAATGAGCAAGGTCATACGTTAGGTTATCTTTATGCACATC
AACAAGATGGACTGACACAAAATGATATTGCTAAAGCATTACAACGAACAGGTCCAACTGTCAGTAATTT
ATTAAGGAACCTTGAACGTAAAAAGCTGATCTATCGCTATGTCGATGCACAAGATACGAGAAGAAAGAAT
ATAGGGCTGACTACCTCTGGGATTAAACTCGTAGAAGCATTCACTTCGATATTTGATGAAATGGAACAAA
CACTCGTATCGCAGTTATCTGAAGAAGAAAATGAACAAATGAAAGCAAACTTAACTAAAATGTTATCTAG
TTTACAATAAATGATAAGTGTGACTGGTAGAAATCAGTCACTTTGTCTTTAATATTATAGTTAGATATCT
AATTGTTAGTAAGCTAATTATTGGAAAAGACAAGGAGTATTGAACAATGAAAGACGAACAATTATATTAT
TTTGAGAAATCGCCAGTATTTAAAGCGATGATGCATTTCTCATTGCCAATGATGATAGGGACTTTATTAA
GCGTTATTTATGGCATATTAAATATTTACTTTATAGGATTTTTAGAAGATAGCCACATGATTTCTGCTAT
CTCTCTAACACTGCCAGTATTTGCTATCTTAATGGGGTTAGGTAATTTATTTGGCGTTGGTGCAGGAACT
TATATTTCACGTTTATTAGGTGCGAAAGACTATAGTAAGAGTAAATTTGTAAGTAGTTTCTCTATTTATG
GTGGTATTGCACTAGGACTTATCGTGATTTTAGTTACTTTACCATTCAGTGATCAAATCGCAGCAATTTT
AGGGGCGAGAGGTGAAACGTTAGCTTTAACAAGTAATTATTTGAAAGTAATGTTTTTAAGTGCACCTTTT
GTAATTTTGTTCTTCATATTAGAACAATTTGCACGTGCAATTGGGGCACCAATGGTTTCTATGATTGGTA
TGTTAGCTAGTGTAGGCTTAAATATTATTTTAGATCCAATTTTAATTTTTGGTTTTGATTTAAACGTTGT
TGGTGCAGCTTTGGGTACTGCAATCAGTAATGTTGCTGCTGCTCTGTTCTTTATCATTTATTTTATGAAA
AATAGTGACGTTGTGTCAGTTAATATTAAACTTGCGAAACCTAATAAAGAAATGCTTTCTGAAATCTTTA
AAATCGGTATTCCTGCATTTTTAATGAGTATCTTAATGGGATTCACAGGATTAGTTTTAAATTTATTTTT
AGCACATTATGGAAACTTCGCGATTGCAAGTTATGGTATCTCATTTAGACTTGTGCAATTTCCAGAACTT
ATTATCATGGGATTATGTGAAGGTGTTGTACCACTAATTGCATATAACTTTATGGCAAATAAAGGCCGTA
TGAAAGACGTTATCAAAGCAGTTATCATGTCTATCGGCGTTATCTTTGTTGTATGTATGAGTGCTGTATT
TACAATTGGACATCATATGGTCGGACTATTTACTACTGATCAAGCCATTGTTGAGATGGCGACATTTATT
TTGAAAGTAACAATGGCATCATTATTATTAAATGGTATAGGTTTCTTGTTTACTGGTATGCTTCAAGCGA
CTGGGCAAGGTCGTGGTGCTACAATTATGGCCATTTTACAAGGTGCAATTATCATTCCAGTATTATTTAT
TATGAATGCTTTGTTTGGACTAACAGGTGTCATTTGGTCATTATTAATTGCTGAGTCACTTTGTGCTTTA
GCAGCAATGTTAATCGTCTATTTATTACGTGATCGTTTGACAGTTGATACATCTGAATTAATAGAAGGTT
AAATATTTCGTCCACTTCTGGCTGAGTATATTTCGGTCGGAAGTGTATTTTTCGAAAAAAATAAATATAT
GATACGATTATGAAAAAATAAAGTGAGATTGGCATATGTGTAAATCTAAAATACTGTTGAAAAATATTTT
TAGTGAAGAATCAGAAGTTAAAGATTTAACTGAAGAAAAATATAATCAAGATTACGAAGCATTAACATTT
AGCTTTAAAGAGGAAACATATCAAAGTAGGTTAGCTAAGAAAACACCGACTAAATCGGGATATTTCGTGA
CATGTTGGACAAAAGACGAAGATAATTATAATCGGCCATACAAAATTGAAGAGTTTGCTGATTACCTGAT
TGTTGCTGTTATCGATGATGAATTAAATGGCTACTTTCTATTTCCTAGGGAATTATTGGTAGAAAAAGGT
ATCTTAGCTTCATCTAAGTATCAAGGGAAAATGGCTTTTAGAGTTTATCCTAAGTGGTGTAATCAATTGA
ATAAAACAGCAGGGCAAACACAAAAGTGGCAATGTAAATATTTTTTTGAATACTAATAAAAAGTCATATG
GTTGAACTTATAAGAGATGAATATATCATCTTTCGATAAGATAACCATATGACTTTATTTTTTATCATTT
AATGATGAACGGTTTCTTGTCCTACTTTATTCCAAGTGAGGATAAAGCTCAACATTGCAAACACACTAAT
TGCTGTTAATAAAATAAAACCGACATCCCATCCGAATTTATCAACTACAGCACCTAAGACGATGTTGGCC
ATTACAGCACCAAACAGATAACCAAATAATCCTGTTAATCCAGCTGCTGTGCCAGCTGCTTTTTTAGGTA
CATAATCTAATGCTTGTAAACCAATTAACATAACTGGTCCATATATTAAGAAACCAATGGCAATTAATGA
GACATTGTCTAACCAAGCATTGCCTGGAGGATTTAACCAATAAATTAATACAAATACTGTGACACCTAAC
ATAAAGAAGAAACCTGCAGGTCCACGACGACCTTTGAATAATTTATCAGAAATGTAACCACATAATAATG
TACCAGGAATTCCAGCCCATTCGTATAAGAAGTATGCCCAACCTGATGCTTTTAAGTCGAAATGTTTTTC
TTCACTTAAGTAGACTGGCGCCCAATCAAGTACACCATAACGCACGAAATAAACAAATATATTTGCAAAG
GCAATTGCCCATACCCATTTATTGTTCAGTACATATTTAAATAAAATTTCTTTTGTAGTTAATTCTGTTT
CTAATGTTTTCTTATCGCTTGTAGCAAAGTCATTTTTATAAATTTCGATTGGAGGTAAACCTTGAGATTG
AGGTGTGTCTCTAATCAATACGTATGAAATTGCGGCAATGATAAGTGCTAAGAGTGCAGGGTAAATGAAT
ACACCTTCGAAACCTTTTAAATAACCAAAGTTGATAAATGCAGTTGTTGTAATACCCCAAGCAGCAATAG
GTGCCATAATACCTCCACCAACATTATGCGCAACGTTCCAAAGGGCAGTCTTACTTCCGCGTTCACTTAC
ACTAAACCAGTGAACGAGAACACGGCCTGAAGGTGGCCAGCCCATACCTTGAAACCATCCATTTAAGAAT
AATAGGACAAACATAATACCGATACCTGATGTAAAGAACGGTACAAATCCCATTAACAAATTGACGATAG
CAGTGAGTGCTAATCCAAGAACTAAGAATATCCGAGCATTGCTCCGATCACTTACAGTACCCATAAAGAA
CTTACTAAATCCATATGCGATGGAAACAGCAGAAAGTGCAAAACCTAGTTCCGCTTTTGTAAAACCTTGC
TCTTGCAATGCCGGCATCGCTAACGAAAAGTTTTTACGTAATAAATAGTACCCAGCGTAACCGATGAAAA
TACCAAGAAATACTTGGAGACGTAATCGTTTATAGGTATCATCTATCTGATTTTCTGGCAAAGGCTTAAT
ATGCTTTGCAGGTTTAAGAAAATTCATAAAATCCTCCTTAATATGTATTTATATGCATTTTGTGCGATAA
ACTTATATTAGACATGTATGAAAGCGTTGTCAATATGCTTTTGTGAAATCTTGCATATTTAGTTATTGAA
GTATTTTATAAACATTTAGAAAAAATAAATTGCTACACATAAATTTATAATTATGCAATTATTATGTCGT
TATACATACTAGCTGTGTATCTACGAATGAGTACAAACATATTTTTATTTGCAAGGGGTAAATGGCATAT
AACTATCTTTTTTATGTAAGCTGGTATAAAATTTATACTAATAGGAGGGATAGTATGAATATAGTAGGGC
ATCATCACATATCCATGTATACAAAAGATGCAAAACGTAATAAGGATTTTTACACAAATGTCCTTGGATT
ACGATTAGTTGAAAAGTCGGTTAATCAAGACAATCCTTCAATGTATCATTTGTTTTATGGGGACGAAGTA
GGTACAGCCGGAACAATTTTAAGCTTTTTTGAAATTCCCAATGCGGGTCATAAGCAGCCAGGTACTGAAA
CGATTTATCGATTTTCATTATTAGTACCAAATCAAGCGGCACTTCATTATTTTGAAAAACGTCTTGAGAA
TAATGGTATTAAGTCTGAACGTTTGTACTATCTTGGACAAGAAGGTGTTGTCTTTAAAGATGAAGACGAC
TTAGAAATCATATTGCTTGTTAATGATAGTTTTGAAGTACCACATCAATGGCAACATAACGCTTATAGTG
AAATACCTCAAGCATATCAAATTTTAGGAATAGGGCCAGTCGAATTAAGAGTTAGAAATGCAGCGCGTAC
GGTAGAATTTTTGGAAAATGTCTTAGGTTATCGCAAAAGAGATAATAAATCATTCGATGTGCTGACATTA
GCACCACAAGGTTTATATTCGGATTTTGTAGTTATTGAGCAACAGGGACAACGTGAAAGACCTGGACGAG
GTTATATCCATCATATTGCAGTTAATACACCACAAATGAGTGACTTAGATGCAATTTACAAGAAATTACA
ACAACAACCACAAAGTAATTCAGGTATAATTGATCGCTATTTCTTTAAATCATTATACTATCGCCATAAT
TCAATTATGTATGAATTTGCGACTGAAGCGCCTGGATTTACTATTGATACACCTGTTGAACAATTAGGAA
GTCAATTGAACTTGCCTGACTTTTTAGAAGCAGAACGTGAACAAATTGAAAGTAAGTTACACGAAATATA
AAGGAGAATGTTTAATGGCCAAATTAGAAATGAATAAAAATACGCCTCTTGAGTTTGGTTTGTATTCCTT
AGGTGATCATTTATTGAATCCATTGAAAGGTGAAAAAGTTAGTTATGAGCAACGTATTAATGAAATTATT
GAAGCAAGTAAATTAGCAGATGAAGCAGGTATTGATGTTTTTGCAGTTGGTGAAAGTCATCAGGAGCATT
TTACAACACAGGCACATACGGTTGTGTTAGGTGCAATTGCCCAAGCGACAAAGCATATTAAAGTTTCAAG
TTCTTCAACGATTATTAGTGCAACAGATCCTGTAAGAGTATTTGAAGACTTCGCGACATTAGATTTGATT
TCTCATGGTAGAGCCGAAATTGTAGCTGGCAGAGCATCAAGAACAGGTATTTTTGACTTGTTTGGCTATG
ATTTAAAAGACTATGATGAATTGTTTGAAGAAAAATTAGGTTTACTTTTAGAGTTAAATAAAACTGAGCG
TATTACTTGGTCTGGAAAATATCGTCCAGAACTTAGAAATATGAAAATATTCCCAAGACCAATCGATAAT
ATATTGCCAATATGGCGTGCTGTTGGTGGTCCACCTGCAAGTGCTATTAAAGCGGGAAAACAAGGTGTGC
CAATGATGATTACAACCCTTGGTGGCCCAGCAATGAACTTTAAAGGTTCTATAGATGCTTATCGTCAAGC
GGCAACTGAAGCAGGTTTCGATGCTTCGCCTAAGTCTTTACCAGTAAGTACAGCGAGTCTGTTTTATACA
GCTGAAACAACTCAGGATGCTATGAGAGAATTTTATCCACATTTGAATACAGGGATGTCATTTATTCGTG
GTGTTGGTTATCCGAAACAGCAATTTGCTAATTCGTCAGATTATCGAGAAGCGCTAATGGTTGGAAGCCC
GCAACAAATTATTGAAAAGATATTGTATCAACACGAGTTGTATGGTCATCAACGTTTTATGGCACAGCTT
GATTTTGGCGGTGTGCCATTTGAAAATGTTATGAAGAATATTGAGTTAATTGGCAACGACATTATACCGG
CGATTAAAAAGCATTTATCAAAATAGGAGGGGCGTCATCATGAATATTGTATTATTGTCAGGTTCCACAG
TAGGTTCTAAAACGAGAATTGCTATGGATGATTTAAAAAATGAACTAGAAGTCATCAATGAGGGACATCA
AATAGAGTTGATGGATTTACGAGAACTTGAATTAGAATTTAGCGTTGGAAAGAATTATCTAGATACTACA
GGAGATGTATATAAATTAACGACGTCGTTAATGCAGGCTGATGTGATTTTTATTGGTTTTCCAATTTTTC
AAGCTTCCATCCCTGGTGCTTTGAAAAATGTGTTTGATCTACTTCCAGTCAATGCGTTTCGTGACAAGGT
AATAGGACTTGTAGCGACAGCAGGTTCTAGTAAACATTATTTAATTCCTGAAATGCATTTAAAACCAATA
TTGAGTTACATGAAAGCACATACGATGCAAACGTATGTATTTATTGAAGAGAAAGATTTTTCAAATCAAC
AAATTGTCAATGATGATGTTGTATTTCGGTTAAAAGCGTTGGCACAATCCACAATGCGAACTGCCAAAGT
ACAACAACAAGTGTTTGAAGAAGAAAACAACCAATACGACTTTTAAAGTATAAAAATAAGACGCTCGGCA
CACTAAATTTGTAAGTGTTTGAGCGTCTTTTCATATTAACTATATAGCCAATGAACGACGATAAAGGCAA
GTGATGACAAGCATATTGAGGTAATAATGATTGTCATAAGCGGTTTAAGTGCGCGATTTTTAAGATCTTT
AAATGCAACATTTAACCCTAAAGCAACCATGGCCATTAATAAGCAAATTGTTGATACAGTATTTAAAATA
TTTAGCAATGCTGACGGAATAGTTACATATGTATTCACTAAGGCCATAATGACAAATCCAATTAAAAAGT
ATGGAATGCTTATTCGACCCTTGCTAGATGATTCTGATGAACGGAAACGCATAATTAAAATAAGTACGAT
GGTTAATGGAATCAGTAAGAATACTCTACCAAGTTTACCAAGAAGTGCAATTTTAAGTGCATCACTACCA
CCAAAGCCACCAGCTAAGACAACGTGTGCAATTTCATGAAGACTAACACCAGACCAAGCGCCATAAACAT
TTGTCGTCATTGAAAAGATAGCGTAGATAGCTGTATATATAAGTGAAAATATCGTACCAATCAATGCGAT
GATACCGATACTAATAGCTGTATCCTTTTCACGTGATTTGAATATTGGAGCGACTGCGGCAATAGCAGCA
GCACCACAAACGCCTGTGCCGACACCTAGTAATAATGCGATGTTTTTGTCACCATGCAACAGTTTGTTGA
CAAAGAGCATCATTACAATACTGAAAATAACGACACCTACATCGATGGCTAATAGTTTACTACCTTGACC
GATAATATCGAATATATTGAGTTTAAGTCCATATAGGATGATTGCAAATCTTAATAAATATTTAGATGAA
AACGTAATACCTGAGCTATATTGTTCAGGATATCCTCTAAAGTGACGATATAGAATAGCGATTAATATCG
CGATAGTTAATGCGCCAACCTTATCTAGGATTGGCAATTTAGCTGCTAAAAAGCTAAATAATGCGACTAT
AAATGTTAGTGATAGCCCAATCATAAAATGCTTATTTTTCAATGATGCCATGAGCAGTGCCTCCTTTAAT
AGCATTTTAGCACTGTTTTGTCGTATTTTTAAATATAAATTTGGAATGAATAATAAAGTAGTGATTAAAT
TAAGTTGTGTGATAGGAAACTTGGACATCAATCAAAGTAATAGGCACTACAACGCTTATTGGCGGGGCCC
CAACAAAGAAGCTGACGAAAAGTCAGCTTGCAATAATGTGCAAGTTGGGGATGGGCCCCAACATAGAGAA
ATTGGGTCCGTAATTTCTACAGACAATGCAAGTTGGCGGGGCCCCAACATAGAGAATTTCGAAAAGAAAT
TCTACAAGCAATGCAAGTTGGGGAAGGACAACAAATTTAAGATACAATGCGTAACATTAATATGTTATTA
TAATGATAATTTACAGAATTATATGAAAAATGAATGAGGATGTGATGGTATGTTTGGAATGAAAGTGAAT
GAACAAATAACATTAAAAATTTTAGAAGCTCATGACACAGAAGCGCTTTTCAATTTAGTCAATCGTTCAA
GAAATTCACTTAGGGAATGGTTACCTTGGGTAGATGCAACTGAGCAACCATCAGATACGCGTGCATTTAT
TAAAAGAGGACTTTTGCAATTTGCTGATGGTAATGGATTTCAGTGTGGCATTTGGTATGAAGGAACGCTA
GTTGGTGTCATCGGTTTACATGAAATTAATCACATGCACAGAAAAACTTCATTAGGGTACTATTTAGATA
AAGAATTTGAGGGTCATGGGATTATGACACAAGCAGTTGAGGCATTGATAAAGTATTGTTTCGAAGAGCT
TGACTTAAACCGAATTGAGATTAGTGCCGCAGTTAATAATGAAAAAAGCCGGGCTATTCCTGAAAGGCTG
GGATTTACTAGAGAAGGTATGTTACGTGACAATGAATTACTAAATGGTATTTATTCATCGAGTTACATCT
ATAGTTTATTAAAATCAGAATACGACCAAAAATGACAAATTAGACTTACAAAAGAGTGATGACATTTAAA
ATGGCAGCGCTCTTTTATTTAATTTTTGAAAATAAAAGGTTGTTGACAGTATTATTTTATAACAATATAA
TGATTTTGATAATTATTATCAACTAGATGATGTTTATGGGAGGATGCTTTAAAACAGCCGTTTTAAGTGT
AATGTATTATTTTAGCGTGTAGGGAATGCGAAAATAATATTTATAAGAACACATCTATGGGGATAATAGA
ATTTCTATAATGAGGTGTCAAAATGAAAAAGTTAACAACGCTATTATTAGCATCAACGTTATTAATTGCT
GCATGTGGGAACGACGATAGTAAGAAGGATGATTCAAAGACATCGAAAAAAGATGATGGTGTTAAAGCAG
AATTAAAACAAGCAACAAAAGCATATGATAAATATACTGATGAACAGTTAAATGAATTTTTAAAAGGTAC
AGAAAAATTTGTTAAAGCGATTGAAAATAATGATATGGCCCAAGCAAAAGCGTTATATCCAAAAGTTCGT
ATGTATTATGAACGCTCTGAACCAGTTGCAGAAGCATTTGGAGATTTAGATCCTAAAATTGATGCACGTC
TTGCAGATATGAAAGAAGAGAAAAAGGAAAAAGAATGGTCAGGATATCATAAGATTGAAAAAGCATTATA
CGAAGATAAGAAAATTGATGATGTGACTAAAAAAGATGCACAACAATTATTGAAAGATGCAAAAGAATTG
CATGCCAAAGCTGATACATTAGATATCACACCAAAATTAATGTTACAAGGTTCTGTTGACCTATTAAATG
AAGTTGCAACTTCTAAAATCACAGGTGAAGAAGAAATTTATTCACATACAGATTTATATGATTTTAAAGC
GAACGTTGAAGGCGCACAAAAAATTTATGACTTATTTAAACCTATTTTAGAGAAAAAAGATAAAAAATTA
AGTGATGATATCCAAATGAACTTCGATAAAGTGAATCAATTATTGGATAAATATAAAGATAACAACGGCG
GTTATGAGTCATTTGAAAAAGTATCGAAGAAAGACCGTAAAGCATTTGCGGATGCTGTTAATGCATTAGG
AGAGCCACTAAGTAAAATGGCTGTGATTACTGAATGACAAATTATGAACAAGTTAACGATAGTACGCAAT
TTTCAAGACGTACATTTTTGAAAATGTTAGGTATTGGCGGTGCCGGTGTTGCAATTGGCGCAAGTGGTGT
TGGTAGCATGTGGTCTTTCAAATCAATGTTCAATACACCAGAAGATCCGGAAAAAGATGCGTATGAATTT
TATGGTAAAGTGCAACCAGGCATTACCACACCCACGCAAAAAACATGCAATTTCGTTGCGTTAGATTTGA
AGTCAAAAGATAGAGATGCAATTAAGGCAATGTTTAAAAAGTGGACGGTTATGGCTGATCGTATGATGGA
TGGTGATACAGTTGGCAAGCCGAGTAACAATCCTTTAATGCCACCAGTAGATACCGGTGAATCGATAGGA
TTAGGTGCAAGCAAGTTAACGATTACCTTTGGGATTAGTAAGTCTTTGATGAAGAAAATTGGGTTATCTA
GTAAAATTCCCGATGCCTTTAAAGATTTACCGCATTTTCCGAATGATCAGTTAATAGACGATTACAGCGA
TGGTGATATTATGATTCAAGCATGCTCAAATGATTCGCAAGTATCCTTTCATGCGGTTCATAATTTAGTT
CGTCCATTTCGAGATATTGTTAAGGTACGTTGGGCGCAATCTGGTTTTATCTCTGCTAAAGGTAAGGAAA
CACCTAGAAATTTAATGGCATTTAAAGATGGAACAATTAATCCTAGGAAGAATAATCAACTTAAAGATTA
TGTGTTTATTGATGACGGATGGGCGAAACATGGAACTTATTGCGTTGTCAGACGTATTCAAATACACATT
GAAACGTGGGATCGTACTGCGCTGGAAGAACAAGAGGCTACATTTGGTCGGAAACGACATAGTGGTGCAC
CGTTAACAGGTGGGAAAGAGTTTGATGAAATTGACTTAAAAGCGAAAGATAGTCATGGCGAGTATATTAT
TGATAAAGATGCCCATACGAGGCTAGCGAAAGAAGCAAATACGTCAATTTTACGTAGAGCCTTTAATTAT
GTGGATGGTACGGATGACCGCACAGGTAACTTCGAAACAGGCTTACTTTTTATTGCTTTTCAAAAAGCGA
CAAAACAATTTATCGATATACAAAATAATTTAGGTAGTAATGATAAATTAAATGAATATATTACACATAG
AGGTTCTGCTTCATTTTTAGTATTACCAGGTGTTAGTAAGGGAGGATACCTTGGTGAAACATTATTTGAC
TAAATTTGTAGCAATGCTAATAACTGCTGCTATGGTGTGTAGCTTTGGGTTACTGAAAAGTCAGGCAGCA
GAACAACAAAGTATTAGTGATGTATATAGTGTGATAACGGATGCGAAATCTGCACTTTCTAATAATTCGA
TATCGAATGACAATAAGCAGAAAGCAATTGAGCAAGTGGTAAGTGCAGTTAAGAAATTATCGCTTGAAGA
TAATAGTGAAAGTAATGCTGTCAAATCAGATGTGAGAAAGCTTGAAGATGCAAAAGCGAATGATAATCAA
AAAGATACACTTTCGCAATTAACGAAGTCATTAATTGCTTATGAAGAGAAATTGGCTAGTAAAGATGCGG
GTTCTAAAATTAAACTATTGCAACAGCAAGTCGATGCTAAAGATGCTGCGATGACAAAAGCGATTAAAGA
TAAAAATAAAGCGGAATTAGAATCTTTGAACAATAGTTTGAATCAGATTTGGACAAGTAATGAAACAGTG
ATTCGCAATTATGACGCAAATCAATATGGACAAATTGAAGTCGCATTATTACAACTTAGAATTGCAATTC
ATAAGTCACCATTAGATACGGCAAAAGTGTCACATGCTTGGACAACTTTTAAATCAAATATTGATCATGT
CGATAAAAAAAGTAATACGTCTGCAAATGATCAATACCATGTATCACAATTAAATGATGCGTTAGAGAAG
GCGATTAAAGCTATCGACGACAATCAATTGTCGGATGCTGATGCTGCGCTTACACATTTTATAGAAACTT
GGCCGTATGTTGAAGGTCAAATTCAAACTAAAGACGGTGCTTTGTATACGAAAATTGAAGATAAAATACC
ATATTATCAAAGTGTATTAGACGAACATAATAAAGCACATGTGAAAGATGGTTTAGTAGATTTAAATAAC
CAAATTAAAGAGGTTGTTGGCCATAGTTATAGCTTCGTCGATGTGATGATTATCTTTTTACGTGAAGGGC
TAGAAGTGTTGTTAATTGTAATGACATTGACTACCATGACGCGTAATGTAAAAGATAAGAAAGGGACTGC
AAGTGTGATTGGTGGTGCAATTGCCGGACTTGTACTGAGTATTATCTTAGCAATTACGTTTGTAGAAACT
TTAGGGAATAGTGGCATTCTTCGTGAAAGTATGGAAGCGGGATTAGGTATCGTTGCGGTCATATTAATGT
TTATCGTTGGTGTTTGGATGCACAAACGTTCAAATGCAAAACGTTGGAATGACATGATTAAAAATATGTA
TGCTAATGCGATTAGTAATGGTAATTTGGTATTGTTAGCGACGATTGGTTTAATATCTGTGTTGCGTGAA
GGTGTCGAGGTTATCATTTTCTATATGGGGATGATAGGTGAGCTAGCGACCAAAGATTTTATTATTGGTA
TTGCTTTAGCTATCGTTATTTTAATCATCTTTGCATTATTATTTAGATTTATAGTTAAATTAATACCTAT
TTTCTATATATTTAGAGTGTTGTCGATCTTTATTTTTATTATGGGATTCAAAATGCTTGGCGTAAGTATT
CAAAAGTTACAATTATTAGGTGCGATGCCAAGACATGTTATTGAAGGATTCCCAACGATTAACTGGTTGG
GCTTTTATCCAAGTTATGAACCATTGATAGCACAAGGTGCTTATATTATGGTAGTTGCTATCTTAATCTT
TAAATTTAAAAAATAAAAAACAGGCCGAGTGCCTGTTTTTTTTGTTGCTATATTGGAAATATTCGGTATT
GCAGTATAACGATAATCACAGCATTGATTCGTATAAGGTTAATGTGTTGGCGGTTTGCCTCGGCATGTGA
ACTTAACGATGAACATACTGAACTCAAAGAGCAATATGAGTGGCAATGTGAGTAATATATTTAATGTTAA
ATCGGGTGGTGCAATGATACTTGCTAATACAAAGCAAGCGAAATAAATATATTTACGATAATGTTTCAAT
GATGTGGTATCTATAAGACCGAATTTTGCAAGACCCATAAATAATATTGGTAATTGAAATAGAAGACCAA
ATGTGAATAACCAACGTATGAGTTCAATCAAATATGCTTTAAAGCCAATGACAGGCGAAATGTTTAAAGT
TAATGATAATTTTAACGCGAATTGAATGATCATTGGAAAGCCAACATAAAATGCAAAAGCGACGCCAGCA
CAGAATAATAACACGCTGAAAAAACTATATTTATAAATAAATTGACGTTCATTATTATGTAATCCAGGTG
CAATGAATGCCCACAATTGATAAAACATGACTGGTGAAATGAAACAAAACGCGATGAAAAATATAATCAT
CACGTATATTTGTATCATTTCTGTGAATGAAAATGCATGTAAGGACACATGTGCACGGGTAATATACGTT
ATGAATGGTGTCATCCACCAAAATGATGAAACATATACGACGATGACCGTAATGACGAACGACAATAAAA
TTTTTACTAACCGATGGCGTAGTTCGCTAAAGTGAACCAGTAAGGTGTGGTCAGTGCTATTGCTCTCGCT
GTTGTTTCGATTCCTTACTGGGTGTATCGTGAGACTCTTTATCTAAATCTTCTGTTGCAGATTTAAATTC
TTTTAAAGTAGAACCGATGGCACGGCCAAATTGTGGTAATTTTTTCGGACCAAAAATAATTAAAGCGATA
ATGCTAATGACGACAAGACTTGTTGGGCCTGTGATGCCTAAAATAAAAGTGTTAGTTATCATGATAATCA
ACCTCACTCATAAGTAGTATATAGTATTTACTTTATACCGAACGATAATGATTATCAATAAAATTTTATG
AAATAATTAAAATGTTGCTATAAATATAGTTTATTGAGGGATTAATTCTGAAATAACAGCTTGGTCTTGC
AAGTCGATATAAGTACAAGTGCCCGCTTGAATATCGATATGCCATTTATAAATGCCAGCTTCAGCCATTT
CATCACAAAATGTTTCAAAATCTGTTTGCCCTTGTTGATGTCTAGTTAAGACGTCTTGAACTATTGTTTT
GTTTGATTTTTGAGCAACAGGATGATTACTTTTTACAGATGACGTAACGATATCATCTTCTGATTGATGT
ACGTATGTTGCAGTGCCATCTTGAATGTTGACGATATTGTAAGTCATCCCCATATCTTTAAAAGCTTTGA
ATAGTTTTGGAAAGTCAACACCAGTAAATTGTTGATGTGCTTGTTGAATTGCAGATAATGTAAATGCCAT
AATAGTCTCCTTTGAATGGTTTGATTTAGTGAAAATGCGTGCATCATACTAAAATTAGAATGCTGTTAAT
TATGCAGGAAGGTGTAACGAAAGTAAACAATTATGACTTGTAGGCGTTGAGGTGTTTGTTTCAAAATGTC
ATACATAGGTGGATAATCATATTTTTTGGTGTAGATTTGACAAATATAGTTGTCAAAAAGACGCATATCA
TTTACAGTGTAATTAAGGAGTTGATGCGATGTGCGTAATCGATTGAAAGAATTACGAGCACGAGATGGCT
TAAACCAAACGCAACTTGCTAAACAAGCGGGCGTTTCAAGACAAACCATATCGCTAATTGAGCGAAACAA
TTTTATGCCATCAGTATTAACGGCAATAAAAATTGCTCGCATTTTCAATGAAACGGTGGAAACTGTTTTT
ATTATTGAGGAGGATGAGGCATGAAAATACTAAGATATATCGGATATCTTTTACTGGGTGGACTTGTAGG
GGGTATCATAGGTGGAATTTTAGGTAATTTTGATGGATTTGGTATTGAGAACTTGACGTTTGCGACATAT
AACAATGTCGTTGTAATATCGATTGTTGCGACGATTATTATCATATTGGTAGAAGCCATTGTTTTGATGA
ATCAAAGACGTGCATTGAAGTATAAGCAACTTGTAGATAAAGAGGTAGATATCGATGCAACAGATCAATA
TGAGTTGCTTGCGAATCGTTATGTTTTAAATGGAAGTATATTAAGTATTCTGCAGACAGTTATTGCTTTT
TTAGTATTGCTTATTTTTGTGGTAGGGCACGCTGCAGCAAATGCAATACTATTCTTTTTAATACCATTTT
TTGCTAGTGCTATTTTCAATACACAATTTACACTGTTTAATAGAAGGTTTGATGACAGAATACCAAAAAT
TGCAGATAAGAATTACACTGAAAAGCGATTGGAAATATTGGATGAAGGTGAACGCCATATAGAATTAATT
GCATTATTTAAAACATATGCGATCAACTTATCAATATTGATACTAGCCATTGTAGTAATTGGGCTTTATT
CAATTACTACTGGAATTAATCAAAGCTTTAGTTTGCTACTTATCATTGCTATTTTCATATATAACGCCTT
TAGTTATTTATTGAAGAGAAGACGTTTTTATTAAAATTAAACAAAGAGGAGCATGGATATGACAACATTG
TTAAACGTAGATAGTGTGAACAAACAATACAAAGATTCGGATTTTAAATTGCAAGATGCATCTTTAACGA
TTTCTACTAATGAGACAGTTGGATTAATTGGGAAAAATGGCTCAGGTAAATCGACATTAATTAATATTCT
AGTAGGCAATCGACATAAAGATAACGGTAGTATCACATTTTTTGGAGAAGAACATACCGTGGATGATGTC
GAATATAAAGAACACATAGGTGTAGTGTTTGATGATTTGAGAGTGCCTAATAAATTGACTATTAAAGATA
TTGATAAAGTATTTCAATCTATTTATATGACTTGGAATAGTCAAAAATTCTTTGATTTAATCAAATATTT
CGAGTTACCACTACAAACTAAAATTAAAACTTTTTCAAGAGGGATGCGAATGAAGATAGCTTTAACGATT
GCGCTTTCTCATGATGTGAAGTTATTAATCTTAGATGAAGCAACTGCAGGTATGGATGTTTCTGGAAGAG
AAGAAGTAATGGAAATACTAGAAGATTTTGTCGCACAAGGTGGAGGCATCTTAATATCATCGCATATTTC
TGAAGATATAGAACATTTAGCTGATAAATTAGTGTTTATGAAAGATGGACGAATGATTTTAACTGAACAG
AAAGATATACTTTTAGCACAATATGGAATTGTTACGACAGAAGATAAAGATGTTGAAATTCCTAAGCATT
TAATCATTGCTTCTAGATTGTCAAAGGGGAAATATCAAATTTTAGTTAAAGATTATGCAGAAATTGAAAA
TGCAGAGCCTTTAAAACACATTGATGACGCTACAAAAATCATAATGCGAGGTGAAGTATAATGAAAGGTA
TGTTCCTAAGTAGTTTTTATGCAACGAGAAAGCAAACATATATTTATTTTATAGTCGCTATTATAGCTGC
AGGATACTTTGCAGTATTTAATCCGTTGATGAGTTCGGCAATGGCTGGGGTTATGTTAATCACACCTATT
ACTGATAATATTAAACATGAAAAAGACTCAAGATGGATGTATTATGTATCTACTTTACCGGTTAAACGTA
GTGATTATATTAAGTCATACTTTGCCTTTTATTTAATCTTATTCGGTGCAAGTTTAATGATTGGATTAGT
TGTGACTACGATTGTGACCCAAAGTGTGATGATTGGTATTATGTCAGGTTTAATGAGTTTTGGTATCATA
GGGGCATACTCTATCATTTTCCCATTGACATTTAAATTTGGCGCTGAAAACTCCAATGTCATTATGATAT
GTGCATCTATACTACTACTTATTTCTTTCGTGGTCTTTTTCTTTATATATGGTATGGTTAGTGGTGCATC
TGCATTAGAATTTGAAAAAATTAGCACTGAAGGATGGCTAGTTGTCATAGCATATGCGGTCATTGGTATA
GTTATAACGAGCGTTTCTTATATGTTGTCTATTAAAATTTTTAACAAACAAGAACTATAATTGTCGATTT
TGGTGATGATAGTATTTGAAATAATATTTAGAGCAGGTGATAAATCTTTACGATTGTCATCTGTTCTTTT
TGGTGTGGAATGAAATGTGGGGGATAAGTATAGGTGACATATCTATATTGATTTATTTGTTTTGAGGTGG
TTATGTTGTGTGGGAATTATTTCCTTTTAGATAGCGGGGATTAGAGGATATATGTTATTTATAAGTATCA
TTTGATGATTGTATAGGCTAACGATTTCCTCGGAAATATTTAAAAACCTCGATCATGTAGCATAACTGAA
GTTTGTCACAAAAGTATAATGTGAAGTTCGACACTTTTGGATTCAGTTCAAATACTTTGACCGAGGTAAA
TACTATTTATTCATGTTTATTACGTAGACGTTGATTTTTAAAATAAATCAGCATGATGCAGAAGGTTGCA
ACTGATACTGAGATAATCATTACATGGTCGTGACCTTTAAATAAAAGGCTGACAATATAAGACATAACGA
GTATACCTAGTGAATATGAAATATACTTCGCGTTTGTCAGTTCATTATGGAAATAAGGCGTGATTAACCA
TAATCCAATATAGAATATTAAAACACTGATATACATCATATTAATTTCAAACAAGTCATTTAGTTTATTG
TTATTACTAAAAACAATTGCAGCATTAATCACACCTAAAGCGATATTGATTAATAGATGCGTATACGATA
AACGGAAACCGATAGATGTTAATTTATGATTAATATAATTTTCAGTAATGATCCAATATACACCGAAAAG
ACTAATTAAAATCATAAATTGGAATATATAAATGTAACTAAAATGATCAATGCTAAATGATGACGAAGCT
AAACCAACCAGTACCTCGCCAAAGATAATAATTGTTAGTAACGAAAAACGTTCTACTAAATGCATCATAT
TAACAGGTGATAATACAAGATATTTCTGAAATGGAATAAGTCCTGTCGCTGCAATGAATACGCCTAAAAA
TCCAGGGATGTAATGGATACTTTGTGGTAGTACTAATGATAGAAATGATAAAAATGAAATCACAAAGGCT
ACGCTCGCAAAAGCTTGACATGTACGCTTATCGCCATAATCTAACCCTGTACGTATATGTAATAAATACT
GTAATCCGATACTTAAATACATAATTGCCACGCATAAGAAGAATGGGAAGAATGTCTTTTCAAAGTCCGG
ATATAGGCTGTTAGATAGGAAGACCATGATGAACATATTAAACATCATAAACGAGACGTCTTTGAATGTA
ACTTGACCAAATCGATTTGTAAAAAATGTTTGATGAGACCACATTAACCATAAGAACAAACTCATGACGA
TGTATTTGAAAAATAAATCAGCTGAAATGGAACCGTTTTGTGTTGTTAAAATCACATGTGCAATTTTTTG
AATGGCATAGACGAAAATTAAATCAAAGAACAACTCATGGAATCCTGCACGCTTTTCAGCTAAATGTTTT
GGTGTTAATGCATTAACCATAAAATTTTAACTCCTTTAAGATGTGTAATTAATTTACTAAGTATACTATT
TATTTTTTCTAGTGAATAGGGGCAGATTTGGCGATGAAGTGGAAGGAGAGGTGACTGCAAGGTAATTGCG
GAATTAACAATCATCAGCGATTTAATATTTGACTGGAGACGTCATGGTAATAAAAAATTGATGAGAAATT
GATGGTGAAACCAGCTGTGAATAGCGATGCAATGATAGATAGAATTTAATTAGAGTCATTACGCGAAATG
ATTAATGATAATTTGTGGTAAATCAAAGCATAATTTTGTACTATAGATGAGGATGATAGAGCATATTTAA
GAGGGTGAAATGTTAAAGTGAAACCGTTTACGTTTCCGATTGCCCAAACAAATTACATCATTGTATAATA
TGATTTGTTAAATGCATAACAAGAATGAAAATGTAACATACGTAGCAATTGGTTTCATAAATTGGATGTT
AGTGGCGTATTGGTTCATTAGACGTATTAGTAATAAAATTGTATATATCATAAGGAGATGAATATGACAT
GACGAGAGTCGTATTAGCAGCAGCATACAGGACACCTATTGGCGTTTTTGGAGGTGCGTTTAAAGACGTG
CCAGCCTATGATTTAGGTGCGACTTTAATAGAACATATTATTAAAGAGACGGGTTTGAATCCAAGTGAGA
TTGATGAAGTTATCATCGGTAACGTACTACAAGCAGGACAAGGACAAAATCCAGCACGAATTGCTGCTAT
GAAAGGTGGCTTGCCAGAAACAGTACCTGCATTTACGGTGAATAAAGTATGTGGTTCTGGGTTAAAGTCG
ATTCAATTAGCATATCAATCTATTGTGACTGGTGAAAATGACATCGTGCTAGCTGGCGGTATGGAGAATA
TGTCTCAATCACCAATGCTTGTCAACAACAGTCGCTTTGGTTTTAAAATGGGACATCAATCAATGGTTGA
TAGCATGGTATATGATGGTTTAACAGATGTATTTAATCAATATCATATGGGTATTACTGCTGAAAATTTA
GTAGAGCAATATGGTATTTCAAGAGAAGAACAAGATACATTTGCTGTAAACTCACAACAAAAAGCAGTAC
GTGCACAGCAAAATGGTGAATTTGATAGTGAAATAGTTCCAGTATCGATTCCTCAACGTAAAGGTGAACC
AATCGTAGTCACTAAGGATGAAGGTGTACGTGAAAATGTATCAGTCGAAAAATTAAGTCGATTAAGACCA
GCTTTCAAAAAAGACGGTACAGTTACAGCAGGTAATGCATCAGGAATCAATGATGGTGCTGCGATGATGT
TAGTCATGTCAGAAGACAAAGCTAAAGAATTAAATATCGAACCATTGGCAGTGCTTGATGGCTTTGGAAG
TCATGGTGTAGATCCTTCTATTATGGGTATTGCACCAGTTGGCGCTGTAGAAAAGGCTTTGAAACGTAGT
AAAAAAGAATTAAGCGATATTGATGTATTTGAATTAAATGAAGCATTTGCAGCACAATCATTAGCTGTTG
ATCGTGAATTAAAATTACCTCCTGAAAAGGTGAATGTTAAAGGTGGCGCTATTGCATTAGGACATCCTAT
TGGTGCATCTGGTGCTAGAGTATTAGTGACATTATTGCATCAACTGAATGATGAAGTTGAAACTGGTTTA
ACATCATTGTGTATTGGTGGCGGTCAAGCTATCGCTGCAGTTGTATCAAAGTATAAATAATAAGAAAACA
GGTTATCACAACAGTATTAATTACATGTTGGCATAACCTGTTTTTATTTGTTTATGGATTTATTGGGTAA
TATTAGTCATTTGATGGTTTAATTGCAAATGCTCTAACAGGGAACCCAGGTGCATCTTTTGGTTTAGGGC
TGATAGCGTAAATGATGGCGCCACGAGTTGGTAATTGATCTAAATTAGTTAATAACTCGACTTGGTATTT
ATCCTGACCAAGAATATAACGTTCGCCAACTAAATCACCATTTTTTACAACGTCCACAGATGCATCGGTA
TCGAATGTTTCATGACCAACAGCTTCAACACGACGTTCTTCAATTAAGTACTTCAAAGCATCTAATCCCC
AACCCGGTGCATGTTGTTGTCCGTTCGCATCTTTGTTTTCAAACTTTTCAATATTAGGCCAACGTTTTGA
CCAATCGGTACGAAGTGCAACAAAAGTGCCAGGTTCAATAGTACCATGCTCTTTTTCCCATGCTTCTATA
TGCGCACGTGTTACGATGAAATCATTGTTGTTCGCTACTTCTGTTGAAAAGTCTAATACAATTAACGGCA
ATACCAATTCTTTTAAATCAATGTCTTCTAAATAACGTTTATTCTCGACAAAGTGAATTGGTGCATCAAT
GTGAGTACCATATTGCGTTACAATATTCCAACGTTGCACATAGAAACCATGATCTTTAACCGTGAATAAA
GTTGAAACTTCGCCTTTTTCAAACTCACTAAAACGTGGTATTTCCGGATCAAATGTATGCGTTAAATCAA
CCCAAGTTGCTTGTTTTAAAGTATTTAATTGTTGCCATAAAGGATATTGTGTCATAAAATCACCCGTTTT
TAGTTTATTATATGATAAATGCTGCGATTATTCTTGGCGTTTAGCTTTAACAGCATTCACAAGCACAGTC
AATGCATCTTTAACTTCTTCTTCTTTTCGCGTTTTTAAACCACAGTCAGGGTTTACCCAGAATAATGAGC
GGTCGATTTGTTGTAGTGAACGATTGATTGCTGTAGTAATTTCTTCTTTTGTTGGAATACGTGGACTATG
AATATCATATACACCTAGACCAATACCTAAATCATAATTAATATCTTCAAAGTCTTTAATTAAATCACCA
TGGCTACGAGATGTTTCAATTGAAATAACATCAGCATCTAAGTCATGAATAGCATGAATGATTTGACCGA
ATTGAGAATAACACATATGTGTATGGATTTGAGTTTCATCACGAACTGAAGACGTTGCAAGTTTAAATGA
TAAAACAGCATCTTTAAGATATTGTTCGTGATATTCAGAGCGTAATGGTAAGCCTTCACGTAATGCAGGT
TCGTCAACTTGGATAACTTTGATTCCTGCAGCTTCAAGTGCTAATACTTCTTCGTTGATTGCTAAAGCAA
TTTGATCTTGAACGACTTTACGTGGTAAATCAACACGTTCAAATGACCAGTTTAGAATTGTTACAGGTCC
AGTTAACATACCTTTAACTGGTTTATCTGTTAAGCTTTGTGCATAAACTGTTTCATCAACAGTTAAAGGC
GCTGTCCATTTTACATCACCATAAATGATTGGTGGTTTTACGGCACGTGAACCATATGATTGCACCCAAC
CGAATTTAGTTACTAAGAAACCTTGTAATTTTTCTCCGAAGAATTCAACCATGTCATTACGTTCAAATTC
ACCGTGAACTAATACATCTAAGCCAATGTCTTCTTGAATTTTAATCCATCGAGCAATTTCATTTTTTAAG
AATGTTTCATATGCTTCGTCTGTAATGCGTTTGTTCTTCCAATCTGCACGGTATTTTCGAACTTCTCGGC
TTTGTGGGAATGATCCAATAGTTGTTGTTGGTAAATCCGGTAAGTTCAAACGTTTTTGTTGTTGTTCAAT
ACGTTGCGCGAATGGTGATTGTCTTGAAGTACGCACGCTTTCGAAATCATAATCTAAGTTTTTGAATGAT
TGATTTTGGAAACGCTCATAACGTGCTTTTAATTTATCATATTTAACACTATCGTTTTGATTAAATAGGC
GACGCAATGCATCTAATTCGTCTAATTTTTCAGTTGCAAAGCTTAAGCCTTCGCCAACACTTGTATCTAA
TGTTTCATCATCTAAAGATACTGGAACATGTAATAATGAAGATGATGGTTGAATGACAAGTTCATTAGTG
TGTGCTAACAATTTATCGATTAAGACTTTTTTAGCTTCAATGTCACTTGCCCATACATTACGACCATCAA
TAATTCCAGCGTATAATGTTTTTGATTTATCAAAATCTCCAGCTTCAATTTGTTTAAGGTTATAGCCATT
ATCATGGACAAAGTCTAAACCTATACCACCAACAGGTAAAGAACTTAAGAATTTAAGATGTGCACGTTCA
AAGTATGTTTGAATGACTAATTTTTTAGCAACACCAGCTTTTTCGAAATAGTCATAAGCTTCACGTGTAA
TATTTTCATAGCTTTCGCTGTCGTCTGTAACTAAGATTGGCTCATCAACTTGAATGTACTCAGCACCTGC
ATCAATTAATGATTCAAACACTTCTTTATAAAGTGGTAATAACGTTTTAACTTTTTCTTCAAAAGTTTGG
TGACCGCCTTTTGATAATTTAACAAAAGTAATCGGACCAACAATGACAGGGTGAGCGTTAACGTTTAAAG
ATTGGGCATATTTAAAGCGATCTAATAATACATTGCGACTCACTTTAGGCTCAACATTGTCCCATTCAGG
TACGATGTAATGATAGTTAGTGTTAAACCATTTTATAAGTGCACTTGCAACATGGTCTTTATTACCGCGA
GCAATATCAAATAATAAATCATCATCAATAGTTCTTCCTTGGAAACGTTCAGGGATGATGTTGAATAATA
ATGACGTATCTAATATATGGTCATATAAAGAGAAATCACCAACTGGGATGCTATCTAAGTGATAGTACTT
TTGTAATAATAAATTTTCTTTATGTAGATCAGTTAATGTTTGATCTAATTCTTCTTTAGAAATCTTCTTT
GCCCAATAACTTTCGATGGCTTTTTTCCATTCTCTTTTTCTACCTAATCTTGGGAATCCTAAGTTTGATG
TTTTAATTGTTGTCATAATATTGCCTCCTTGTGAGCAGTAATAGATTTTGAGTATGCTGCAAGTTCTAAT
GAATCTTCGACATTTTGAAACGGTGTGATAATGTATAAACCATTAAAATATTCATGAACAGTATCGATTA
AATCCTTTGAAAGCTTAAGACTTAGTTCTCGTGTTTTGGCTTTATCATCTTTAACTGCTTCAAATTGTTG
TAAAATTTCATCTGACATCTTGATTCCTGGCACTTCATTATGCAAAAAGAGTGCGTTTTTGTAACTTGCG
ATAGGCATAATGCCTATGAAAAATGGTTTGTTCAAGTGCTTAGTGGCATGGTAAATTTCAATGATTTTCT
CTTTGCTGTACACGGGTTGTGTTATAAAATAAGACATTCCGCTTTCTATCTTTTTCTCTAATCTTTTGAC
GGCACCATATAATTTACGAACATTAGGGTTAAAGGCGCCAGCGATGTTGAAGTGTGTACGTTTCTTCAGC
GCATCACCGTCAGTGTTAATACCTTGATTAAATCTTAGAGCGAGTTCAGTTAATCCTTTAGAATTAACAT
CATAGACATTGGTTGCACCTGGTAAGTGACCAACTTTTGAAGGATCACCAGTTATGGCTAATATTTCGTT
AACGCCAATGAGCGATAATCCAAGTAAATGGGACTGCAAGCCGATTAAGTTTCGGTCTCGACATGTAATA
TGTACGAGTGGTTCAATATTGTAATATTGCTTAATTAAGCTAGCAGCAGCAATATTGCTAATTCTGACAG
TTGCCAATGAATTATCTGCGAGTGTTACCGCATCTACATTAGCTTTATCAAGTTTAGCGATATTTTCAAA
AAATCTATCCGTGTCTAAATGTTTCGGTGTATCCAATTCGATAATAACGGTTGGACGTTCTTGAACCTTA
GATGTTAATGATTGTCTAACTTTATTTTGAGATGGATTGAAAAGTGCTTTCGTTGGTATCGGAATCACTT
TTTTGTCATTAACAGGTTTAAGTGTCTGAATAGATTCTTTAATAAATTTGATGTGCTCTGGCGTTGTACC
ACAGCAACCACCAATTAAACGAACACCTTCGCGAATTAGATTTTGAGCAACTTGACCGAAATATTGTGCA
TTGTCACTATACTTAAATTCACTATTTTCAATATCTAATAAGCTGGCATTTGGATAACAAGATAAGAATG
CGTGCTCTGGTAATTCAATATGTGTGAAAGACTCTTGCATATGGTGCGGGCCATGATGACAATTGAGTCC
CACGATGTTTGCACCACATTGAACGAGTTGTTTTAATCCTTCATTGATTGCCTGACCATTAACTAAGTAA
TTTGTGTTTGAAGCGGTTAATTGAGCAATGATTGGAATGTCGTATTTCTTTCTCGTTCGTGAAATGACAT
TTGTTAACTCTTCTAGGTCGTAATACGTTTCGAAAAGTAGCGCGTCAACGCCTTCTTCAATTAAGGTGTC
TATTTGAATTTCAGTATGATAAAGAATAGTTTGTAAGCTGATATCCTCTTGTTTGATACCTCTAAACCCA
CCAACTGTGCCTAATATATACGTATCTTTATTTGCTGCTTTTTTTGCGATGCGAACGGCGGCTTGATGTA
TTGCTTTAACTTTATCTTCAAGACCGAATCGTTTTAACTTTTCAAAATTTGCACCATAAGTATTGGTTTG
AATGACATCAGCACCGGCTTCAATATATGAACGATGGATGCGTTCAACTTTATCTGGATGGCTAAGATTA
TATGCTTCTGGACAGGTGTCTAATCCTTCAGAGTATAAAATGGTTCCTATAGCGCCATCAGCTACTAAAA
CATTATCTTTCAATTGTGTGAGGAATTGACTCATTGAATGCCTCCTTTAATGCGTATTTGATGTCTGCAA
TGAGTTCATCAGGATCTTCGAGACCAACACTTAATCGGAATAGACCGAAAGTGATACCACGTTCTTGTCT
CACTTCTTCAGGTAGTGCAGCGTGAGACATTGTTGCTGGATGTGAAAGGATCGTTTCAACACCGCCCAGA
CTCACTGAAACGAGTGGTAATGTCAGTGCATCGACAAATTGTTGTGCTTTAGACTCATCAGCTAAACGAA
AGCCAATAACGGCACCGCCATTTTTAGCTTGTTCTAAATGAGCAGTAGTGAGTCCCGGATAATAAACTTC
TGAAATTTCATCTTGCTTTATTAAAAATGACACGATTTTTTGAGCGTTTTCGACAGATTGTTTAAATCTG
ATTGGAAAAGTTTTTAAATGTTTAGCAAGTGTCCAGCTATCCTGAGCAGATAACATATTGCCTGTACCAT
TTTGTATTAAATAAAGAGCGTCACTAATTGCCTCATTATTAGTTATGACAGCACCAGCAATTAAATCGCT
ATGTCCACTTAAAAATTTTGTAGCACTATGAATGACAATATCAGCGCCAAGTAATAAAGGTGATTGACCT
AACGGTGTCATAAATGTATTGTCCACAGCTACCAGTAGTTCATGCTTTTCGGCTATTTTAGAAACAGCTT
TGATATCAGTAATTTTAAAACAGGGATTCGATGGTGTTTCGATATAAATTAATTTTGTGTTTGATTGAAT
GGCACCCTCGATTTGTTCGAGCTTTGTAGTATCTACGGTTGTAAATTCAATATTAAATCGATTCAAAATT
TGCTCAGTGAGGCGAAAAGTACCGCCATATACATCATCGGGTAAGATGACATGATCACCAGATTTGAAAG
TCAAAAGTACTGCTGAAATAGCAGCAATACCTGATGCAAAAGCAAAAGCGAATTTTCCCTGTTCTAATCG
TGCTAACTTCTCTTCTAAAAGTTCACGGTTAGGGTTGCCACTTCGTGCATAATCATATTTAACATCGCCA
CCAAGACTTGTTTGATGGAATGTTGAAGAATCATAGAGTGGTGGGTTAGCTGAATGATATTCCACACCTC
TACGCCAATCGAATATCACTTCTGTCTCTTTTGAAAGTGTCATACAATCTCTCCAATCTGAGCTTTATCT
AATGCTTGGATGATATCGCGTTCGATGTCTTCATAATTTTCAACACCTAGTGATAAGCGGATTAAATACT
CATCAATGCCACGTTTATCTTTTTCAGCATCTGGCATATCAACATGTGTTTGGGTGTAAGGGAAGGTCAC
TAATGTTTCAGTACCTCCTAAACTTTCTGCAAAAATGCAAATGTCTAAATTTTCTAATAATTTAGCGACG
CTATAGGCCTTGTTAAGTCTTAAACTAAGCATGCCAGTTTGCCCGCTATATAGTACTTCGTCAATTGCTT
GAAGTGACTGACATTTTTTAGCAAGTTTTCTAGCGTTTGATTGCGCACGCTCAATGCGTAAATGCAAAGT
TTTAAGTCCACGTAACAACAAATAACTATCTATTGGTGAAAGTGTTGCGCCAGTCATGTTGTGAAAATCA
AACAACTGTTGCGCGAGTGATTCATCTTTGACGGTTACGACACCTGCTAGTACATCGTTATGTCCGCCAA
TATATTTCGTGGCTGAATGTAAGACTATATCAGCACCTTCTGCTAGTGGTGTTGAAAGATAAGGTGTTAA
AAAAGTATTGTCGATAATTGACAATAAGCCTTTAGCTTTACAAAGTTGATAGTATGGCTTTACATCAATA
GCAATCATTTGTGGGTTAGATATTGGTTCAATGAATAATGCAACTGTTTTATCAGTGATTTCTTTTTCAA
CTTGTTCATAATCTGTAAAATCAACGTACTTAAATTTGATATCGTATTGTTGCTCGTAAAATTCAAATAA
TCTAAATGTGCCACCATATAAATCGAATGAAACTAAAATTTCATCATGAGGTTTAAATAGATTACATATT
AATTGAATGGCTGACATTCCACTTGATGTAGCGAATGATGCAATACCATGCTCAAGTTTGGCAAAACAGG
TTTCAAATGTTGAGCGTGTAGGATTTTTAGTACGTGTATAATCAAAACCTGTCGATTGTCCTAGTTTTGG
ATGCTTGTAGGCAGTAGATAAATGGATTGGATTCGCTATAGCACCGGTTGAATCATCGGTTAATGTGATT
TGGGCTAACTGTGTATCCTTCATATTAAGACCCTCCTATAAGAAAAAATAAAAAAAGCTTCCGTCCTTCG
TACCCGAATGAATCGGATAAAAAGGACGAAAGCTTATGTTTCGCGGTACCACCTTTATTTGTTATTCCAT
CGCTGAAATAACCTTATTCAGTACGCATTAAAAGTAAATATGCTTACTGAACAATTATCACAATTAAAGT
CAGTAAGTAAGGATATAGTAATGTGCTATCCCATACTTATTAACAAAAAATCGTGCGTAAAGAATCCAGT
ACGCCATTTAACATCAATGTTAATACTGTATCGCTATAACGGGCGAACCCGTAGACACCTCATATTGGCA
TCAACACTCCAAGGCCATTTTCAAACACGCTTTCAAAATCTTCTCTCAGCTACTAAAGACTCTCTGTATA
AGCAGGGTGTGTTTTACTTTCCTCTTTATTGTGTTTACGTTTCATTAAACTGTTATAAGATATTAATTAG
CTTACAGAGTAAAAAAAGATTTGTCAACAATTATTCAGAAAATTTTGATTTAAAAGTTAATTTGTTTGTG
AAATTGTAATTGGTATCTTGAAGTTGAAAAATGAATTATTTTTTAAATAAAGTGTGGTTAATGGTTGTCT
GACTCATTTAGAATACATAAAATATATTTAACTGTTGTTATCAAATAAAAAGTGATGTGAGTGAATTGTC
AAAAAGTGAAGATCAACGTATTACTAAAACAAAAGATGAACAAATTAAGCAAATAGATATATCGGATATC
AAACCGAATCCGTATCAGCCCCGAAAAACTTTCGATGAAAATCATTTAAATGATTTGGCAGATTCAATTA
AGCAATATGGAATTTTGCAACCAATTGTGCTTAGAAAAACAGTTCAAGGTTATTACATTGTAGTTGGTGA
AAGAAGGTTTAGAGCTTCGAAAATTGCTGGTCTAAAATACGTATCAGCGATTATCAAAGATTTAACAGAT
GAAGATATGATGGAACTGGCGGTCATCGAAAATTTACAACGAGAAGACTTAAATGCGATTGAAGAAGCTG
AAAGTTATCAACGTTTGATGACAGATTTGAAAATTACACAACAAGAAGTAGCGAAACGATTGAGTAAGTC
GCGCCCGTATATAGCGAATATGTTGAGGTTATTACATTTGCCGAAAAAGATTGCTGACATGGTAAAAGAT
GGGCGACTGACAAGTGCACATGGACGAACGTTATTGGCAATTAAAGATGAACAACAAATGCTTAGGTTAG
CGAAACGGGTTGTTAAAGAAAAGTGGAGTGTCAGATATTTAGAAAACCATGTTAATGAATTAAAAAATGT
TTCGTCAAAGTCGGAAACAGACAAAGTAGATATAACTAAGCCTAAATTTATAAAGCAGCAAGAACGACAG
TTGCGAGAACAGTATGGTACCAAAGTAGATATATCAATAAAAAAATCGGTTGGTAAAATCTCATTTGAGT
TTGATTCACAAGAAGATTTTGTGAGAATAATTGAACAATTAAATCGTAGGTATGGTAAATAGTTACACAA
TTTTATATAATAACTCTTTGTGCAAGTGTAAATAAATTGTAATCAGTGAACATTTGATTCTAGATATATT
GAGACTTTCGTAGGTTGGAAGTATATAAAAATATGAATACAATATTGATATATCATATAGAAGGGAGTAA
CGCTTATCATGAATCAAGTCATGAATATTATTTCATCTCTATTTGAGCCATTAACAAAAATAGAAACATA
TGAAAACATTGCAACTAAAATCGCTATGATTGTTATTTATATTATCGTAGCCCTCATAGTTATTAAAATA
CTGAATAAAATGATTGAACAGGGATTTAAGATTCAAAATAAAAGTAAAAAGAGTAACAAAAAGCGCTCTA
AAACTTTAATATCTCTTGTTCAAAATGTAGTGAAGTATATCGTTTGGTTTATAGTTATTACGACGATTTT
AAGTAAATTTGGCATTAGTGTTGAAGGGGTAATTGCCAGTGCTGGTGTCGTAGGCTTAGCAGTAGGTTTT
GGTGCTCAAACTATAGTTAAAGACGTAATTACAGGATTCTTTATTATATTTGAAAGCCAATTTGATGTAG
GTGATTATGTTAAGATAAATAACGGTGGTACAACTGTAGCAGAGGGAACAGTTAAATCAATTGGACTTCG
TTCAACACGAATCAATACAATTTCAGGAGAATTAACAATTTTACCAAATAGTAGTATGGGTGAAATAACG
AACTACTCAATTACAAATGGTACAGCTATCGTTAAAATTCCAGTGTCTGTCGAAGAAAACATTGATAATG
TTGATAAAAAACTAAACAAACTATTTACTTCTTTACGTAGTAAATATTACTTATTTGTTAGTGATCCGGT
TGTTATTGGTATTGATGCTATTGAAGATACAAGAGTAATATTGAGAATATCTGCAGAAACAATTCCAGGT
GAAGGATTTGCTGGAGCTCGAATTATTCGCAAAGAAGTACAAAAAATGTTTTTACAAGAAGGTATTAAAA
CACCTCAACCAATTATGACTGCTTATAATCATAGTGAAAACGGTGTTTAGTAGTTTATAATACATGGAGG
TCATATTTAATGGCGTCAAAATATGGAATAAATGATATAGTAGAAATGAAAAAACAACATGCGTGTGGAA
CAAACCGTTTTAAGATTATTAGAATGGGTGCAGACATAAGAATTAAATGTGAAAATTGTCAAAGAAGTAT
TATGATTCCACGTCAAACGTTTGATAAAAAACTTAAAAAAATCATCGAATCTCATGATGATACACAAAGA
TAGGAGAATGATTAATGGCTTTAACAGCAGGTATCGTTGGATTGCCAAACGTTGGTAAATCAACATTATT
TAATGCAATAACAAAAGCAGGTGCTTTAGCAGCGAACTATCCATTCGCTACGATTGATCCTAATGTAGGG
ATAGTAGAAGTGCCAGATGCTAGATTACTTAAATTAGAAGAAATGGTTCAACCTAAAAAGACATTGCCGA
CTACATTTGAATTTACAGATATCGCTGGTATTGTGAAAGGTGCTTCAAAGGGAGAAGGGTTAGGTAATAA
ATTCTTATCACATATTAGAGAAGTAGATGCGATTTGTCAGGTCGTTCGTGCATTTGATGATGATAACGTA
ACTCATGTTGCTGGTCGAGTAGACCCTATTGATGATATTGAAGTTATTAATATGGAATTAGTACTAGCGG
ACTTAGAATCTGTTGAGAAACGTTTGCCTAGAATTGAAAAATTAGCACGTCAAAAAGATAAGACTGCTGA
AATGGAAGTACGTATTTTAACAACTATTAAAGAAGCTTTAGAAAATGGTAAACCCGCTCGTAGTATTGAC
TTTAATGAAGAAGATCAAAAATGGGTGAATCAAGCGCAATTACTGACTTCTAAAAAAATGCTTTATATCG
CTAATGTTGGTGAAGATGAAATTGGTGATGATGATAATGATAAAGTAAAAGCGATTCGTGAATATGCAGC
GCAAGAAGACTCTGAAGTGATTGTTATTAGTGCAAAAATTGAAGAAGAAATTGCTACATTAGATGATGAA
GATAAAGAAATGTTCTTAGAAGATTTAGGTATCGAAGAACCAGGATTAGATCGATTAATTAGAACAACTT
ATGAATTATTAGGATTATCAACATATTTTACTGCTGGTGTGCAAGAAGTACGTGCTTGGACATTTAAACA
AGGTATGACTGCACCTCAATGTGCTGGTATCATTCATACTGATTTTGAACGTGGATTTATCCGTGCCGAA
GTAACAAGTTATGACGACTATGTACAATATGGTGGCGAAAGTGGCGCTAAAGAAGCGGGCAGACAACGAT
TAGAAGGTAAAGAATATATTATGCAAGATGGCGATATCGTTCATTTCAGATTTAATGTATAAACGATAGA
GTGAAGTTAATTAAATAGTATATATGTAGAAGAGGCGGAATCAATTGTTCGCCTCTTTTAATTATGCGTA
TAATTTATTAAAAGAATGGAATAATTTTACTCGCGTTAATAATATCTTGAGTGCTGAAAAATTGTTTGCC
TTCGCCAGTATAAGCAGGCTCTAAAACAAGATTAGCCTTTGCACAATAAAGCCATTCAGGATGAATACCA
CTATTAAGTATCTCTTGGAATTCTTGAAAATCTTTAGACCAATCAATATTTAAATTCATTCCTTACCACC
TCACAACTATTATAGAACATATGTTCGCTTTTGTGAAGTGTATTTTTAAAAATATCATAGAAAGTTTCAA
ATGAATTAATATCAAAAATGATATGAAGAGTAGTTTGAATTATTATTGTAAAAAGTAATGGCGCATGATA
TAATTCTTTATTGTGAGTAATGAAAATTATTCCTTGCTTATCTGTTTTAAGATTGATAAGCCGTATAGAC
CACAAGGAGGTGCAAATATAAAATGAGAACATATGAAGTTATGTACATCGTACGCCCAAACATTGAGGAA
GATGCTAAAAAAGCGTTAGTTGAACGTTTCAACGGTATCTTAGCTACTGAAGGTGCAGAAGTTTTAGAAG
CAAAAGACTGGGGTAAACGTCGCCTAGCTTATGAAATCAATGATTTCAAAGATGGCTTCTACAACATCGT
ACGTGTTAAATCTGATAACAACAAAGCTACTGACGAATTCCAACGTCTAGCTAAAATCAGTGACGATATC
ATTCGTTACATGGTTATTCGTGAAGACGAAGACAAGTAATAATTAGAGGGGGCGTTTAAATGCTAAATAG
AGTTGTATTAGTAGGTCGTTTAACGAAAGATCCGGAATACAGAACCACTCCCTCAGGTGTGAGTGTAGCG
ACATTCACTCTTGCAGTAAATCGTACGTTCACGAATGCTCAAGGGGAGCGCGAAGCAGATTTTATTAACT
GTGTTGTTTTTAGAAGACAAGCAGATAATGTAAATAACTATTTATCTAAAGGTAGTTTAGCTGGTGTAGA
TGGTCGCTTACAATCCCGTAATTATGAAAATCAAGAAGGTCGTCGTGTGTTTGTTACTGAAGTTGTGTGT
GATAGCGTTCAATTCCTTGAACCTAAAAATGCGCAACAAAATGGTGGCCAACGTCAACAAAATGAATTCC
AAGATTACGGTCAAGGATTCGGTGGTCAACAATCAGGACAAAACAATTCGTACAATAATTCATCAAACAC
GAAACAATCTGATAATCCATTTGCAAATGCAAACGGACCGATTGATATAAGTGATGATGACTTACCATTC
TAATAAAAATTAACGAAATTAAAGCGAAAAAATTATCAAAGGAGGCACACAATCATGGCAGGTGGACCAA
GAAGAGGCGGACGTCGTCGTAAAAAAGTATGCTATTTCACAGCAAATGGTATTACACATATCGACTACAA
AGACACTGAATTATTAAAACGTTTTATCTCAGAACGCGGTAAAATTTTACCACGTCGTGTAACTGGTACT
TCAGCTAAATATCAACGTATGTTGACTACAGCTATCAAACGTTCTCGTCATATGGCATTATTACCATATG
TTAAAGAAGAACAATAATATATAATTTATTGTCAAACCCCGTAGGCATAGGCTTACGGGGCTTTTTGTGT
TTTGGGGTATAGAAAAAGGGCAAAAAAGGATGATGTGAATGTTTTGTGTTCGGAATTTGCACAAAGATAT
GTTTATATTGCAAAAATAATATGAATTTAGATGCATAAAAAAAGAACTACGCATTTTAAATAAAATGCAT
AGCTCTTCTTTTTCTTGCATACGAATTAAAATAACTCGCGAGACCTATAAGTCTCTTTCCTCACTAGATA
GTTTATACTTTTGGTCTGTTGAAGTCAATAATTTTATCTAAAGCTATAAAAAATCTTTTGATAGCTAATG
CATTATTATAATAGCTTTCGTTTCTTTTATATCGCTTTTGAAGTTGGTCCAAATCGTGATATCTTGCTTG
GATAATTGCATTACTACAAACTTGATTATGTAATTCTAGCGTAGCGAAAGTATCTATGAAATTTTTTATT
CCGAACATGTTTCTAGATATGCCTATATTATTCCCTTTTTCAAATAAATATTGAGGTAATCTACTGTCAT
AATTTAGATTTGCTATGATGGGTTGGTTATGAGCTGATTTGTTTCTTATATTTTTAACTAAAGGCATTAA
AATATTAGCAACTCTCAATTCTTCGTCATTGTACTTCTTGTAATAGAAGTTGAGAAACGAAACGAATTGA
CCTAGTTGCATGAATTCAATGCAAACCCATGCGGGTGGATTTTGATAGTATTTATTCAACTTCTCGGGTA
GTTGTCCTCGTTTATTCATATGCTTGAATATTTCGTTTTTATTTTTGATTTTGGTTTCCATAACTTCTTC
TGGTGTTCTTGAATTTGTGTCAAAATTTGAATTGCTATATGATTTATCAATACATAAGAACTCATCTATT
ATTTTATAACCATCTTCTTGGTTATTTTCTGTTATTAGTTTTAAGACTAGATACTTTAAACTATGTTCAA
TATCTAAAGTTAAATGCAACATTGTGTATCTTAATTTCATATCTATAGTTGCTAAATCTGATAAATAAGC
AAATTCTATGAAATAGCCGCCATTCTTTTTTTCGAAATTTTTTCGGAAATAAGCTAGTTTGAAGAAGTAA
TTATTTTTTCTAAGAATTTCATTTGCTTTTTCGGTGTCAATAATATTAAAAAATATATTCATCTGTTTTA
ATTTTGCTATTTGCTCATCAAAATTGAGCATAGGCTTAATTTCTGCTAGTGTATCATCTTTTTCCAATTT
TAACTCCCCAATCGTTCAAATTTATTCATCATATCTTTCGCCATCTGATTAGTAACATGTGTGTATATCT
CTAGATTTTTTTTATAATCTGAATGACCTACATGCTCTTGCATTGCTTTTAAGTTAATTCCTAATTGAGC
AAGTGTAGATATATGCGAATGATGTAATGTATGCGTCGTTATAGGTTTCTTAATAGAACTAATATCAGCG
CCCCCCTTTAATAATGTGGCTAATTTTGTTCGAGTCGATAGGGCTACCAGACGTATTTGTGAATATGTAC
TCTCTATCAATAAACTTATCATTCCAAGCATAAGTGTTCTTAGTAAGTCGATGCTTTGGGTAGTGAGCCC
TGTGGCCTTATAGCTATTACTTCTTTCAGTTGTCTCCTTTACTCCGAATGCTCCCGTCTTTTTTCAGTTA
TCCAATTAACTTTACCGTCGATATCTAGCGTTTTATCTTCATAGTTTATATTTACTCTCTTTATTGCAAG
TAGCTCACCGATACGCATGTCATTAGCAATTTGAAACTGTACCATAGCTTTTACCATTTTATAATTACGT
TTTGTCGTTGGATATTTTTATACTTAATTACATAGTCGAAACAATCCAGTAACTCCTTAACTTCATTATC
TTCTAATGTGTTATTATGTTTAGCTAGTAACGCATCACTATAGGGATATCTATTTTATCTATTACACATA
TAACTTTGAATTGCTTGCTATTTTAAATTAACAAATTTTATTCTCTTAGATTTTGTCCAATTATGTGTAG
ACGATTTATAGTTATTAAATTCAGAGTGGTAGCAAATTAAAGTTAATCAAGAGTTAAGATGAATTTAATT
CATGAACACGTCTATTATTTTTATAATTGTAGCAAATAAAGCTTTACATCAAGGAGGTAATTAAATATGT
TCAAAAAATATGACTCAAAAAATTCAATCGTATTAAAATCTATTCTATCGCTAGGTATCATCTATGGGGG
AACATTTGGAATATATCCAAAAGCAGACGCGTCAACACAAAATTCCTCAAGTGTACAAGATAAACAATTA
CAAAAAGTTGAAGAAGTACCAAATAATTCAGAAAAAGCTTTGGTTAAAAAACTTTACGATAGATACAGCA
AGGATACAATAAATGGAAAATCTAATAAATCTAGGAATTGGGTTTATTCAGAGAGACCTTTAAATGAAAA
CCAAGTTCGTATACATTTAGAAGGAACATACACAGTTGCTGGCAGAGTGTATACACCTAAGAGGAATATT
ACTCTTAATAAAGAAGTTGTCACTTTAAAAGAATTGGATCATATCATAAGATTTGCTCATATTTCCTATG
GCTTGTATATGGGAGAACATTTGCCTAAAGGTAACATCGTCATAAATACAAAAGATGGTGGTAAATATAC
ATTAGAGTCGCATAAAGAGCTACAAAAAGATAGGGAAAATGTAAAAATTAATACAGCCGATATAAAAAAT
GTAACTTTCAAACTTGTGAAAAGTGTTAATGACATTGAACAAGTTTGAAATTAAGCTAAATTAGTATATA
TAGTGTTTTATCGCTAATACTTTGAAAGTTAGGTATCTAAAGGTGCCTAGCTTTCTTTGTTATGATTAGC
ACCATCATATAGAAAATTCTTTAATGACGTTTATGCCGAAATCTACAAAAATAATTTCTCTTTTATGGTT
AATCAATATGTTTTTACATTCGACAACCTTAAAATTAACTTCTTTCAATTTCATAATAAAGTCTCTATAA
AATAACTTAGTTTAAAAACGATTCGTATCTTTCAGATTCAAATACCATCATTTTCTCCTAATACTTACAC
TTTAATTACAATTATGTAAGTTGTTTTCAGATACATCCTATTTTATATTTTGTCAGAGGTGATCTTTTGA
AAACGATTTTAAAAACAATAACATATCTTGTACTTACTATCATTGGCGCTTATGCTGCTTTATTCATTTT
AAAAACAATAGACTCCCATGGTATAACAGATCAATTTAACCCATTAGTAAAGAAGGATGATTCTTATGTT
AAAACGACAGAGGTGTCTACTAGAATGGATGATCAACTCCGAAGTTATAGTCAAAGTGTTTTTAATAAAG
AAGGGAAAGAGACGCAATTAATGTATACTGCTACATTTGATGTTAAACCGCATAGATACTTGAAAATTAC
ACATAAAGGTCATCATGTAGAAACTTTTGAAGAAGTTGAAAAGGAAGAAGTACCAAAGAAAGCATTAGAC
AAACTGAGTCGATAATAGCATGCTTATATTACATGGTTCATTTATAAAAGGAGTACGAACGAAAGTAACG
CATGACGATTAATTTAAAAATATTTGTAATAATTATGAATAAAATTAAAAACAAGGGGTAATACAATCTA
TATAGCATATAAGCTTTTGTTATGAGTTTCAAAAATAGGAAGAGAGAGTGATATTATGAAATTAAAATCA
TTAGCAGTGTTATCAATGTCAGCGGTGGTGCTTACTGCATGTGGCAATGATACTCCAAAAGATGAAACAA
AATCAACAGAGTCAAATACTAATCAAGACACTAATACAACAAAAGATGTTATTGCTTTAAAAGATGTTAA
AACAAGCCCAGAAGATGCTGTGAAAAAAGCTGAAGAAACTTACAAAGGCCAAAAGTTGAAAGGAATTTCA
TTTGAAAATTCTAATGGTGAATGGGCTTATAAAGTGACGCAACAAAAATCTGGTGAAGAGTCAGAAGTAC
TTGTTGCTGATAAAAATAAAAAAGTGATTAACAAAAAGACTGAAAAAGAAGATACAATGAATGAAAATGA
TAACTTTAAATATAGCGATGCTATAGATTACAAAAAAGCCATTAAAGAAGGACAAAAAGAATTTGATGGT
GATATTAAAGAATGGTCACTTGAAAAAGATGATGGCAAACTTGTTTACAATATCGATTTGAAAAAAGGTA
ATAAAAAACAAGAAGTTACTGTTGATGCTAAGAACGGTAAAGTATTAAAGAGTGAGCAAGATCACTAAAA
AGATTCGTTGCATTAACGCTTGTAAAATGTCTTAATTCATATTAATTAATAAAATACCCTCACAACGTAA
TGTAATATATCCAGTATAGATTTGAAAGGATATATGCCAAACGTGTTGTGAGGGTTTATTTGCATCTATT
TATCCATGCGAATATCGACTTCTTCTAAATGTTTCTGATATTCTTTAACCTTACTTTCTAAAAACATTTC
ATATGGTGCATCAAAGAAGTCAGCTAAATGCATGGCATCTTTAAATTTAGGTTCATGGTGATGATTCTCC
CATTCCCAAATTTGATGTGCTTCATATTTAGTACCATATTTCTCATTTAATTGCTGTGCTAATTCGTCAA
TTTCTAAATTATGTTTAGTTCGTAAGTTATATAAAATATGCATATTCATTGTTCATTAACCTCGCTTCTT
GATTTAAAATTCAAAGATGCTCTAATAATATGTGTATATTCTAGTCCTATAACATAAAATAATCAAGCTA
TGAATTCGGCAGAAAAAATAATGTAAATGTATATGATATTATCGGTACAGAGACTTTAAATAACGATAGC
TACATTGAATAAAATTGATATTCAATTACTACTTTTAAAAATATTTGGATAAAAATAATTTGAATTTGTT
TTAGAATTGTAAATAAGGGGTACTACTTAGAATAACGCAAAATAAATAGAAAAAGGAGACTGAAAATTAT
GTTTGGATTTATTGGAATGTTAATTGTCGGTGGCTTAATTGGATGGGCTGCTGGTGCTATTATGGGTAAA
GATATCCCAGGTGGTATTTTAGGCAATATTATCGCAGGTATTATTGGATCATGGGTAGGTGGCAAACTAT
TCGGACAATGGGGTCCTGAATTAGGAAGTATTTACATCTTGCCAGCATTAATTGGTTCAATTATCTTAAT
TGCAATCGTAACGTTAATTTTAAGAGCTATGCGTAAATAATAAAAAAATTCAATTGGAAATTGAAATAAA
GATGGCATTCAGTTGTCATCTTTTTTATTTGCGTGAAAATGGTCAATATGTATTATAATATTTGAAAATG
TAGATAAGATAGGATTAAAAAGTAATAAATTAATATGAGGAAATTTTGGAAATAAAAAAGCGAGTATTTG
ACAAATAAAAAAAGGATGACGTTGGGTTGCGCCATCCAGGAGTATTATGTTCATGAATATAAAAGACTGT
GTAGTCATTTAAGAACTACACCCATATAGTAACACATCACTTGATTAAAGACAATACTATTTTTAGAGTC
ATTAATTTAAAATATGAATTAATTCTTTTTTTAGAATAGAATATTAAGATTGATATCGAATTAGTAGTCA
AAGTGTTATGGTAGATATGAAATACATAAGGTAAGGAGTAATATTATGACGATTTATTTAGTTAGACATG
GCGAATCAAAATCGAATTATGATAATAAACATTTTCGATCTTATTTTTGTGGACAATTAGATGTGCCGTT
AACGGATACTGGCACAAAAAGTGCAGACGATTTATGTGATTATTTTAAAGAGAAACAGATTAAACATGTA
TATGTTTCAGACTTATTAAGAACACAGCAAACGTTTGAACATATTTTTCCATATGACATTGCATCAACGA
CTACCCCTCTATTAAGAGAACGTTCACTTGGCGTATTTGAGGGTGAATATAAAGATGAAATCAGTGCGAA
TCCGAAATATGAAAAATATTTCAATGATCCAAACTTTAAAGACTTTCGTCATAGTTTTTCACAAAAAGCG
CCTGAAGGAGAAAGTTATGAAGATGTATATCAACGCGTAGAACATTTTATGAATCATGTTGTCAATGAAG
ATACACAAAAAGATGATATTGTCATTGTTGCACATCAAGTTGTCATTCGTTGTTTGATGGTTTATTTTAA
CAAAGTTTCAAGGGCAGAAGCTGTGGATTTAAAGGTAGAAAATTGCAAACCATATATCATTGAATAGAAG
TATAGAGGTTCTGAAAAACTGTGTTTTATAGCGGCCTTCAGAACCTTTTTTTCATTTGGAATTTAAGGGG
AATCATTCTTTTCAACAGACTTACCACCAATGGCTAATGTGATAATTGTGCTTGTGAACAAAATAATTGA
AGTTATAAATGACGCTAATGTAAAAGGTGTAAATTGTGTGAGCGATAATATCAATGATAAAAAGAACCAA
GAGATAGCCCCTAGAAATTGTAAAATAGCAGAAGAAATTCTAAAACTCATATAATCATATATAGCTAAAA
CAAGTGAAGGTAATGCGACTAATACCATTATAATGATGTTGAGGGTGAATAAATATGGCTGTTCAAAAGT
TACTGTGTTTGGTCCTGTTGGATGCATTGCTGCTAAGAACAAGCAAACAATCGTCGATAAAATTGCTAAA
ATAATAAAAGTAATTCGAACTTTCATCATGATCATCCTTTGTTTATAGAGTCAATATAAGTATGGAATAT
GTTAGGTATATAGTCAAATGCGTCAACTAATGGGAATTTTGGCATAGATAGAGAATTTAAGGCAATTAAA
AAGGCATCAAACAGTAATATGCTGCTTGATGCCCAAATGATGACTTTAGCTAAATTGATTAGTCACTTTT
AAAGATAAAGAATTGTCATGAATTAAAACTCATGTAATGATGTGTTACATTTCGCAATGATGGCTTTCAG
TTATTTATCGATAACATCACTCTTGATACCTTTAGATTTTAAGAAATCTTTAATTTTATCTTGTTGCTTT
TTATTAACATCACCGGCATATTTTGTTGGCACGTCGACAACATTGATTTTATTTTGCGGTTGATAGCTAA
GCTTTTCAATATCTTCATCAACATTGGCGATTGTACTATTTAAAGCTTTGAAGTAATTCATCATTAATTC
AACGGGTTTCTTATATTCTTTAGGAATATTGTTTTCAGTGACAAATTTCTTGAAATGCAAATCGTTTTTA
ACAGCTAAGTTAGATAAGTGGCTAAGTGTTTCTGCTTGTTTTTCAGTCACTTTTGTTTGACTGTCAATTT
GTTTATCTAGTTTATGTTGCATAATATATTTGTTATCAAGTATATCGCTATTTACAGACAAATACTTTTC
TATAGCTTGCTTCATCTCTGCATCACTAATATCACTATTTTTCTTATCTGAGTTAAAGATATCTTTTGTT
TCTAATTTTTTAGCGCTTTTAGGTGCATGGATGCCAGTACTTGTATGATGATCTTCGTTATCAGATTGAT
CGGACGCGCAACCTGTAAGAATTAATGTCGATGCTAAAAATGTACTTAGTAGTAATCTCTTTTTCATAAT
GTAATATAACTCCTTAGTTTATCTTTAATTGAAAAAATATGTATTCATGTTTAATAGAGTAACATTGAAT
TAGTTTGGAATGTCACGATGACCTTGCAATGACCATAGACGTAAATGATTACGTGCATGAGTTGCTTTTT
CTATCAATAATGCATCATTTTGGACGTTGTTAAGGATAGCTTTATCTATAAATAACTGCATAATTGGTTG
TACTAATTTAGACGTAGGTATCGTACGTAAAAGCATAATAATTTCGTTCACATACTTTTCTTTCTCAATA
TCATTTTTCATATTGATTTGTTTGCGAGAGGTACATACTTTAAGCATTATCGCACATCTCGTTGTATATA
TTAAGTTTATCATAACATGATTTTATGTCGGGATAAAAAAATAACAGCATCTTAACAAATGTAAGATACT
GTCAGTGAAATGAATGAAACTTTAGTTTCTGATAATATAGTCAAAGGCATTTAATGCTGCATTTGCACCA
GCGCCCATTGAAATGATAATTTGTTTGTTCTTCTGATCTGTGACATCGCCAGCAGCAAATATTCCAGGAA
CATTCGTATTATTGTTACGATCAATCACAATTTCACCACGTTCGTTTAATTCAACAGCATCGTTTAACCA
TGATGTGTTTGGAAGTAAACCAATTTGAACAAAGATACCATCTAAGTTAAGTAGATGTTCTTCGCCGGTG
TTCATGTCTTCGTAACGTATACCTGTAACATGGTCTTCTCCGACAACTTCAGTAGTTTTGGCATTTGTTT
TGATATCAACATTTGATAAAGAACGTAAACGATCTTGTAACACGTTGTCTGCTTTTAATTCGCTAGCGAA
TTCGAATAATGTAACATGATTAACGATACCAGCAAGGTCAATTGCTGCTTCAACCCCAGAGTTACCGCCA
CCGATAACTGCTACGTCTTTATTTTCAAATAGAGGTCCGTCACAGTGAGGGCAGAATGCAACACCTTTAT
TAATCAATTGCTCTTCACCTGGAATGTTTAGCTTACGCCAACCTGCACCAGTAGCAATAATGACTGTTTT
ACTTTCTAAGACAGCACCGTTTTCTAACGTAACTTTAATTGCTTCGTCAGTCTTTTCGATATCTGTAGCA
CGTATACCTGTCATTGCATCAATGTCATATTGATCAATGTGCGCTGCTAAGTTAGAAGAAAATTCAGAAC
CAGTTGTTTCTTTAACAGTAATGAAGTTCTCAATACCAGCAGTATCATTAACTTGGCCACCGATACGATC
AGCAACTATACCAGTACGTAAACCTTTACGTGCTGTGTAAATCGCTGCACTACCACTAGCAGGACCACCA
CCAACGATTAAGACATCATAAGGTTCTTTATTTTCAAACTCAGATGCATCTGCCGTACTGCCTAGTTTCG
AAAGAATATCTTGGATTGTCATACGACCATTGCCAAATTCTTCGCCATTTAAAAAGACAGCAGGGACTGC
CATGATGTTTTCAGATTCTTCACGGAACACTGCACCATCAATCATAGAATGCGTGATGTTAGGGTTGATC
ACACTCATTAAGTTAAGTGCTTGAACGACATCAGGACATTTTTGACACGTTAAACTAATGAATGTTTCAA
AATGGAATGAACCTTCTAATTTTTTAATTTGGTCAATGATTGACTGTTTTTCTTTAGGTGCACGACCACT
AACCTGTAAAATTGCTAAAACAAGTGAGTTAAACTCGTGACCTAATGGAATACCTGCAAATGTTACACCT
GTTTCTTCGCCAGGACGATTGACTGAGAAACTTGGTGTACGTTTTAAAGATTTTTCAGAAAGAGATAGTC
TAGGTGACATATCAGTAATTTCTGTCAACAAATCTTTAAGTTCTTTGGATTTATCATCTGAACCAAGGCT
GGCAACGAATTCAACGTTGCCCTCCATTAGTTCTAATAGTTGTTTAAGTTGTTGTTTTAAATCAGCATTA
AGCATGGTTGTAATGCCTCCTTAGATTTTACCTACTAAATCTAAACCAGGTTGCAATGTTTTAGCGCCTT
CTTCCCATTTAGCTGGGCATACTTCGCCAGGGTTTTTACGAACATATTGAGCTGCTTTGATTTTGTGAGC
TAATGTACTAGCGTCACGGCCAATTCCGTCAGCGTTAATTTCAGATGCTTGTACAACACCGTCTGGGTCG
ATAATGAATGTACCACGTTGAGCTAAACCAGTAGCTTCATCTAATACATCAAAATTACGAGTGATTGTTT
GTGATGGGTCACCAATCATAGTGTAAGTGATTTTGCTAATTGCATCTGAATGGTCATGCCATGCTTTGTG
TACGAAGTGAGTATCAGTTGATACTGAGAATACATTTACGCCTAATTTTTGTAATTCTTCATATTGGTTT
TGTAAGTCTTCTAATTCAGTTGGACAAACGAATGAGAAGTCAGCAGGATAGAAGCATACTACGCTCCAAG
AACCTTTTAAATCTTCTTGTGTAACTTCTTTAAATTGATCTTTTTTTGGATCGAAAGCTTGCGCTGTAAA
TGGTAAGATTTCTTTGTTAATTAATGACATAAATATCTTCCTCCTAAGAATTTAAGTATGAATTAGAACT
ATCAATTGATTGCGCTTAATTATAATAATTCTAATCTCTTAGTTAGCATTATTACATTTTGATCCAGAAT
AGTCAACTGGATAACTTTGTAAAGTGAATGATTACTTTTAAAATAAAGAAAGATAATATAAAGTGCTTTG
ATAATGGATTTTGTAGTTGATGATTTAAAAGGTTGTGTCTATATTTAATATCTTGATTTTAATGTAAAAA
ATGTAAAAAAAGAAGATTTGTATTCTCAACTAAGTCAACCTTATTGATAATGGTATGAGAATATTTGTTC
GAGATGGATGAAGGTAATGAGTGAGAAACTGGATTTTTAAAGTATGAGACAATATTTTAAAAAGTTCAAT
TATTAACTTATAAGCAAATAATTGCTATAAAAAAGTTTGGACGTGTACAATTGCAATATGAAGATTTTAA
ATTAATTGTAAAGTATCGAGGAGTGGGTAACGTGTCAGAACATGTATATAATCTTGTGAAAAAGCATCAT
TCTGTTAGAAAATTTAAGAATAAACCTTTAAGTGAAGACGTTGTTAAGAAATTGGTAGAAGCTGGACAAA
GCGCTTCGACGTCAAGTTTCCTGCAAGCATACTCAATTATTGGTATCGACGATGAGAAGATTAAAGAAAA
TTTACGAGAAGTTTCTGGACAACCTTATGTTGTAGAAAATGGCTATTTATTCGTCTTTGTTATTGATTAT
TATCGTCATCATTTAGTTGATCAACATGCTGAAACTGATATGGAAAATGCATATGGTTCAACGGAAGGTT
TGCTAGTAGGTGCAATCGATGCAGCATTAGTTGCCGAAAATATTGCGGTAACTGCTGAAGATATGGGGTA
TGGCATTGTCTTTTTAGGATCATTAAGAAATGATGTTGAACGCGTTCGAGAAATTTTAGACTTACCTGAC
TATGTCTTCCCGGTATTTGGTATGGCAGTAGGGGAACCCGCAGATGACGAAAATGGTGCAGCCAAGCCAC
GCTTACCATTTGACCATGTCTTCCATCATAATAAGTATCATGCTGATAAGGAAACACAGTATGCACAAAT
GGCAGATTACGACCAGACAATCAGCGAGTACTATGATCAACGTACAAACGGGAATCGCAAAGAAACATGG
TCGCAGCAAATTGAGATGTTCCTAGGAAACAAAGCAAGATTAGATATGTTAGAACAATTGCAAAAATCAG
GCTTAATACAGCGATAGCAAGATACCAAAATAACCCGCCCCCCTCTAGCTTAAAATGATAAGTATAGCTA
GAGGGGGCGGGTATTTCTTGCAATGAATTAGTGTGAAGTTAATGCAGCATTATCATTTGAATCGAAAGTA
TCTTTATCCCAATGTTTAGTTAACTTGGCGGTACCTGTACCAGCTAGCATTGAATCGTTCACGTTTAATG
CTGTTCTACCCATGTCAATCAATGGTTCAACGGAGATGAGCACGCCGGCTAAAGCGACTGGCAAGTTTAA
CGTTGACAACACCAATATGGATGCAAATGTAGCCCCGCCACCGACGCCAGCAACGCCGAATGAACTAATA
ATCACGACAGCGATTAACGTTACAATAAATTGTAAATCAATTTCTACATTAGCGACGGGTGCGACCATAA
TTGCAAGCATGGCAGGGTAAATGCCTGCACAACCATTTTGTCCAATCGACAATCCAAATGTCGCAGCGAA
ATTGGCAATACCTTCTGGCACGCCTAGACGTCTTGTTTGTGTTTGTACATTCAATGGTAAGGCACCCGCG
CTTGAGCGTGATGTGAATGCAAAGATTAATACTTCCAAAGTCTTTTTAACATAGCGAATTGGGCTAATAC
CTAACAGGCTTAAAATAATTAAGTGAATGATATACATCGTAATTAATGCAGCGTACGATGCGATTAAGAA
TTTTCCTAAAGTCCAAATGGCGCCAAAGTCACTTGTCGATAATGTGTTGGCCATAATTGCTAATACACCG
TATGGCGTTAAACGTAAGACGAACGTCACAATCGCCATTACTAGTGAATAGATAGCGTCAATCGCACGCT
TAAGCAATTCACCATGATCAGGTTGTTTGCGTGCTACGCGTAAATAAGCAAATCCTATAAACGAAGCAAA
TATCACGACAGCAATCGTGGAAGTTGCACGTTGTCCAGTGAAATCTAAGAATGGATTTTTAGGCAATAAT
TCCAAAATTTGTTGTGGTAACGTATGTGCTGTTAAATCTTTCGCTTGTTTAGCAATTTCGCTTCCACGTG
CTTGTTCAGCGTTACCAAGGTTAATTGTTGATGCATCTAAACCAAACACCAAGGCATACACAACACCAAC
AATCGCAGCAATGGTGACAGTGCCAATTAAAAAGATAAAAATGAGACTACCAATTTTAGCAAACTTTTCT
CCGATTTGAATTTTAGTGAATGCAGCTACAATAGAAATGAAAATTAAAGGCATAACAATCATTTGCAACA
ATGCAACGTAACCTTGTCCGACAATGTTGAACCAGTCACTTGTTGATGTAATAACATTCGAATGTGTGCC
ATAAATAAGATGCAATAACACACCGAATACTATACCAATCCCTAAAGCTGTAAACACACGTTTCGCAAAA
GATATATGTTTGCGAGCCATCATGTGCAATATTACGATGAAAATCACCAATACAATAATATTAATCAGTG
TAAGAAAAGCATTCATGAACGTCACTCCTTAAATTTTTGAATATAATTCCGACTAGTATGCTAAGAATAA
TATTAATTTTAAAATATTTCAAGAGGGCATTTGCAATTAAATGTAAACATGATGAAATTCGACCGTTGGC
ATAAGGGGATTTGTAAACAAATCGTTTTGAATTCAGTAGTGATAGGTGGAAAGGGTAAATAGTGTGATGA
GCTAGTCGATTAAAGTTAATATTTGAAAATGAAGCAGGGCATTAAATGCAATAAATTAAATAAGTTGTCA
TTAAAGCATTAATAATAGAAATGATTTTAACAGGAAAAAAGTGATGAATATTTGGAAAAGATATATATCG
TGCACTGTCATGAGAGATAAGATATGAGAAAACAAATTTATCCTTGAATCGAGATGTGGCTATGGCGGTT
TGATAAAAATTGCTAACCTCATATTTATTGAATGAAAAGATAATAAATGATCAACCTTGAAAAGACGTTT
CGAACAAACACGTTGTAAAAAATTCTGTCGAATCAAAATTAGCATCTTTTGAGTGTTCGTGTGTGCAGGT
GGTAGTTCAAAAGCTACCGTAAACAAATATTTTTGTTTGAGCAAAAAGGCGTTTGTAGTAAATGTGAATA
TGAGTGTGCACTTGTGCGATTCGTCAGTTACTAACACAGCCAAACATTTAAATTGAATGGACTTATTAAG
ATGAATCTATTTAGAAGTACACAGAAGCCATCCCATTTAAAAGTAACATACTATAAAAATTTATTCAAAA
TTCAATATTAATCATAATGAATAATTAAAAAACCTGAAACAAATTAGTTTGATATGCTCTCTTCAAAGTA
GATATTGAATGGAGTATATCAGCTTGTTTCAGGTTTTATGAATTGAGTATTAAATTTGAAAGTAAATTAC
AGTTCTATAGGTTTATAAAAATCAGTTTTTAAATCAAAGCTATATATGAATTGAGTATTAAATTTGTGTT
CAAATCACAAGTTTACAGGTTGAATAAACGTGCGAAGAAACCTTTTTTCTCTTCTTGAGGTTTTGGTTCT
GACATTTCTGACTGTGAAGCTGTGCTGTCATTTTCTGCTTTCGCTTCCAATGAATCGTTCGAAGTAGCTT
GTTTAGAAGCTTCTGCATGGGCTTCTGCTACTTGTTGTTCAGCATCATGTTGCGCTTCTGCATCTACTGT
AGCTTCTTTATTTGAAGTCTCAGCTGCATTGTCATTTTTAGACTGCTCAACGCTGGCTTTTTCAATTGCT
TCAGTTGCAGAAATTTGATCCTCTTTATCTACTTTAGTAGCAGTGCCATCGCCTGCATTTTCTGCTTTAG
TATCCGTCTTAGCGTCTGTTGATGTATTCACTCCAGCAACCTTCGAATCTTTACTGTCAGCTTTATCTTC
AGTAACAGCATTCTTTTCAACTTTATTTGTTGATTCAGCTAATGCTTTTGCTTGAGAGGCTTGCGCTTCT
TGGATAGCCTCTTGTGATGTTTGGATGGCTTTTAAGGATTCGCTATTTGAATCGATTTTAGATGTAAGTT
GATTTTGAAGTTCTTTTAATTCTTGTTGTTGCTGATGTACTTGATTCATCATTTGACCAAGTAGGTGACG
TTCTTCGCGCATTTTCTGGATTTCTAGGCGTAAATCTTCTACTAGTTGAGCGACATTTTGATTAGTAGGT
AAGTTTTTGTCATCGTTTTTGACAATGACTTGCAGGAAGTCTTTTTCTTTTTCTAATTCATCAAACGCTA
GATCATAACTATTTGTTTGTTTTACTTTGTCGGCAATGTCTTTGAAAAGCTCGATATCTTCTTCTTTGAA
ATCAGTTGCTTCACGACCACGATATTCAGTCTTGCTTAGTTGGTAACCACGTTCTTCTAAATGTTGAACA
ATTTTACGTACTTGCTTCTCACTTAGTTCTACGCGTTGTGCAAATTCTTTAGTTAACATACTTTAAAGTC
CTTTCTGCATATACTTTATGTATACTGACGTTTGTCTACGGGCAGTGAAACGTCAGTCTTGCTTCATACA
TAGTTTAAACGTTATTGTTAGTGATTTCAAGTTTGTTTAAAATGGTTTACGTAAATCCATTTCTTCTAAT
AAAGCATAAATAATTTCACGTGCGATACCATTGGCAAATACATACTTCAAAATATAATTTGATTTAACAC
TTGTACCGTAGATATCCTTTGTCAGTTTAATATTTTTCTTTAAAAATAAGTCCACTTTTTTAGTGTGACC
ATCATTAGTTGGATGAATGTAATCAATTTCAGTTTGTCTTTCAAATTGATGTTCGTATAAAAACTGTCTA
CGGTGTTCAATAATGAGGCCGTTATCTTGTGTTAAATCTGCAGGTTCTTTAGGGACTTCCATCATTAAAA
AGTTAATACTTCTAGAATGAACAAGGTTTGATAATAAGTTTAGTTCATGTTCAATTTGATGTAATGTTTG
CGTCATTAACTCATCATGGTTGGGTAGGTCTTTTGCGAATAAATAAATTAAAAATGCTGAATTGGTTGTG
GCTTCATAATGTGCAGTTGCTAGACTGACAACAACATCGTTTTCTAAGCCTACGATAAAGACATAATCGT
TTTCGGTTTTGTTGTTTTCTAATGAGCGTTTGATGATACGTTTATCTTCAGTTAAAGATAAATTTAACTT
AGTATCGTAAAGTTTAAGTGCTTCGTTGTAATGTGGATCTTTGACAGATTGAATGGTTTTAAATTCCATA
AGAACACCTCCCCAATTTAAATAATATTATAGCATAATCGCCTGCTGTAAAAGACTGTTCATAAACTTTT
AAATGGTATAAAAAACTGTACTATCTTAAATTAGACAGTACAGTAATCTCATTTTGAATTCAGTGTGATA
ACTAAGCTTTGGGACCTTTAGATGCTTCAGCAAAATGTGTAATATCAATCTCTTCATAAGCTGAATTATT
TTCATGCACTTCTTGATGTGATGATTTGTCACGAACCGCTACAACTAACATTTTATCGTCTAAAATAAGT
TGTTTATATTTTTCTAATTCATCAGGCGCTAAGTTGTAGCGTGATAAAACTGCATGTTCACCATCTTCTC
CTGTTAACAGTTTAGTCATTCTATCACTAAATGTTCCACTTGTTGAGATAAGGGAGATTTCAGAGTCGTG
TAAGTCATTTAGGTGTAATTTACTTTTACTAATAATTGTTAGCTCTGATTCTAAATAACCTTCAGATTTC
TTTTGATTGATTACGTTGTATAATTCGCCAGTGTCATTTACTACAGTAATATCTGCCATAGTTGTCGCCC
CTTTAAAAATTTGTTTATTTAATCTTTTACCCTTCTTATTATAAAGTAAAACCCTTACATTATTAAGTTA
TAAGTCTTCATTCGCATTAAACGTCTCTGTACATTTATAAAACTATTAAAAGATTACCTAAGCAGTTATT
GAAAAAATGCCGAAAATTTGCTATTATCGTTAAATAATTTACATAAACTCATATAATCTAAAGAATATGG
CTTTAGAAGTTTCTACCATGTTGCCTTGAACGACATGACTATGAGTAACAACACAATACTAGGAGTAGCT
TCAGCCATTAAATTGTAACCATGGTGGGTGATTTATATCATTTTATATGATGGTCACAGTTTATTTGATG
AAACTTCTTTTACATTGATTGCATGACAAATTCGTTATGCATGTTCGTTCACTCATAAACCCTGAAACTA
TTATTTAGTTTGGGGATTTTTTTGTATCTAGCACCAATTTAAGAGCAAAATGTTTCACACAAATCTGAGG
AGGTTTTAAGAGTGGAGTTACTAGGACAAAAAGTAAAGGAAGACGGCGTTGTCATTGATGAGAAGATTTT
AAAAGTCGATGGATTTTTAAATCATCAAATTGATGCAAAGTTAATGAATGAAGTTGGTCGCACTTTTTAC
GAGCAATTTAAAGATAAAGGGATTACTAAAATCTTAACCATTGAAGCTTCCGGTATCGCACCTGCAATCA
TGGCTGCACTGCATTTTGATGTGCCATGTTTATTTGCGAAAAAAGCAAAACCTAGCACTTTGACGGATGG
TTATTATGAAACATCTATTCATTCATTTACTAAAAATAAAACAAGTACGGTCATTGTTTCAAAAGAGTTT
TTATCAGAAGAAGATACTGTACTTATCATCGATGACTTTTTAGCAAATGGTGATGCTTCATTAGGATTAT
ACGATATCGCACAGCAAGCGAATGCTAAGACAGCTGGTATTGGTATTGTTGTTGAAAAGAGTTTCCAAAA
TGGGCATCAACGTTTAGAAGAAGCAGGTTTAACAGTTTCTTCTCTCTGCAAGGTTGCTTCACTAGAAGGA
AACAAAGTGACATTGGTGGGAGAAGAATAATGAAAAATTTAATCCTAAGTGTTCAACATCTTTTAGCTAT
GTACGCAGGTGCTATCTTAGTTCCAATCATTGTTGGTACAAGTTTGAAGTTTACACCTGAACAAATCGCT
TACTTAGTTACAGTAGATATATTTATGTGTGGGGTTGCCACATTTTTACAAGCCAATAAAGTAACAGGAA
CAGGATTACCAATCGTTCTTGGATGTACATTCACGGCTGTTGCGCCCATGATTTTAATTGGTCAAACGAA
AGGAATAGATGTACTTTATGGTTCGCTATTTTTATCAGGGATATTAGTTATTATCATCGCGCCTTTCTTT
TCACATCTTGTAAAATTCTTCCCACCAGTAGTAACGGGTAGTGTTGTTACTATCATTGGTATCAATTTAA
TGCCAGTAGCAATGAATTACTTAGCTGGAGGTCAAGGTGCAAAGGACTATGGAGATGTTAAGAACATTTT
GTTAGGTTTAATGACATTAATCATTATTCTTCTTTTACAAAGATTCACAACTGGATTTATTAAGAGTATT
GCCATATTAATTGGACTCGTTTTAGGAACGATAGGTGCTGGCTTACTTGGGATGGTCGATATTAATCAAG
TCAATCATGCCGGTTGGTTAGGCATCCCAGTGCCGTTTAGATTCTCTGGATTTAGCTTTGATGTGACATC
GACGTTAGTGTTCTTTATTGTAGCTATCGTTAGTTTAATTGAGTCGACAGGTGTCTATCATGCGTTAAGT
GAAATTACCGGTAAGAAGTTAGAAAGAAAAGATTTTCGTAAAGGTTATACTGCGGAAGGTCTAGCGATAG
TGTTAGGTTCTATATTCAATTCATTTCCGTATACAGCCTATTCGCAAAATGTAGGACTTGTTTCTTTATC
CGGCGCTAAGAAAAACAATGTTATATACGGCATGGTCGTGTTATTACTTATATGTGGTTGTATACCTAAG
CTTGGCGCATTAGCAAATATCATACCGCTACCTGTGTTAGGCGGTGCGATGATAGCTATGTTTGGCATGG
TAATGGCATATGGTGTTAGTATATTAGGACATATCGATTTTAAAAATCAAAACAATTTATTAATTATCGC
TGTATCAGTAGGATTAGGTACTGGTATAAGCGCTGTACCACAAGCATTTAAAGGTTTAGGTGAACAATTT
GCATGGTTGACTCAAAACGGAATTGTTTTAGGCGCAATCTCTGCAATTATTCTTAATTTCTTTTTTAATG
GAATAAAGTATAAACAAACGGAAGAAAATGTGAAATAATATAACTAATTAATTTGAAAAATGGAGGCTGT
TTTTAATGTGGGAAAGTAAATTTGCAAAAGAATCATTAACGTTTGATGATGTGTTATTAATTCCAGCACA
[truncated: 2,309,487 more chars]
